# Supplementary material for: Rare genetic variation in fibronectin 1 (FN1) protects against APOEε4 in Alzheimer’s disease
Source: Acta Neuropathol. 2024 Apr 10;147(1):70. doi: 10.1007/s00401-024-02721-1 (PMC11006751; doi:10.1007/s00401-024-02721-1)
Supplement: Supplementary file 5 — Supplementary Table 1: The list of coding variants in Hispanics. Supplementary Table 2: The list of coding variants in non-Hispanic Whites. Supplementary Table 3: The list of SNPs. Supplementary Table 4: Overview of genotyping platforms across all available AD-related genetic data from ADSP and NACC. Supplementary Table 5: Overview of ADSP studies with WES or WGS available through NIAGADS DSS (NG00067). Supplementary Table 6: Case-control regression sensitivity analyses for rs140926439 in APOEε4∕4 carriers. To ensure an independent replication of discovery findings, in ADGC, samples from NIA-LOAD were excluded, while ADSP whole genome sequencing data was fully excluded. Combined results reflect a fixed-effects inverse-variance weighted meta-analysis. Supplementary Table 7: Demographics and APOE genotypes of the post-mortem human brains used for the study. Supplementary Table 8: Demographics and APOE genotypes of the post-mortem human brains used for vascular deposition of FN1 (XLSX 526 KB) [file 401_2024_2721_MOESM5_ESM.xlsx]

## Sheet: S Table 1
SNP	CHR	A1	A2	MAF hisp apoe hom unaff	MAF hisp apoe hom aff	MAF hisp apoe het unaff	MAF hisp apoe het aff	MAF hisp apoe hom unaff old	MAF hisp apoe het unaff old	EFFECT	IMPACT	GENE	GENEID	FEATURE	FEATUREID	HGVS_C	HGVC_P	CDNA_POS LEN	AA_POS LEN	CDS_POS LEN	DISTANCE	ERRORS	LOF	NMD	ExAC_AF	X1000Gp3_RA_GF	X1000Gp3_RR_GF	X1000Gp3_HomC	X1000Gp3_AA_GF	X1000Gp3_AF	CLNSIG	CLNDBN	CLNDSDBID	CLNDSDB	Regulome_dbSNP141	COSMIC_CNT	MutationAssessor_pred	MutationTaster_pred	phastCons20way_mammalian	GERP _RS	Uniprot_id_Polyphen2	Polyphen2_HVAR_pred	Polyphen2_HDIV_pred	GERP _NR	Uniprot_aapos_Polyphen2	CADD_phred	phyloP20way_mammalian	SIFT_pred	MGI_mouse_gene
chr7:12333499:T:C	7	C	T	0.03333	0.01316	0.003546	0.003394	0.05556	0.01333	missense_variant	MODERATE	VWDE	ENSG00000146530	transcript	ENST00000275358.7	c.4724A>G	p.Glu1575Gly	4913/5260	1575/1590	4724/4773	NA	NA	NA	NA	0.001054	0.00838658	0.990415	2480,3	0.00119808	0.00539137	NA	NA	NA	NA	NA	NA	N	N	0.57	3.29	VWDE_HUMAN	B	B	4.23	1575	10.48	-0.138	T	Vwde
chr19:45319624:C:A	19	A	C	0.02667	0.01316	0.003546	0.006787	0.05556	0.006667	missense_variant	MODERATE	CKM	ENSG00000104879	transcript	ENST00000221476.3	c.90G>T	p.Met30Ile	265/1657	30/381	90/1146	NA	NA	NA	NA	0.0002553	NA	NA	2504,0	NA	0	NA	NA	NA	NA	NA	NA	M	D	1	4.6	KCRM_HUMAN	B	B	4.6	30	25.2	0.852	D	Ckm
chr6:27810412:CCACGCCAAGCGGGTGACTAT:C	6	C	CCACGCCAAGCGGGTGACTAT	0.02667	0.01754	0.003546	0.002262	0.03704	0.006667	frameshift_variant	HIGH	HIST1H3H	ENSG00000278828	transcript	ENST00000369163.3	c.342_361delCGCCAAGCGGGTGACTATCA	p.Lys116fs	352/1237	114/136	342/411	NA	INFO_REALIGN_3_PRIME	(HIST1H3H|ENSG00000278828|1|1.00)	NA	8.237e-06	NA	NA	NA	NA	NA	NA	NA	NA	NA	NA	NA	NA	NA	NA	NA	NA	NA	NA	NA	NA	NA	NA	NA	Hist1h3b
chr21:45408007:C:T	21	T	C	0.01333	0.004386	0.001773	0	0.03704	0.006667	splice_donor_variant&intron_variant	HIGH	COL18A1-AS2	ENSG00000224574	transcript	ENST00000446475.1	n.317+1G>A	NA	NA	NA	NA	NA	NA	NA	NA	NA	0.00159744	0.998403	2500,0	0	0.000798722	NA	NA	NA	NA	NA	NA	NA	NA	NA	NA	NA	NA	NA	NA	NA	NA	NA	NA	./Col18a1
chr6:32069856:G:A	6	A	G	0.02	0.004386	0.001773	0.001131	0.03704	0.006667	missense_variant	MODERATE	TNXB	ENSG00000168477	transcript	ENST00000375244.7	c.5284C>T	p.Arg1762Trp	5486/13132	1762/4244	5284/12735	NA	NA	NA	NA	4.136e-05	NA	NA	NA	NA	NA	NA	NA	NA	NA	NA	NA	N	N/N	0.004	1.91	NA	B	B	4.98	1762	22.6	-0.356	D	Tnxb
chr6:32853476:A:T	6	T	A	0.02	0.004386	0.001773	0.001131	0.03704	0.006667	missense_variant	MODERATE	TAP1	ENSG00000168394	transcript	ENST00000354258.4	c.341T>A	p.Leu114Gln	503/2959	114/808	341/2427	NA	NA	NA	NA	NA	NA	NA	NA	NA	NA	NA	NA	NA	NA	NA	NA	L	D/D	0.928	2.64	TAP1_HUMAN	D	D	3.83	114	16.53	0.136	D	Psmb9/Tap1
chr11:19166325:A:C	11	C	A	0.02	0.004386	0.005319	0.003394	0.03704	0.006667	missense_variant	MODERATE	ZDHHC13	ENSG00000177054	transcript	ENST00000446113.6	c.1414A>C	p.Ile472Leu	1535/2445	472/622	1414/1869	NA	NA	NA	NA	0.0008031	0.00559105	0.994409	2490,0	0	0.00279553	NA	NA	NA	NA	NA	NA	N	N/N	0.995	2.03	ZDH13_HUMAN	B	B	5.67	472	15.04	1.199	T	Zdhhc13
chr19:45138588:C:G	19	G	C	0.02	0.008772	0.008865	0.007919	0.03704	0.02	missense_variant	MODERATE	PPP1R37	ENSG00000104866	transcript	ENST00000221462.8	c.277C>G	p.Pro93Ala	641/3163	93/691	277/2076	NA	NA	NA	NA	NA	NA	NA	NA	NA	NA	NA	NA	NA	NA	NA	NA	L	D/D	0.999	3.5	PPR37_HUMAN	B	P	4.54	93	19.55	0.876	T	Mark4/Ppp1r37
chr1:167068922:C:T	1	T	C	0.01333	0	0.003546	0	0.03704	0.006667	missense_variant&splice_region_variant	MODERATE	GPA33	ENSG00000143167	transcript	ENST00000367868.3	c.415G>A	p.Val139Met	759/2802	139/319	415/960	NA	NA	NA	NA	0.0001153	0.00159744	0.998403	2500,0	0	0.000798722	NA	NA	NA	NA	NA	NA	H	D	0.97	3.47	GPA33_HUMAN	B	P	5.35	139	23.5	-0.945	D	Gpa33
chr1:26952079:C:T	1	T	C	0.01333	0.0307	0.005319	0.002262	0.03704	0.02	missense_variant	MODERATE	KDF1	ENSG00000175707	transcript	ENST00000320567.5	c.302G>A	p.Arg101His	391/1793	101/398	302/1197	NA	NA	NA	NA	0.0006757	0.00279553	0.997204	2497,0	0	0.00139776	NA	NA	NA	NA	NA	NA	L	N	0.992	4	CA172_HUMAN	P	D	4.92	101	25.5	0.852	D	Kdf1
chr1:94062586:A:C	1	C	A	0.01333	0	0.001773	0.006787	0.03704	0.006667	missense_variant	MODERATE	ABCA4	ENSG00000198691	transcript	ENST00000370225.3	c.1928T>G	p.Val643Gly	2015/7309	643/2273	1928/6822	NA	NA	NA	NA	0.001343	0.00199681	0.998003	2499,0	0	0.000998403	1|0|4	not_provided|not_specified|Stargardt_disease_1	CN221809|CN169374|C1855465:248200	MedGen|MedGen|MedGen:OMIM	NA	NA	M	D/D	1	4.95	./ABCA4_HUMAN	D/B	D/B	4.95	643	27.5	1.199	D	Abca4
chr2:216633558:T:TGCCGCCGCC	2	TGCCGCCGCC	T	0.01333	0.008772	0.001792	0.001185	0.03704	0.006849	disruptive_inframe_insertion	MODERATE	IGFBP2	ENSG00000115457	transcript	ENST00000233809.8	c.41_49dupCGCCGCCGC	p.Pro14_Pro16dup	179/1439	17/325	50/978	NA	INFO_REALIGN_3_PRIME	NA	NA	NA	NA	NA	NA	NA	NA	NA	NA	NA	NA	NA	NA	NA	NA	NA	NA	NA	NA	NA	NA	NA	NA	NA	NA	Igfbp2
chr9:84001057:C:T	9	T	C	0.01333	0	0.001773	0.001131	0.03704	0.006667	missense_variant	MODERATE	RMI1	ENSG00000178966	transcript	ENST00000325875.7	c.71C>T	p.Pro24Leu	403/3420	24/625	71/1878	NA	NA	NA	NA	0.00014	NA	NA	NA	NA	NA	NA	NA	NA	NA	NA	NA	N	N	0.857	-4.73	RMI1_HUMAN	B	B	5.87	24	0.005	-0.824	T/T/.	Rmi1
chr12:104003297:G:A	12	A	G	0.01333	0	0.001773	0	0.03704	0.006667	missense_variant	MODERATE	GLT8D2	ENSG00000120820	transcript	ENST00000360814.8	c.122C>T	p.Ser41Phe	528/1880	41/349	122/1050	NA	NA	NA	NA	0.0008566	NA	NA	NA	NA	NA	NA	NA	NA	NA	NA	NA	L	N/N/N	0.026	4.83	GL8D2_HUMAN	B	B	5.73	41	21.8	1.048	T	Glt8d2
chr12:56601373:A:C	12	C	A	0.01333	0.004386	0.001773	0	0.03704	0.006667	missense_variant	MODERATE	BAZ2A	ENSG00000076108	transcript	ENST00000551812.5	c.4107T>G	p.Cys1369Trp	4301/8600	1369/1905	4107/5718	NA	NA	NA	NA	NA	NA	NA	NA	NA	NA	NA	NA	NA	NA	NA	NA	L	D/D/D/D	0.991	1.7	././BAZ2A_HUMAN/.	B	P/B/B/P	5.34	1367136913691340	15.4	1.199	D	Baz2a
chr16:71449012:C:T	16	T	C	0.01333	0	0.001773	0.002262	0.03704	0.006667	missense_variant	MODERATE	ZNF23	ENSG00000167377	transcript	ENST00000357254.8	c.1013G>A	p.Cys338Tyr	1771/3186	338/643	1013/1932	NA	NA	NA	NA	0.000173	NA	NA	NA	NA	NA	NA	NA	NA	NA	NA	NA	H	D/D/D/D/D/D/D	0.986	4.03	./ZNF23_HUMAN	D	D	4.03	338	26.9	0.935	./D/D/.	Zfp612
chr18:7016580:C:T	18	T	C	0.01333	0	0.001773	0	0.03704	0.006667	missense_variant	MODERATE	LAMA1	ENSG00000101680	transcript	ENST00000389658.3	c.2900G>A	p.Gly967Asp	2994/9657	967/3075	2900/9228	NA	NA	NA	NA	0.001507	0.000798722	0.999201	2502,0	0	0.000399361	NA	NA	NA	NA	NA	NA	H	D	0.633	5.8	LAMA1_HUMAN	D	D	5.8	967	29.9	0.923	D	Lama1
chr19:33772324:G:A	19	A	G	0.01333	0	0.003546	0.001131	0.03704	0.006667	missense_variant	MODERATE	CHST8	ENSG00000124302	transcript	ENST00000262622.4	c.536G>A	p.Arg179His	1294/2479	179/424	536/1275	NA	NA	NA	NA	0.0005215	0.000399361	0.999601	2503,0	0	0.000199681	NA	NA	NA	NA	NA	1	M	N/N/N	0.88	3.83	CHST8_HUMAN	B	B	4.93	179	8.807	0.912	T	Chst8
chr19:36111345:T:A	19	A	T	0.01333	0	0.005319	0.002262	0.03704	0.006667	missense_variant	MODERATE	OVOL3	ENSG00000105261	transcript	ENST00000585332.3	c.143T>A	p.Val48Asp	143/695	48/214	143/645	NA	NA	NA	NA	0.0007623	0.00159744	0.998403	2500,0	0	0.000798722	NA	NA	NA	NA	NA	NA	N	N	0.075	1.92	NA	NA	NA	4.03	NA	6.741	0.059	NA	Ovol3
chr19:4037643:C:T	19	T	C	0.01333	0	0.003546	0.002262	0.03704	0.01333	missense_variant	MODERATE	PIAS4	ENSG00000105229	transcript	ENST00000262971.2	c.1301C>T	p.Pro434Leu	1416/3159	434/510	1301/1533	NA	NA	NA	NA	0.0003985	0.00239617	0.997604	2498,0	0	0.00119808	NA	NA	NA	NA	NA	NA	M	D	0.006	4.44	PIAS4_HUMAN	B	B	4.44	434	16.52	0.716	D	Pias4
chr19:41242951:G:A	19	A	G	0.01333	0	0.003546	0.003394	0.03704	0.006667	missense_variant	MODERATE	AXL	ENSG00000167601	transcript	ENST00000301178.8	c.1381G>A	p.Ala461Thr	1571/4737	461/894	1381/2685	NA	NA	NA	NA	8.236e-06	NA	NA	NA	NA	NA	NA	NA	NA	NA	NA	NA	N	N/N	0.827	1.03	./UFO_HUMAN	P	D	4.49	452461	23.5	1.04	T/T/.	Axl
chr19:46339602:G:A	19	A	G	0.01333	0.004386	0.001773	0.003394	0.03704	0.006667	missense_variant	MODERATE	HIF3A	ENSG00000124440	transcript	ENST00000377670.8	c.1990G>A	p.Gly664Ser	2021/5852	664/669	1990/2010	NA	NA	NA	NA	0.0002142	0.000798722	0.999201	2502,0	0	0.000399361	NA	NA	NA	NA	NA	NA	N	N/N/N/N	0.083	1.58	././HIF3A_HUMAN	B	B	3.9	595662664	12.37	0.799	D	Hif3a
chr21:44333218:C:T	21	T	C	0.01333	0.004386	0.001773	0	0.03704	0.006667	missense_variant	MODERATE	C21orf2	ENSG00000160226	transcript	ENST00000397956.7	c.188G>A	p.Arg63His	387/1634	63/375	188/1128	NA	NA	NA	NA	6.595e-05	NA	NA	NA	NA	NA	NA	NA	NA	NA	NA	NA	N	N/N/N	0.487	1.08	././CU002_HUMAN/.	B	B/P/B/B	4.48	63,63,63,22	22.9	-0.834	T	1810043G02Rik
chr21:46132076:C:T	21	T	C	0.01333	0.004386	0.001773	0	0.03704	0.006667	missense_variant	MODERATE	COL6A2	ENSG00000142173	transcript	ENST00000300527.8	c.2584C>T	p.Arg862Trp	2688/3461	862/1019	2584/3060	NA	NA	NA	NA	7.525e-05	NA	NA	NA	NA	NA	NA	NA	NA	NA	NA	NA	M	D	0.057	3.18	CO6A2_HUMAN	D	D	4.18	862	28	0.013	D	Col6a2
chr21:46145571:G:A	21	A	G	0.01333	0.004386	0.001773	0	0.03704	0.006667	missense_variant	MODERATE	FTCD	ENSG00000160282	transcript	ENST00000397748.5	c.1106C>T	p.Ala369Val	1150/1955	369/572	1106/1719	NA	NA	NA	NA	NA	NA	NA	NA	NA	NA	NA	NA	NA	NA	NA	NA	H	D/D/D/D/D/D	0.165	4.38	././FTCD_HUMAN	D	D	4.38	369	29.1	0.973	D	Ftcd
chr19:21809031:G:T	19	T	G	0.03333	0.004386	0.005319	0.005656	0.01852	0.006667	missense_variant	MODERATE	ZNF43	ENSG00000198521	transcript	ENST00000357491.10	c.1033C>A	p.His345Asn	1167/5249	345/818	1033/2457	NA	NA	NA	NA	NA	NA	NA	NA	NA	NA	NA	NA	NA	NA	NA	NA	M	N	0.066	0.611	ZNF43_HUMAN	D	D	1.76	336	22.6	-0.71	./././D/.	Zfp458
chr3:195786380:G:T	3	T	G	0.02	0	0.005338	0.002278	0.01852	0.01333	missense_variant	MODERATE	MUC4	ENSG00000145113	transcript	ENST00000463781.7	c.5200C>A	p.Pro1734Thr	5660/17110	1734/5412	5200/16239	NA	NA	NA	NA	NA	NA	NA	NA	NA	NA	NA	NA	NA	NA	NA	NA	NA	N/N/N/N	0.029	NA	NA	B	P	NA	1734	0.008	0.06	D/T	NA
chr18:63655746:C:T	18	T	C	0.02	0	0.003546	0.003394	0.01852	0.01333	missense_variant	MODERATE	SERPINB3	ENSG00000057149	transcript	ENST00000283752.9	c.1084G>A	p.Glu362Lys	1228/1777	362/390	1084/1173	NA	NA	NA	NA	0.006573	0.00559105	0.994409	2490,0	0	0.00279553	NA	NA	NA	NA	NA	NA	L	N/N	0.159	-3.27	./SPB3_HUMAN	B	B/P	2.96	310362	14.12	-0.161	T	Serpinb11/Serpinb3d
chr1:117010183:C:A	1	A	C	0.01333	0	0.008865	0	0.01852	0.006667	missense_variant	MODERATE	CD101	ENSG00000134256	transcript	ENST00000256652.8	c.377C>A	p.Thr126Asn	445/3283	126/1021	377/3066	NA	NA	NA	NA	0.0001235	0.000798722	0.999201	2502,0	0	0.000399361	NA	NA	NA	NA	NA	NA	M	D/D	0.087	5.79	IGSF2_HUMAN	D	D	5.79	126	24.8	0.935	D	Cd101
chr1:117021794:A:G	1	G	A	0.01333	0	0.008865	0	0.01852	0.006667	missense_variant	MODERATE	CD101	ENSG00000134256	transcript	ENST00000256652.8	c.2239A>G	p.Arg747Gly	2307/3283	747/1021	2239/3066	NA	NA	NA	NA	0.0001565	0.000798722	0.999201	2502,0	0	0.000399361	NA	NA	NA	NA	NA	NA	M	N/N	0.693	3.9	IGSF2_HUMAN	B	P	5.04	747	12.12	1.199	T	Cd101
chr1:147187025:C:T	1	T	C	0.01333	0	0.001773	0	0.01852	0.006667	missense_variant	MODERATE	FMO5	ENSG00000131781	transcript	ENST00000254090.8	c.1477G>A	p.Asp493Asn	1866/2632	493/533	1477/1602	NA	NA	NA	NA	0.0006919	0.000798722	0.999201	2502,0	0	0.000399361	NA	NA	NA	NA	NA	NA	L	D/D/D	0.929	1.9	FMO5_HUMAN	B	B	5.8	493	15.42	0.069	T	Fmo5
chr1:156569377:G:A	1	A	G	0.01333	0	0.001773	0	0.01852	0.006667	missense_variant&splice_region_variant	MODERATE	IQGAP3	ENSG00000183856	transcript	ENST00000361170.6	c.124C>T	p.Arg42Cys	135/5988	42/1631	124/4896	NA	NA	NA	NA	6.589e-05	0.000399361	0.999601	2503,0	0	0.000199681	NA	NA	NA	NA	NA	1	M	D	0.986	4.97	IQGA3_HUMAN	D	D	4.97	42	34	0.902	D	Iqgap3
chr1:157092674:G:A	1	A	G	0.01333	0	0.001773	0	0.01852	0.006667	missense_variant	MODERATE	ETV3L	ENSG00000253831	transcript	ENST00000454449.2	c.1061C>T	p.Ala354Val	1346/1976	354/361	1061/1086	NA	NA	NA	NA	8.236e-05	0.00119808	0.998802	2501,0	0	0.000599042	NA	NA	NA	NA	NA	NA	N	N	0.232	1.05	ETV3L_HUMAN	B	B	4.05	354	6.787	0.154	T	Etv3l
chr1:159053677:A:G	1	G	A	0.01333	0	0.003546	0	0.01852	0.01333	missense_variant	MODERATE	IFI16	ENSG00000163565	transcript	ENST00000295809.11	c.2230A>G	p.Ser744Gly	2485/2867	744/785	2230/2358	NA	NA	NA	NA	NA	NA	NA	NA	NA	NA	NA	NA	NA	NA	NA	NA	L	N/N/N/N/N/N/N	0.001	0.327	NA	B	B	3.97	692632688	0.101	0.189	T/./T/T/T/T	Pyhin1
chr1:30966218:T:C	1	C	T	0.01333	0.004386	0.003546	0	0.01852	0.006667	missense_variant	MODERATE	PUM1	ENSG00000134644	transcript	ENST00000373741.8	c.1958A>G	p.Asn653Ser	2164/4242	653/1224	1958/3675	NA	NA	NA	NA	0.0003706	0.00359425	0.996406	2495,0	0	0.00179712	NA	NA	NA	NA	NA	NA	L	D/D/D/D/D/D/D/D	0.999	5.95	./././PUM1_HUMAN/././.	B	B	5.95	5.58474e+20	11.55	1.061	D	Pum1
chr1:12882105:A:T	1	T	A	0.01333	0	0.007117	0.002273	0.01852	0.01351	stop_gained	HIGH	PRAMEF4	ENSG00000243073	transcript	ENST00000235349.5	c.624T>A	p.Cys208*	695/1828	208/478	624/1437	NA	NA	(PRAMEF4|ENSG00000243073|1|1.00)	(PRAMEF4|ENSG00000243073|1|1.00)	NA	NA	NA	NA	NA	NA	NA	NA	NA	NA	NA	NA	NA	A	0.038	-1.54	NA	NA	NA	1.48	NA	29.4	-0.061	NA	NA
chr2:232548511:C:T	2	T	C	0.01333	0	0.001773	0.001131	0.01852	0.006667	missense_variant	MODERATE	TIGD1	ENSG00000221944	transcript	ENST00000408957.4	c.1372G>A	p.Glu458Lys	2082/2625	458/591	1372/1776	NA	NA	NA	NA	0.0001108	0.00479233	0.995208	2492,0	0	0.00239617	NA	NA	NA	NA	NA	NA	M	N	0.87	-0.511	TIGD1_HUMAN	B	B	0.565	458	15.81	-0.176	T	NA
chr2:29181684:A:T	2	T	A	0.01333	0	0.003546	0.002262	0.01852	0.006667	missense_variant	MODERATE	CLIP4	ENSG00000115295	transcript	ENST00000320081.9	c.1909A>T	p.Met637Leu	2164/4293	637/705	1909/2118	NA	NA	NA	NA	8.236e-06	NA	NA	NA	NA	NA	NA	NA	NA	NA	NA	NA	N	D/D/D/D	0.704	4.44	CLIP4_HUMAN	B	B	5.6	637	23	1.135	D/T/T	Clip4
chr2:31193272:T:C	2	C	T	0.01333	0.004386	0.003546	0.001131	0.01852	0.01333	missense_variant	MODERATE	CAPN14	ENSG00000214711	transcript	ENST00000403897.3	c.973A>G	p.Thr325Ala	1115/2197	325/684	973/2055	NA	NA	NA	NA	0.0008686	0.00798722	0.992013	2484,0	0	0.00399361	NA	NA	NA	NA	NA	NA	N	N/N	0.704	-3.89	CAN14_HUMAN/.	B	B	4.14	325149	0.053	-0.951	T	NA
chr2:95214922:T:G	2	G	T	0.01333	0.004386	0.001773	0.001131	0.01852	0.006667	missense_variant	MODERATE	AC092835.2	ENSG00000233757	transcript	ENST00000425953.5	c.888T>G	p.His296Gln	1169/1850	296/522	888/1569	NA	NA	NA	NA	NA	NA	NA	NA	NA	NA	NA	NA	NA	NA	NA	NA	NA	NA	0.978	-5.38	NA	NA	NA	4.98	NA	6.564	-0.309	NA	NA
chr2:95214924:T:G	2	G	T	0.01333	0.004386	0.001773	0.001131	0.01852	0.006667	missense_variant	MODERATE	AC092835.2	ENSG00000233757	transcript	ENST00000425953.5	c.890T>G	p.Ile297Arg	1171/1850	297/522	890/1569	NA	NA	NA	NA	NA	NA	NA	NA	NA	NA	NA	NA	NA	NA	NA	NA	NA	NA	0.971	3.77	NA	NA	NA	4.98	NA	8.411	0.964	NA	NA
chr3:195785948:C:T	3	T	C	0.01333	0	0.001779	0.005656	0.01852	0.006667	missense_variant	MODERATE	MUC4	ENSG00000145113	transcript	ENST00000463781.7	c.5632G>A	p.Ala1878Thr	6092/17110	1878/5412	5632/16239	NA	NA	NA	NA	1.165e-05	NA	NA	NA	NA	NA	NA	NA	NA	NA	NA	1	NA	N/N/N/N	0.001	-0.846	NA	B	P	0.423	1878	8.048	-2.487	T	NA
chr18:63655746:C:T	18	T	C	0.02	0	0.003546	0.003394	0.01852	0.01333	structural_interaction_variant	HIGH	SERPINB3	ENSG00000057149	interaction	2ZV6:B_281-B_362:ENST00000283752	c.1084G>A	NA	NA	NA	NA	NA	NA	NA	NA	0.006573	0.00559105	0.994409	2490,0	0	0.00279553	NA	NA	NA	NA	NA	NA	L	N/N	0.159	-3.27	./SPB3_HUMAN	B	B/P	2.96	310362	14.12	-0.161	T	Serpinb11/Serpinb3d
chr3:48584037:G:A	3	A	G	0.01333	0.004386	0.003546	0	0.01852	0.01333	missense_variant	MODERATE	COL7A1	ENSG00000114270	transcript	ENST00000328333.12	c.4222C>T	p.Arg1408Trp	4330/9276	1408/2944	4222/8835	NA	NA	NA	NA	0.0002306	0.00239617	0.997604	2498,0	0	0.00119808	NA	NA	NA	NA	NA	1	M	D/D	0.998	4.85	CO7A1_HUMAN	P	D	5.72	1408	27.4	0.953	D	Col7a1
chr3:48655162:T:C	3	C	T	0.01333	0.008772	0.001773	0.001131	0.01852	0.006667	missense_variant	MODERATE	CELSR3	ENSG00000008300	transcript	ENST00000164024.4	c.4870A>G	p.Lys1624Glu	5151/11956	1624/3312	4870/9939	NA	NA	NA	NA	0.0002965	0.00159744	0.998403	2500,0	0	0.000798722	NA	NA	NA	NA	NA	NA	N	D/D	0.998	4.98	CELR3_HUMAN/.	B	B/P	4.98	16241694	22.7	0.964	T	Celsr3
chr18:63655746:C:T	18	T	C	0.02	0	0.003546	0.003394	0.01852	0.01333	structural_interaction_variant	HIGH	SERPINB3	ENSG00000057149	interaction	2ZV6:B_283-B_362:ENST00000283752	c.1084G>A	NA	NA	NA	NA	NA	NA	NA	NA	0.006573	0.00559105	0.994409	2490,0	0	0.00279553	NA	NA	NA	NA	NA	NA	L	N/N	0.159	-3.27	./SPB3_HUMAN	B	B/P	2.96	310362	14.12	-0.161	T	Serpinb11/Serpinb3d
chr4:125407124:C:T	4	T	C	0.01333	0.008772	0.003546	0.002262	0.01852	0.006667	missense_variant	MODERATE	FAT4	ENSG00000196159	transcript	ENST00000394329.7	c.5552C>T	p.Pro1851Leu	5565/16123	1851/4981	5552/14946	NA	NA	NA	NA	0.0001153	NA	NA	NA	NA	NA	NA	NA	NA	NA	NA	NA	L	D/D	0.997	4.4	./FAT4_HUMAN	B/P	B/P	5.26	1491851	24.9	0.935	D	Fat4
chr4:137521694:T:G	4	G	T	0.01333	0	0.001773	0	0.01852	0.006667	missense_variant&splice_region_variant	MODERATE	PCDH18	ENSG00000189184	transcript	ENST00000344876.8	c.2743A>C	p.Met915Leu	3130/5906	915/1135	2743/3408	NA	NA	NA	NA	0.00014	0.00159744	0.998403	2500,0	0	0.000798722	NA	NA	NA	NA	NA	NA	L	D/D/D/D/D	0.413	5.55	./././PCD18_HUMAN	B/D/B/P	B/D/B/P	5.55	95694914915	13.56	1.061	T	Pcdh18
chr18:63655746:C:T	18	T	C	0.02	0	0.003546	0.003394	0.01852	0.01333	structural_interaction_variant	HIGH	SERPINB3	ENSG00000057149	interaction	2ZV6:A_281-A_362:ENST00000283752	c.1084G>A	NA	NA	NA	NA	NA	NA	NA	NA	0.006573	0.00559105	0.994409	2490,0	0	0.00279553	NA	NA	NA	NA	NA	NA	L	N/N	0.159	-3.27	./SPB3_HUMAN	B	B/P	2.96	310362	14.12	-0.161	T	Serpinb11/Serpinb3d
chr4:2939593:C:T	4	T	C	0.01333	0.004386	0.001773	0	0.01852	0.006667	missense_variant	MODERATE	NOP14	ENSG00000087269	transcript	ENST00000314262.10	c.2252G>A	p.Arg751Gln	2301/2889	751/857	2252/2574	NA	NA	NA	NA	0.000626	0.00119808	0.998802	2501,0	0	0.000599042	NA	NA	NA	NA	NA	NA	L	N/N/N/N	0.002	-1.05	./NOP14_HUMAN	B	B	5.97	751	9.184	-0.348	T	./Nop14
chr5:169684220:A:G	5	G	A	0.01333	0.004386	0.001773	0.002262	0.01852	0.006667	missense_variant	MODERATE	DOCK2	ENSG00000134516	transcript	ENST00000256935.12	c.631A>G	p.Met211Val	711/6097	211/1830	631/5493	NA	NA	NA	NA	0.001178	0.00559105	0.994409	2490,0	0	0.00279553	NA	NA	NA	NA	NA	NA	N	N	0.878	2.9	DOCK2_HUMAN	B	B	5.43	211	8.103	0.16	T	Dock2
chr6:30705014:C:T	6	T	C	0.01333	0	0.005319	0.001131	0.01852	0.01333	missense_variant	MODERATE	MDC1	ENSG00000137337	transcript	ENST00000376406.7	c.4169G>A	p.Arg1390Gln	4817/7576	1390/2089	4169/6270	NA	NA	NA	NA	4.118e-05	NA	NA	NA	NA	NA	NA	NA	NA	NA	NA	1	L	N/N	0	-2.47	./MDC1_HUMAN	B	B	3.02	11261390	5.982	-0.715	T	./Mdc1
chr6:41930239:G:A	6	A	G	0.01333	0	0.001773	0	0.01852	0.006667	missense_variant	MODERATE	BYSL	ENSG00000112578	transcript	ENST00000230340.8	c.539G>A	p.Arg180Gln	914/2029	180/437	539/1314	NA	NA	NA	NA	0.0002718	0.00239617	0.997604	2498,0	0	0.00119808	NA	NA	NA	NA	NA	NA	M	D	0.998	5.2	BYST_HUMAN	P	D	6.06	180	34	1.038	D	Bysl
chr18:63655746:C:T	18	T	C	0.02	0	0.003546	0.003394	0.01852	0.01333	structural_interaction_variant	HIGH	SERPINB3	ENSG00000057149	interaction	2ZV6:B_230-B_362:ENST00000283752	c.1084G>A	NA	NA	NA	NA	NA	NA	NA	NA	0.006573	0.00559105	0.994409	2490,0	0	0.00279553	NA	NA	NA	NA	NA	NA	L	N/N	0.159	-3.27	./SPB3_HUMAN	B	B/P	2.96	310362	14.12	-0.161	T	Serpinb11/Serpinb3d
chr7:101038086:A:C	7	C	A	0.01333	0	0.001773	0.002262	0.01852	0.006667	missense_variant	MODERATE	MUC17	ENSG00000169876	transcript	ENST00000306151.8	c.6670A>C	p.Ser2224Arg	6734/14247	2224/4493	6670/13482	NA	NA	NA	NA	NA	NA	NA	NA	NA	NA	NA	NA	NA	NA	NA	NA	L	N	0.001	1.11	MUC17_HUMAN	P	D	1.11	2224	2.781	0.526	D	NA
chr7:16526980:C:T	7	T	C	0.01333	0.02632	0.001773	0.006787	0.01852	0.006667	missense_variant	MODERATE	LRRC72	ENSG00000205858	transcript	ENST00000401542.2	c.28C>T	p.Arg10Cys	85/1000	10/287	28/864	NA	NA	NA	NA	0.0003277	0.00758786	0.992412	2485,0	0	0.00379393	NA	NA	NA	NA	NA	NA	N	N/N	0	-2.48	NA	NA	NA	4.02	NA	13.22	-1.396	D	Lrrc72/Sostdc1
chr7:89335036:C:A	7	A	C	0.01333	0.004386	0.003546	0.001131	0.01852	0.01333	missense_variant	MODERATE	ZNF804B	ENSG00000182348	transcript	ENST00000333190.4	c.2054C>A	p.Thr685Asn	2663/4659	685/1349	2054/4050	NA	NA	NA	NA	0.0003954	0.00439297	0.995607	2493,0	0	0.00219649	NA	NA	NA	NA	NA	NA	L	N	0.016	-0.519	Z804B_HUMAN	B	B	5.08	685	0.002	0.935	T/.	Zfp804b
chr9:101670766:T:C	9	C	T	0.01333	0	0.001773	0	0.01852	0.006667	missense_variant	MODERATE	GRIN3A	ENSG00000198785	transcript	ENST00000361820.3	c.1646A>G	p.Asn549Ser	2247/7770	549/1115	1646/3348	NA	NA	NA	NA	0.00285	0.00239617	0.997604	2498,0	0	0.00119808	NA	NA	NA	NA	NA	NA	M	D	0.994	4.56	NMD3A_HUMAN	B	B	5.72	549	18.44	1.061	D	Grin3a
chr9:129880199:A:G	9	G	A	0.01333	0	0.003546	0	0.01852	0.01333	missense_variant	MODERATE	USP20	ENSG00000136878	transcript	ENST00000315480.8	c.2671A>G	p.Ser891Gly	2829/4458	891/914	2671/2745	NA	NA	NA	NA	0.0006285	0.00519169	0.994808	2491,0	0	0.00259585	NA	NA	NA	NA	NA	NA	L	D/D/D	0.379	3.98	UBP20_HUMAN	B	B	5.11	891	10.49	1.088	T	Usp20
chr3:48268454:C:T	3	T	C	0.01333	0.008772	0.001773	0.002262	0.01852	0.006667	stop_gained	HIGH	ZNF589	ENSG00000164048	transcript	ENST00000354698.7	c.763C>T	p.Arg255*	835/3368	255/364	763/1095	NA	NA	NA	NA	0.0002718	0.00199681	0.998003	2499,0	0	0.000998403	NA	NA	NA	NA	NA	NA	NA	D/N/N/N	0.001	-1.4	NA	NA	NA	1.14	NA	32	-0.232	NA	NA
chr10:80609473:C:T	10	T	C	0.01333	0.01754	0.001773	0.003394	0.01852	0.006667	missense_variant	MODERATE	SH2D4B	ENSG00000178217	transcript	ENST00000339284.6	c.907C>T	p.Arg303Cys	1337/3983	303/357	907/1074	NA	NA	NA	NA	0.0002965	0.00359425	0.996406	2495,0	0	0.00179712	NA	NA	NA	NA	NA	NA	M	D/D/D	0.944	5.32	SH24B_HUMAN/./.	P	D	5.32	302255303	35	0.925	D	Sh2d4b
chr11:1185995:T:C	11	C	T	0.01333	0	0.003546	0.002262	0.01852	0.01333	missense_variant	MODERATE	MUC5AC	ENSG00000215182	transcript	ENST00000621226.2	c.7850T>C	p.Ile2617Thr	7897/17448	2617/5654	7850/16965	NA	NA	NA	NA	NA	NA	NA	NA	NA	NA	NA	NA	NA	NA	NA	NA	NA	NA	0	NA	NA	NA	NA	NA	NA	NA	-3.336	NA	Muc5ac
chr11:1185998:G:C	11	C	G	0.01333	0	0.005319	0.002262	0.01852	0.01333	missense_variant	MODERATE	MUC5AC	ENSG00000215182	transcript	ENST00000621226.2	c.7853G>C	p.Ser2618Thr	7900/17448	2618/5654	7853/16965	NA	NA	NA	NA	NA	NA	NA	NA	NA	NA	NA	NA	NA	NA	NA	NA	NA	NA	0	NA	NA	NA	NA	NA	NA	NA	-1.725	NA	Muc5ac
chr10:75643094:CATTAAAAAAAAATTTTTTTTTGACA:C	10	C	CATTAAAAAAAAATTTTTTTTTGACA	0.01333	0.004386	0.001773	0	0.01852	0.006667	gene_fusion	HIGH	C10orf11&RP11-310J24.3	ENSG00000148655&ENSG00000268659	gene_variant	ENSG00000268659	n.75643095_75643119delATTAAAAAAAAATTTTTTTTTGACA	NA	NA	NA	NA	NA	NA	NA	NA	NA	0.00159744	0.998403	2500,0	0	0.000798722	NA	NA	NA	NA	NA	NA	NA	NA	NA	NA	NA	NA	NA	NA	NA	NA	NA	NA	1700112E06Rik
chr12:12079655:A:G	12	G	A	0.01333	0	0.003546	0.001131	0.01852	0.006667	missense_variant	MODERATE	BCL2L14	ENSG00000121380	transcript	ENST00000586576.5	c.449A>G	p.Gln150Arg	597/1927	150/360	449/1083	NA	NA	NA	NA	0.0008236	0.00399361	0.996006	2494,0	0	0.00199681	NA	NA	NA	NA	NA	NA	N	N/N/N/N/N/N	0	-6.1	./B2L14_HUMAN	B	B	3.05	117	0.001	-3.06	././T/T/T/T/.	Bcl2l14
chr12:56744089:C:T	12	T	C	0.01333	0.008772	0.003546	0	0.01852	0.006667	structural_interaction_variant	HIGH	PRIM1	ENSG00000198056	interaction	4BPU:A_205-A_291:ENST00000338193	c.614G>A	NA	NA	NA	NA	NA	NA	NA	NA	5.872e-05	NA	NA	NA	NA	NA	NA	NA	NA	NA	NA	NA	N	N	0.997	1	PRI1_HUMAN	B	B	5.09	205	13.44	-0.301	T	Prim1
chr12:52590865:G:A	12	A	G	0.01333	0.008772	0.003546	0	0.01852	0.006667	missense_variant	MODERATE	KRT72	ENSG00000170486	transcript	ENST00000293745.6	c.1060C>T	p.Arg354Cys	1146/2015	354/511	1060/1536	NA	NA	NA	NA	0.0001483	0.000798722	0.999201	2502,0	0	0.000399361	NA	NA	NA	NA	NA	NA	H	D/D/D/D	0.984	4.24	K2C72_HUMAN	B	B	5.14	354	33	0.135	D	Krt72
chr12:52833950:G:A	12	A	G	0.01333	0.008772	0.003546	0	0.01852	0.006667	missense_variant	MODERATE	KRT79	ENSG00000185640	transcript	ENST00000330553.5	c.311C>T	p.Thr104Met	346/2068	104/535	311/1608	NA	NA	NA	NA	7.413e-05	0.000399361	0.999601	2503,0	0	0.000199681	NA	NA	NA	NA	NA	1	N	N	0.004	-3.25	K2C79_HUMAN	B	B	4.28	104	0.031	-0.69	T	Krt79
chr12:56744089:C:T	12	T	C	0.01333	0.008772	0.003546	0	0.01852	0.006667	structural_interaction_variant	HIGH	PRIM1	ENSG00000198056	interaction	4BPW:A_205-A_291:ENST00000338193	c.614G>A	NA	NA	NA	NA	NA	NA	NA	NA	5.872e-05	NA	NA	NA	NA	NA	NA	NA	NA	NA	NA	NA	N	N	0.997	1	PRI1_HUMAN	B	B	5.09	205	13.44	-0.301	T	Prim1
chr12:56744089:C:T	12	T	C	0.01333	0.008772	0.003546	0	0.01852	0.006667	structural_interaction_variant	HIGH	PRIM1	ENSG00000198056	interaction	4BPU:C_205-C_291:ENST00000338193	c.614G>A	NA	NA	NA	NA	NA	NA	NA	NA	5.872e-05	NA	NA	NA	NA	NA	NA	NA	NA	NA	NA	NA	N	N	0.997	1	PRI1_HUMAN	B	B	5.09	205	13.44	-0.301	T	Prim1
chr12:56744089:C:T	12	T	C	0.01333	0.008772	0.003546	0	0.01852	0.006667	structural_interaction_variant	HIGH	PRIM1	ENSG00000198056	interaction	4BPW:C_205-C_291:ENST00000338193	c.614G>A	NA	NA	NA	NA	NA	NA	NA	NA	5.872e-05	NA	NA	NA	NA	NA	NA	NA	NA	NA	NA	NA	N	N	0.997	1	PRI1_HUMAN	B	B	5.09	205	13.44	-0.301	T	Prim1
chr14:94467376:C:T	14	T	C	0.01333	0.008772	0.005319	0	0.01852	0.006667	stop_gained	HIGH	SERPINA9	ENSG00000170054	transcript	ENST00000337425.9	c.689G>A	p.Trp230*	764/1755	230/435	689/1308	NA	NA	(SERPINA9|ENSG00000170054|1|1.00)	(SERPINA9|ENSG00000170054|1|1.00)	0.0003807	0.00279553	0.997204	2497,0	0	0.00139776	NA	NA	NA	NA	NA	NA	NA	A/A/A/A/A/A	0.23	2.83	NA	NA	NA	3.73	NA	38	0.92	NA	Serpina9
chr12:56744089:C:T	12	T	C	0.01333	0.008772	0.003546	0	0.01852	0.006667	missense_variant	MODERATE	PRIM1	ENSG00000198056	transcript	ENST00000338193.10	c.614G>A	p.Ser205Asn	651/1393	205/420	614/1263	NA	NA	NA	NA	5.872e-05	NA	NA	NA	NA	NA	NA	NA	NA	NA	NA	NA	N	N	0.997	1	PRI1_HUMAN	B	B	5.09	205	13.44	-0.301	T	Prim1
chr15:75933095:CTAAA:C	15	C	CTAAA	0.01333	0	0.001773	0	0.01852	0.006667	frameshift_variant&stop_lost	HIGH	FBXO22	ENSG00000167196	transcript	ENST00000308275.7	c.1209_1212delATAA	p.Lys403fs	1314/10725	403/403	1209/1212	NA	INFO_REALIGN_3_PRIME	NA	NA	0.0002883	NA	NA	NA	NA	NA	NA	NA	NA	NA	NA	NA	NA	NA	NA	NA	NA	NA	NA	NA	NA	NA	NA	NA	Fbxo22
chr14:104942124:T:C	14	C	T	0.01333	0	0.003546	0	0.01852	0.006667	missense_variant	MODERATE	AHNAK2	ENSG00000185567	transcript	ENST00000333244.5	c.13327A>G	p.Thr4443Ala	13447/18254	4443/5795	13327/17388	NA	NA	NA	NA	1.654e-05	NA	NA	NA	NA	NA	NA	NA	NA	NA	NA	NA	N	N/N	0	-2.61	AHNK2_HUMAN	B	B	1.88	4443	0.001	-4.901	T	Ahnak2
chr14:69572501:C:A	14	A	C	0.01333	0.01316	0.005338	0.004525	0.01852	0.006757	missense_variant	MODERATE	CCDC177	ENSG00000267909	transcript	ENST00000599174.2	c.1122G>T	p.Lys374Asn	1446/4131	374/707	1122/2124	NA	NA	NA	NA	NA	0.000399361	0.999601	2503,0	0	0.000199681	NA	NA	NA	NA	NA	NA	N	NA	0.839	1.77	NA	NA	NA	3.67	NA	13.87	-0.064	NA	Ccdc177
chr14:69572503:T:G	14	G	T	0.01333	0.01316	0.005338	0.004525	0.01852	0.006757	missense_variant	MODERATE	CCDC177	ENSG00000267909	transcript	ENST00000599174.2	c.1120A>C	p.Lys374Gln	1444/4131	374/707	1120/2124	NA	NA	NA	NA	NA	0.000399361	0.999601	2503,0	0	0.000199681	NA	NA	NA	NA	NA	NA	N	NA	0.704	-0.737	NA	NA	NA	3.67	NA	0.607	-0.075	NA	Ccdc177
chr14:69572788:A:G	14	G	A	0.01333	0.01316	0.005319	0.004525	0.01852	0.006667	missense_variant	MODERATE	CCDC177	ENSG00000267909	transcript	ENST00000599174.2	c.835T>C	p.Ser279Pro	1159/4131	279/707	835/2124	NA	NA	NA	NA	NA	0.00159744	0.998403	2500,0	0	0.000798722	NA	NA	NA	NA	NA	NA	N	NA	0.734	2.94	NA	NA	NA	4.13	NA	22.1	0.989	NA	Ccdc177
chr16:788605:CG:C	16	C	CG	0.01333	0	0.001773	0	0.01852	0.006667	frameshift_variant	HIGH	CHTF18	ENSG00000127586	transcript	ENST00000631357.2	c.514delG	p.Ala172fs	514/3555	172/1184	514/3555	NA	INFO_REALIGN_3_PRIME	(CHTF18|ENSG00000127586|1|1.00)	NA	NA	NA	NA	NA	NA	NA	NA	NA	NA	NA	NA	NA	NA	NA	NA	NA	NA	NA	NA	NA	NA	NA	NA	NA	Chtf18
chr14:94498042:A:C	14	C	A	0.01333	0	0.001773	0	0.01852	0.006667	missense_variant	MODERATE	SERPINA12	ENSG00000165953	transcript	ENST00000341228.2	c.356T>G	p.Ile119Ser	1152/2061	119/414	356/1245	NA	NA	NA	NA	2.471e-05	0.000399361	0.999601	2503,0	0	0.000199681	NA	NA	NA	NA	NA	NA	M	N/N	0.002	5.49	SPA12_HUMAN	P	D	5.49	119	23.9	1.199	D	Serpina12
chr19:44428735:C:CT	19	CT	C	0.01333	0	0.001773	0.003394	0.01852	0.006667	frameshift_variant	HIGH	ZNF229	ENSG00000278318	transcript	ENST00000614049.4	c.2045dupA	p.Pro683fs	2479/4507	682/825	2045/2478	NA	NA	(ZNF229|ENSG00000278318|1|1.00)	NA	0.004374	0.00119808	0.998802	2501,0	0	0.000599042	NA	NA	NA	NA	NA	NA	NA	NA	NA	NA	NA	NA	NA	NA	NA	NA	NA	NA	NA
chr15:63698763:T:C	15	C	T	0.01333	0.01316	0.001773	0	0.01852	0.006667	missense_variant	MODERATE	HERC1	ENSG00000103657	transcript	ENST00000443617.6	c.4870A>G	p.Ile1624Val	4958/15137	1624/4861	4870/14586	NA	NA	NA	NA	NA	NA	NA	NA	NA	NA	NA	NA	NA	NA	NA	NA	N	D	1	3.11	./HERC1_HUMAN	B	B	5.45	6081624	2.113	0.913	T	Herc1
chr15:68313831:C:T	15	T	C	0.01333	0.008772	0.001773	0.003394	0.01852	0.006667	missense_variant	MODERATE	ITGA11	ENSG00000137809	transcript	ENST00000423218.6	c.2830G>A	p.Val944Met	2926/10192	944/1189	2830/3570	NA	NA	NA	NA	0.002493	0.00199681	0.998003	2499,0	0	0.000998403	NA	NA	NA	NA	NA	NA	L	N/N	0.664	-3.16	./ITA11_HUMAN	B	B	4.94	944	11.56	-0.338	T	Itga11
chr12:55493311:A:T	12	T	A	0.006667	0.004386	0.003546	0	0.01852	0.01333	stop_gained	HIGH	OR6C68	ENSG00000205327	transcript	ENST00000548615.1	c.934A>T	p.Lys312*	934/939	312/312	934/939	NA	NA	NA	NA	6.611e-05	0.00119808	0.998802	2501,0	0	0.000599042	NA	NA	NA	NA	NA	NA	NA	N/N	0.008	-0.0298	NA	NA	NA	4.2	NA	36	0.132	NA	Olfr799
chr16:3058454:G:A	16	A	G	0.01333	0	0.001773	0	0.01852	0.006667	missense_variant	MODERATE	MMP25	ENSG00000008516	transcript	ENST00000336577.8	c.1202G>A	p.Gly401Glu	1439/3554	401/562	1202/1689	NA	NA	NA	NA	0.0005322	0.00159744	0.998403	2500,0	0	0.000798722	NA	NA	NA	NA	NA	NA	N	N	0.009	-0.546	MMP25_HUMAN	B	B	4.17	401	0.853	-0.19	T	./Mmp25
chr16:985336:C:T	16	T	C	0.01333	0	0.001773	0	0.01852	0.006667	missense_variant	MODERATE	SOX8	ENSG00000005513	transcript	ENST00000293894.3	c.1291C>T	p.Pro431Ser	1406/3049	431/446	1291/1341	NA	NA	NA	NA	NA	NA	NA	NA	NA	NA	NA	NA	NA	NA	NA	NA	M	D	0.661	4.38	SOX8_HUMAN	B	B	4.38	431	23.3	0.852	D	Sox8
chr17:17793696:C:G	17	G	C	0.01333	0	0.001773	0	0.01852	0.006667	missense_variant	MODERATE	RAI1	ENSG00000108557	transcript	ENST00000353383.5	c.748C>G	p.Pro250Ala	1217/7662	250/1906	748/5721	NA	NA	NA	NA	NA	NA	NA	NA	NA	NA	NA	NA	NA	NA	NA	NA	L	N/N	0.072	1	RAI1_HUMAN	B	B	4.77	250	0.001	-0.555	D	Rai1
chr17:18126798:T:C	17	C	T	0.01333	0	0.001773	0	0.01852	0.006667	missense_variant	MODERATE	MYO15A	ENSG00000091536	transcript	ENST00000205890.9	c.3874T>C	p.Phe1292Leu	4212/11863	1292/3530	3874/10593	NA	NA	NA	NA	NA	NA	NA	NA	NA	NA	NA	NA	NA	NA	NA	NA	H	D	0.995	5.01	MYO15_HUMAN	D	D	5.01	1292	24	1.061	D/.	Myo15
chr17:20260227:G:A	17	A	G	0.01333	0	0.001773	0	0.01852	0.006667	missense_variant	MODERATE	SPECC1	ENSG00000128487	transcript	ENST00000261503.9	c.2873G>A	p.Arg958Gln	2924/3948	958/1068	2873/3207	NA	NA	NA	NA	0.0001812	0.000399361	0.999601	2503,0	0	0.000199681	NA	NA	NA	NA	NA	NA	L	D/D/D/D	0.987	3.33	././CYTSB_HUMAN	D	D	4.31	958877958	34	0.948	./D/.	Specc1
chr17:28640588:C:T	17	T	C	0.01333	0	0.007092	0.001131	0.01852	0.006667	missense_variant	MODERATE	KIAA0100	ENSG00000007202	transcript	ENST00000528896.6	c.862G>A	p.Val288Met	937/7407	288/2235	862/6708	NA	NA	NA	NA	0.001343	0.00958466	0.989617	2478,2	0.000798722	0.00559105	NA	NA	NA	NA	NA	NA	N	D/D/D/D	0.999	4.74	././K0100_HUMAN	B	D/P/B	5.72	145288288	23.1	0.836	T/T/.	2610507B11Rik
chr17:63972607:G:A	17	A	G	0.01333	0.008772	0.005319	0	0.01852	0.006667	missense_variant	MODERATE	SCN4A	ENSG00000007314	transcript	ENST00000435607.3	c.235C>T	p.Pro79Ser	312/7805	79/1836	235/5511	NA	NA	NA	NA	0.000124	0.00119808	0.998802	2501,0	0	0.000599042	NA	NA	NA	NA	NA	NA	M	D/D	0.997	4.33	SCN4A_HUMAN	P	P	4.33	79	22.9	0.902	./D	Scn4a
chr17:76688275:G:A	17	A	G	0.01333	0	0.001773	0	0.01852	0.006667	missense_variant	MODERATE	MXRA7	ENSG00000182534	transcript	ENST00000592148.1	c.373C>T	p.Pro125Ser	1945/3510	125/213	373/642	NA	NA	NA	NA	6.683e-05	0.00119808	0.998802	2501,0	0	0.000599042	NA	NA	NA	NA	NA	NA	NA	N/N/N/N/N/N/N	0.001	-0.125	NA	NA	NA	3.3	NA	5.133	-0.442	NA	NA
chr18:23903097:C:T	18	T	C	0.01333	0	0.001773	0	0.01852	0.006667	missense_variant	MODERATE	LAMA3	ENSG00000053747	transcript	ENST00000313654.13	c.6290C>T	p.Ala2097Val	6531/10661	2097/3333	6290/10002	NA	NA	NA	NA	0.0001071	NA	NA	NA	NA	NA	NA	NA	NA	NA	NA	1	N	N/N/N/N	0.001	2.41	./././LAMA3_HUMAN	B	B	6.03	43248820412097	8.896	-0.258	T/T/T/.	Lama3
chr19:1827015:T:TGGAGGAGGAGGA	19	TGGAGGAGGAGGA	T	0.01333	0.004386	0.003546	0	0.01852	0.006667	conservative_inframe_insertion	MODERATE	REXO1	ENSG00000079313	transcript	ENST00000170168.8	c.1773_1774insTCCTCCTCCTCC	p.Ser591_Ser592insSerSerSerSer	1878/4591	591/1221	1773/3666	NA	NA	NA	NA	NA	NA	NA	NA	NA	NA	NA	NA	NA	NA	NA	NA	NA	NA	NA	NA	NA	NA	NA	NA	NA	NA	NA	NA	Rexo1
chr19:1827021:T:A	19	A	T	0.01333	0.004386	0.003546	0	0.01852	0.006667	missense_variant	MODERATE	REXO1	ENSG00000079313	transcript	ENST00000170168.8	c.1768A>T	p.Thr590Ser	1873/4591	590/1221	1768/3666	NA	NA	NA	NA	NA	NA	NA	NA	NA	NA	NA	NA	NA	NA	NA	NA	N	N	0.02	NA	REXO1_HUMAN	B	B	NA	590	0.002	-1.607	T	Rexo1
chr19:18589682:C:T	19	T	C	0.01333	0	0.001773	0.002262	0.01852	0.006667	missense_variant&splice_region_variant	MODERATE	C19orf60	ENSG00000006015	transcript	ENST00000358607.10	c.452C>T	p.Thr151Met	529/839	151/201	452/606	NA	NA	NA	NA	0.0003479	0.00119808	0.998802	2501,0	0	0.000599042	NA	NA	NA	NA	NA	NA	L	N/N	0.951	3.23	./CS060_HUMAN/.	P/B/P	D/P/D	4.36	129151163	22.3	-0.002	T	2810428I15Rik/Crlf1
chr19:57328273:A:AAG	19	AAG	A	0.006667	0	0.005319	0	0.01852	0.01333	frameshift_variant	HIGH	ZNF543	ENSG00000178229	transcript	ENST00000321545.4	c.811_812insAG	p.Thr271fs	1157/3659	271/600	812/1803	NA	NA	(ZNF543|ENSG00000178229|1|1.00)	NA	NA	NA	NA	NA	NA	NA	NA	NA	NA	NA	NA	NA	NA	NA	NA	NA	NA	NA	NA	NA	NA	NA	NA	NA	NA
chr19:40705171:G:T	19	T	G	0.01333	0.05263	0.01241	0.01131	0.01852	0.006667	missense_variant	MODERATE	COQ8B	ENSG00000123815	transcript	ENST00000324464.7	c.501C>A	p.Phe167Leu	803/2443	167/544	501/1635	NA	NA	NA	NA	0.00416	0.0135783	0.986422	2470,0	0	0.00678914	NA	NA	NA	NA	NA	1	N	D/D/D	0.945	2.86	ADCK4_HUMAN/.	B	B	5.04	167126	11.75	0.091	T/T/./.	Adck4
chr19:57328275:ACG:A	19	A	ACG	0.006667	0	0.005319	0	0.01852	0.01333	frameshift_variant	HIGH	ZNF543	ENSG00000178229	transcript	ENST00000321545.4	c.814_815delCG	p.Arg272fs	1159/3659	272/600	814/1803	NA	NA	(ZNF543|ENSG00000178229|1|1.00)	NA	NA	NA	NA	NA	NA	NA	NA	NA	NA	NA	NA	NA	NA	NA	NA	NA	NA	NA	NA	NA	NA	NA	NA	NA	NA
chr19:4157200:G:A	19	A	G	0.01333	0.004386	0.001773	0	0.01852	0.006667	missense_variant	MODERATE	CREB3L3	ENSG00000060566	transcript	ENST00000078445.6	c.362G>A	p.Gly121Glu	509/2618	121/461	362/1386	NA	NA	NA	NA	3.295e-05	NA	NA	NA	NA	NA	NA	NA	NA	NA	NA	NA	M	N/N	0.005	-3.82	./././CR3L3_HUMAN	B/D/D/P	B/D/D/D	4.1	121121120121	0.001	0.887	T/././.	Creb3l3
chr20:44337416:A:G	20	G	A	0.01333	0.01316	0.003546	0.004525	0.01852	0.006667	missense_variant&splice_region_variant	MODERATE	R3HDML	ENSG00000101074	transcript	ENST00000217043.2	c.259A>G	p.Met87Val	431/1377	87/253	259/762	NA	NA	NA	NA	0.0005189	0.00399361	0.996006	2494,0	0	0.00199681	NA	NA	NA	NA	NA	NA	M	D	0.991	5.18	CRSPL_HUMAN	D	D	5.18	87	24.1	1.121	D	R3hdml
chr20:45097772:A:T	20	T	A	0.01333	0	0.005319	0	0.01852	0.006667	missense_variant	MODERATE	KCNS1	ENSG00000124134	transcript	ENST00000306117.5	c.1000T>A	p.Phe334Ile	1397/4538	334/526	1000/1581	NA	NA	NA	NA	NA	NA	NA	NA	NA	NA	NA	NA	NA	NA	NA	NA	N	N/N	0.705	2.32	KCNS1_HUMAN	B	B	5.31	334	7.075	-0.232	T	Kcns1
chr20:45098251:G:C	20	C	G	0.01333	0	0.005319	0	0.01852	0.006667	missense_variant	MODERATE	KCNS1	ENSG00000124134	transcript	ENST00000306117.5	c.521C>G	p.Pro174Arg	918/4538	174/526	521/1581	NA	NA	NA	NA	NA	NA	NA	NA	NA	NA	NA	NA	NA	NA	NA	NA	N	N/N	0.997	1.73	KCNS1_HUMAN	B	P	3.75	174	21.3	0.871	T	Kcns1
chr20:45375488:C:T	20	T	C	0.01333	0	0.005319	0	0.01852	0.006667	missense_variant	MODERATE	TP53TG5	ENSG00000124251	transcript	ENST00000372726.4	c.319G>A	p.Glu107Lys	476/2374	107/290	319/873	NA	NA	NA	NA	1.647e-05	NA	NA	NA	NA	NA	NA	NA	NA	NA	NA	NA	N	N/N	0.001	-2.19	T53G5_HUMAN	B	B	4.46	107	0.095	-0.227	T	./Sys1/Trp53tg5
chr21:32338757:G:A	21	A	G	0.01333	0.004386	0.001773	0	0.01852	0.006667	missense_variant	MODERATE	URB1	ENSG00000142207	transcript	ENST00000382751.3	c.4460C>T	p.Pro1487Leu	4576/10832	1487/2271	4460/6816	NA	NA	NA	NA	0.0001567	NA	NA	NA	NA	NA	NA	NA	NA	NA	NA	NA	M	D	0.219	5.22	NPA1P_HUMAN	P	D	5.22	1487	23.8	1.045	D	Urb1
chr21:44580110:T:A	21	A	T	0.01333	0.004386	0.003546	0.002262	0.01852	0.006667	missense_variant	MODERATE	KRTAP10-5	ENSG00000241123	transcript	ENST00000400372.1	c.469A>T	p.Ser157Cys	495/1150	157/271	469/816	NA	NA	NA	NA	NA	NA	NA	NA	NA	NA	NA	NA	NA	NA	NA	NA	L	D/N	0.98	1	KR105_HUMAN	D	D	2.15	157	12.64	0.987	T	./Tspear
chr3:185083240:T:C	3	C	T	0.02	0.008772	0.005319	0.006787	0	0.006667	missense_variant	MODERATE	C3orf70	ENSG00000187068	transcript	ENST00000335012.2	c.520A>G	p.Asn174Asp	711/5901	174/250	520/753	NA	NA	NA	NA	0.0004695	0.00159744	0.998403	2500,0	0	0.000798722	NA	NA	NA	NA	NA	NA	N	N	0.989	1.41	CC070_HUMAN	B	B	4.98	174	8.783	-0.216	T	2510009E07Rik
chr6:108561641:G:A	6	A	G	0.02	0.004386	0.003546	0.002262	0	0.006667	missense_variant	MODERATE	FOXO3	ENSG00000118689	transcript	ENST00000343882.10	c.433G>A	p.Gly145Arg	737/7308	145/673	433/2022	NA	NA	NA	NA	NA	NA	NA	NA	NA	NA	NA	NA	NA	NA	NA	NA	L	D/D	0.985	3.85	FOXO3_HUMAN	P	D	3.85	145	21.8	0.877	D	Foxo3
chr9:100284483:G:C	9	C	G	0.02	0.008772	0.001773	0.005656	0	0.006667	missense_variant	MODERATE	INVS	ENSG00000119509	transcript	ENST00000262457.6	c.1948G>C	p.Ala650Pro	2133/3709	650/1065	1948/3198	NA	NA	NA	NA	0.003295	0.00319489	0.996805	2496,0	0	0.00159744	2	not_specified	CN169374	MedGen	NA	NA	M	N/N/N	0	-2.26	./INVS_HUMAN/.	P/B/B	P/B/P	5.22	554650650	0.643	-0.268	T	Invs
chr19:44888197:C:T	19	T	C	0.02	0.02632	0.01241	0.02489	0	0.01333	missense_variant	MODERATE	NECTIN2	ENSG00000130202	transcript	ENST00000252483.9	c.1435C>T	p.Pro479Ser	1435/2466	479/538	1435/1617	NA	NA	NA	NA	0.001564	0.0167732	0.983227	2462,0	0	0.00838658	NA	NA	NA	NA	NA	NA	N	N	0.475	0.747	PVRL2_HUMAN	B	B	4.24	479	7.627	0.935	T	Pvrl2
chr19:51333808:A:G	19	G	A	0.02	0.004386	0.001773	0.004525	0	0.006667	missense_variant	MODERATE	VSIG10L	ENSG00000186806	transcript	ENST00000335624.4	c.2557T>C	p.Ser853Pro	2557/3397	853/867	2557/2604	NA	NA	NA	NA	0.0003652	0.00159744	0.998403	2500,0	0	0.000798722	NA	NA	NA	NA	NA	NA	N	N	0.096	2.54	VS10L_HUMAN	B	B	3.66	853	0.086	0.117	T	Vsig10l
chr19:52282141:G:C	19	C	G	0.02	0.004386	0.001773	0.002262	0	0.006667	missense_variant	MODERATE	ZNF766	ENSG00000196214	transcript	ENST00000593612.1	c.94G>C	p.Glu32Gln	471/2331	32/471	94/1416	NA	NA	NA	NA	0.0001153	NA	NA	NA	NA	NA	NA	NA	NA	NA	NA	NA	M	N/N	0.995	1.86	././ZN766_HUMAN	P	P/P/D	2.91	32,32,17	24.1	0.698	D/./././.	NA
chr1:120793332:G:A	1	A	G	0.01724	0.01099	0.004202	0	0	0.01695	missense_variant	MODERATE	NBPF26	ENSG00000273136	transcript	ENST00000620612.5	c.587G>A	p.Gly196Asp	816/4602	196/1448	587/4347	NA	NA	NA	NA	NA	NA	NA	NA	NA	NA	NA	NA	NA	NA	NA	NA	H	D/D/D/D/D/D	1	2.87	./NT2NL_HUMAN	D	D	2.87	157	27.9	0.784	NA	NA
chr1:13179030:G:T	1	T	G	0.0137	0	0.001812	0	0	0.006849	missense_variant	MODERATE	PRAMEF9	ENSG00000204505	transcript	ENST00000415919.2	c.1335G>T	p.Arg445Ser	1429/1863	445/478	1335/1437	NA	NA	NA	NA	NA	NA	NA	NA	NA	NA	NA	NA	NA	NA	NA	NA	NA	NA	0.002	0.347	NA	NA	NA	1.42	NA	NA	0.333	NA	NA
chr1:175123544:G:A	1	A	G	0.01333	0.004386	0.007092	0.002262	0	0.01333	missense_variant	MODERATE	TNN	ENSG00000120332	transcript	ENST00000239462.8	c.2795G>A	p.Gly932Glu	2908/5008	932/1299	2795/3900	NA	NA	NA	NA	0.0004201	0.00199681	0.998003	2499,0	0	0.000998403	NA	NA	NA	NA	NA	NA	M	N	0.547	1.79	TENN_HUMAN	B	B	4.98	932	23.3	0.079	T/./.	Tnn
chr1:200807506:T:C	1	C	T	0.01333	0	0.001773	0	0	0.006667	missense_variant	MODERATE	CAMSAP2	ENSG00000118200	transcript	ENST00000236925.8	c.530T>C	p.Ile177Thr	579/7161	177/1489	530/4470	NA	NA	NA	NA	8.237e-06	NA	NA	NA	NA	NA	NA	NA	NA	NA	NA	NA	N	D/D/D	0.999	3.84	./CAMP2_HUMAN/.	B	B	4.97	177	10.38	1.061	T	Camsap2
chr1:2495509:A:G	1	G	A	0.01333	0	0.001773	0	0	0.006667	missense_variant	MODERATE	PLCH2	ENSG00000149527	transcript	ENST00000378486.7	c.1774A>G	p.Lys592Glu	2048/4837	592/1416	1774/4251	NA	NA	NA	NA	3.085e-05	NA	NA	NA	NA	NA	NA	NA	NA	NA	NA	NA	M	D/D/N/N/N/N/N	0.658	3.08	./././PLCH2_HUMAN	B/B/B/P	P/B/P/P	4.24	439380565592	10.23	0.203	T/./T	Plch2
chr1:2495510:A:C	1	C	A	0.01333	0	0.001773	0	0	0.006667	missense_variant	MODERATE	PLCH2	ENSG00000149527	transcript	ENST00000378486.7	c.1775A>C	p.Lys592Thr	2049/4837	592/1416	1775/4251	NA	NA	NA	NA	3.086e-05	NA	NA	NA	NA	NA	NA	NA	NA	NA	NA	NA	M	D/D/N/N/N/N/N	0.608	3.08	./././PLCH2_HUMAN	B/B/P/B	B/B/P/P	4.24	439380565592	9.125	0.203	D/./D	Plch2
chr1:31744710:G:A	1	A	G	0.01333	0.01316	0.001773	0	0	0.006667	missense_variant	MODERATE	ADGRB2	ENSG00000121753	transcript	ENST00000373658.7	c.860C>T	p.Pro287Leu	1214/5414	287/1585	860/4758	NA	NA	NA	NA	0.0001812	NA	NA	NA	NA	NA	NA	NA	NA	NA	NA	NA	N	D/D/D/D/D/D/D/N/N	1	3.79	./././././BAI2_HUMAN	B	B	4.72	2.75287e+17	19.46	0.998	D/D/T/T/T/T/T/T/T	Adgrb2
chr2:167218235:G:A	2	A	G	0.01333	0	0.005319	0.001131	0	0.01333	missense_variant	MODERATE	XIRP2	ENSG00000163092	transcript	ENST00000409195.5	c.793G>A	p.Glu265Lys	882/12675	265/3549	793/10650	NA	NA	NA	NA	0.0007199	0.00638978	0.99361	2488,0	0	0.00319489	NA	NA	NA	NA	NA	1	N	N/N/N/N/N/N/N/N	0.334	0.324	XIRP2_HUMAN/./././.	B	B	5.8	90,265,298,90,43	16.32	-0.104	T/T/T/./T/T	Xirp2
chr2:20204237:G:A	2	A	G	0.01333	0	0.003546	0	0	0.006667	missense_variant	MODERATE	SDC1	ENSG00000115884	transcript	ENST00000254351.8	c.203C>T	p.Thr68Met	448/3147	68/310	203/933	NA	NA	NA	NA	0.005436	0.0103834	0.989617	2478,0	0	0.00519169	NA	NA	NA	NA	NA	NA	N	N/N/N	0.038	-9.04	./SDC1_HUMAN	B	B	4.52	68	0.003	-0.584	T	Sdc1
chr2:219239192:C:T	2	T	C	0.01333	0	0.005319	0	0	0.006667	missense_variant	MODERATE	GLB1L	ENSG00000163521	transcript	ENST00000295759.11	c.962G>A	p.Arg321His	1276/2745	321/654	962/1965	NA	NA	NA	NA	5.765e-05	NA	NA	NA	NA	NA	NA	NA	NA	NA	NA	1	L	N/N/N/N	0.999	0.858	./GLB1L_HUMAN	B	B	5.53	231321	21.6	0.066	T	Glb1l
chr2:97085720:C:T	2	T	C	0.01333	0	0.001773	0	0	0.006667	missense_variant	MODERATE	FAHD2B	ENSG00000144199	transcript	ENST00000272610.3	c.664G>A	p.Val222Met	852/1305	222/314	664/945	NA	NA	NA	NA	0.0007085	0.00239617	0.997604	2498,0	0	0.00119808	NA	NA	NA	NA	NA	NA	H	D/D/D	0.262	0.624	FAH2B_HUMAN	D	D	0.624	222	27.2	0.2	D	Fahd2a
chr3:12839560:C:T	3	T	C	0.01333	0.004386	0.005319	0.006787	0	0.006667	missense_variant	MODERATE	RPL32	ENSG00000144713	transcript	ENST00000273223.10	c.121G>A	p.Ala41Thr	179/567	41/153	121/462	NA	NA	NA	NA	0.0003377	0.00279553	0.997204	2497,0	0	0.00139776	NA	NA	NA	NA	NA	NA	NA	N/N/N/N/N/N	0.038	-5.54	NA	NA	NA	2.77	NA	4.863	-0.398	T	Cand2/Rpl32l
chr4:102639805:C:T	4	T	C	0.01333	0	0.001773	0	0	0.006667	missense_variant	MODERATE	MANBA	ENSG00000109323	transcript	ENST00000226578.8	c.1922G>A	p.Arg641His	2022/2904	641/879	1922/2640	NA	NA	NA	NA	0.0001071	NA	NA	NA	NA	NA	NA	NA	NA	NA	NA	NA	H	D/D	0.981	2.6	./MANBA_HUMAN	P/D	D	5.7	584641	29.1	0.935	D	Manba
chr22:42127631:C:G	22	G	C	0.006757	0	0.001773	0.003394	0.01852	0.006667	structural_interaction_variant	HIGH	CYP2D6	ENSG00000100197	interaction	3QM4:B_330-B_355:ENST00000360608	c.989G>C	NA	NA	NA	NA	NA	NA	NA	NA	0.000305	NA	NA	NA	NA	NA	NA	NA	NA	NA	NA	NA	H	N/N/N	0.518	2.81	NA	D	D	4.93	330279330	29.7	-0.325	D/./D	NA
chr4:125320502:G:A	4	A	G	0.01333	0	0.001773	0	0	0.006667	missense_variant	MODERATE	FAT4	ENSG00000196159	transcript	ENST00000394329.7	c.4091G>A	p.Ser1364Asn	4104/16123	1364/4981	4091/14946	NA	NA	NA	NA	NA	NA	NA	NA	NA	NA	NA	NA	NA	NA	NA	1	L	D	0.997	4.87	FAT4_HUMAN	D	D	4.87	1364	23.1	1.048	T	Fat4
chr5:129905308:G:A	5	A	G	0.01333	0	0.003546	0.005656	0	0.006667	missense_variant	MODERATE	CHSY3	ENSG00000198108	transcript	ENST00000305031.4	c.479G>A	p.Gly160Glu	837/3850	160/882	479/2649	NA	NA	NA	NA	0.0001935	0.000798722	0.999201	2502,0	0	0.000399361	NA	NA	NA	NA	NA	NA	L	D	0.981	3.19	CHSS3_HUMAN	B	P	4.16	160	17.93	0.895	T	Chsy3
chr5:160255643:A:T	5	T	A	0.01333	0	0.003546	0.002262	0	0.006667	missense_variant	MODERATE	CCNJL	ENSG00000135083	transcript	ENST00000393977.7	c.793T>A	p.Cys265Ser	1079/3320	265/435	793/1308	NA	NA	NA	NA	3.31e-05	NA	NA	NA	NA	NA	NA	NA	NA	NA	NA	NA	L	D/D/D/D	0.996	5.61	././CCNJL_HUMAN	D	D	5.61	217217265	24.5	1.199	D/./D/D	NA
chr1:15567840:T:TA	1	TA	T	0.006667	0	0.001773	0	0.01852	0.006667	frameshift_variant	HIGH	DNAJC16	ENSG00000116138	transcript	ENST00000375847.7	c.2013dupA	p.Leu672fs	2178/6069	672/782	2014/2349	NA	INFO_REALIGN_3_PRIME	(DNAJC16|ENSG00000116138|1|1.00)	NA	NA	NA	NA	NA	NA	NA	NA	NA	NA	NA	NA	NA	NA	NA	NA	NA	NA	NA	NA	NA	NA	NA	NA	NA	Dnajc16
chr1:247157306:CAGAA:C	1	C	CAGAA	0.006667	0	0.001773	0.001131	0.01852	0.006667	frameshift_variant	HIGH	ZNF124	ENSG00000196418	transcript	ENST00000543802.2	c.312_315delTTCT	p.Val106fs	405/1292	104/351	312/1056	NA	NA	(ZNF124|ENSG00000196418|1|1.00)	NA	4.992e-05	NA	NA	NA	NA	NA	NA	NA	NA	NA	NA	NA	NA	NA	NA	NA	NA	NA	NA	NA	NA	NA	NA	NA	NA
chr6:112100731:T:A	6	A	T	0.01333	0.008772	0.007092	0.005656	0	0.01333	missense_variant	MODERATE	FAM229B	ENSG00000203778	transcript	ENST00000368656.6	c.187T>A	p.Tyr63Asn	484/2543	63/80	187/243	NA	NA	NA	NA	0.001598	0.00838658	0.991613	2483,0	0	0.00419329	NA	NA	NA	NA	NA	NA	NA	D	1	5.2	CF225_HUMAN	P	D	5.2	63	24.7	1.057	D/.	Fam229b
chr6:31948454:A:C	6	C	A	0.01333	0	0.001773	0	0	0.006667	missense_variant	MODERATE	XXbac-BPG116M5.17	ENSG00000244255	transcript	ENST00000456570.5	c.2484A>C	p.Glu828Asp	2539/3874	828/1266	2484/3801	NA	NA	NA	NA	0.000766	0.00359425	0.996406	2495,0	0	0.00179712	NA	NA	NA	NA	NA	NA	N	N/N	0	-11.3	./CFAB_HUMAN/.	B	B	5.63	828326326	0.001	-4.46	T	Cfb
chr6:31948454:A:C	6	C	A	0.01333	0	0.001773	0	0	0.006667	missense_variant	MODERATE	CFB	ENSG00000243649	transcript	ENST00000425368.6	c.978A>C	p.Glu326Asp	1491/2862	326/764	978/2295	NA	NA	NA	NA	0.000766	0.00359425	0.996406	2495,0	0	0.00179712	NA	NA	NA	NA	NA	NA	N	N/N	0	-11.3	./CFAB_HUMAN/.	B	B	5.63	828326326	0.001	-4.46	T	Cfb
chr6:31963919:G:A	6	A	G	0.01333	0	0.001773	0	0	0.006667	missense_variant	MODERATE	SKIV2L	ENSG00000204351	transcript	ENST00000375394.6	c.1654G>A	p.Gly552Arg	1767/3894	552/1246	1654/3741	NA	NA	NA	NA	0.0006194	0.00319489	0.996805	2496,0	0	0.00159744	NA	NA	NA	NA	NA	NA	L	N/N	0.925	4.76	SKIV2_HUMAN	B	P	5.69	552	22.5	1.048	T	Skiv2l
chr7:44539319:C:T	7	T	C	0.01333	0.008772	0.003546	0.001131	0	0.006667	missense_variant	MODERATE	NPC1L1	ENSG00000015520	transcript	ENST00000289547.8	c.1078G>A	p.Val360Ile	1134/5048	360/1359	1078/4080	NA	NA	NA	NA	0.0008319	0.00439297	0.995607	2493,0	0	0.00219649	NA	NA	NA	NA	NA	1	N	N/N/N/N	0.002	-10.1	NA	B	B	5.05	360	0.001	-0.464	T	Npc1l1
chr8:11332029:C:G	8	G	C	0.01333	0.004386	0.001773	0	0	0.006667	missense_variant	MODERATE	SLC35G5	ENSG00000177710	transcript	ENST00000382435.4	c.923C>G	p.Ser308Cys	1142/1321	308/338	923/1017	NA	NA	NA	NA	8.237e-06	NA	NA	NA	NA	NA	NA	NA	NA	NA	NA	NA	L	N	0.043	NA	S35G5_HUMAN	D	D	NA	308	12.57	0.065	T	NA
chr8:143868806:C:T	8	T	C	0.01333	0.008772	0.001773	0.001131	0	0.006667	missense_variant	MODERATE	EPPK1	ENSG00000261150	transcript	ENST00000615648.1	c.4448G>A	p.Arg1483Gln	4520/16002	1483/5088	4448/15267	NA	NA	NA	NA	8.278e-05	NA	NA	NA	NA	NA	NA	NA	NA	NA	NA	NA	M	N	0.219	3.32	NA	B	P	4.3	1483	28.4	0.807	NA	Eppk1
chr9:130631564:A:G	9	G	A	0.01333	0	0.001773	0	0	0.006667	missense_variant	MODERATE	FUBP3	ENSG00000107164	transcript	ENST00000319725.9	c.1286A>G	p.Asn429Ser	1361/3124	429/572	1286/1719	NA	NA	NA	NA	0.0001737	0.00159744	0.998403	2500,0	0	0.000798722	NA	NA	NA	NA	NA	NA	N	N/N	0.957	2.42	./FUBP3_HUMAN	B	B	4.55	429	4.944	0.054	T	Fubp3
chr9:13162694:C:T	9	T	C	0.01333	0	0.005319	0.002262	0	0.006667	missense_variant	MODERATE	MPDZ	ENSG00000107186	transcript	ENST00000546205.5	c.3398G>A	p.Gly1133Asp	3463/6342	1133/2084	3398/6255	NA	NA	NA	NA	8.281e-06	NA	NA	NA	NA	NA	NA	NA	NA	NA	NA	NA	L	N/N/N/N/N/N/N/N	0.997	1.67	NA	B	B	5.81	1119,11,1119,1069,1119	18.65	0.935	T/T/T/T/D/T/T/D/T/T	Mpdz
chr9:742386:A:G	9	G	A	0.01333	0	0.001773	0	0	0.006667	missense_variant	MODERATE	KANK1	ENSG00000107104	transcript	ENST00000382297.6	c.3878A>G	p.Asn1293Ser	4000/5051	1293/1352	3878/4059	NA	NA	NA	NA	0.0005271	0.00119808	0.998802	2501,0	0	0.000599042	NA	NA	NA	NA	NA	NA	L	D/D/D/D/D	0.989	4.35	././KANK1_HUMAN	B	B	5.52	3392051293	19.85	1.199	D/./D/D/.	Kank1
chr10:100502424:G:A	10	A	G	0.01333	0.004386	0.001773	0	0	0.006667	missense_variant	MODERATE	SEC31B	ENSG00000075826	transcript	ENST00000370345.7	c.1240C>T	p.Pro414Ser	1338/4612	414/1179	1240/3540	NA	NA	NA	NA	0.0005107	0.00319489	0.996805	2496,0	0	0.00159744	NA	NA	NA	NA	NA	NA	M	D/D	0.022	3.59	./SC31B_HUMAN	B	B	5.46	413414	13.06	-0.441	T	Sec31b
chr10:113679803:C:A	10	A	C	0.01333	0	0.001773	0.003394	0	0.006667	missense_variant	MODERATE	CASP7	ENSG00000165806	transcript	ENST00000369321.6	c.49C>A	p.Arg17Ser	135/2620	17/388	49/1167	NA	NA	NA	NA	7.259e-05	0.00399361	0.996006	2494,0	0	0.00199681	NA	NA	NA	NA	NA	NA	NA	N/N/N	0.001	1.29	NA	NA	NA	2.23	NA	10.39	-0.153	NA	Casp7
chr10:35640380:AGCGCCCCCC:A	10	A	AGCGCCCCCC	0.01333	0	0.003546	0	0	0.01333	disruptive_inframe_deletion	MODERATE	FZD8	ENSG00000177283	transcript	ENST00000374694.2	c.1041_1049delGGGGGGCGC	p.Gly348_Ala350del	1898/4030	347/694	1041/2085	NA	NA	NA	NA	0.0006369	NA	NA	NA	NA	NA	NA	NA	NA	NA	NA	NA	NA	NA	NA	NA	NA	NA	NA	NA	NA	NA	NA	NA	Fzd8
chr10:42592898:C:A	10	A	C	0.01333	0.004386	0.003546	0.003394	0	0.006667	missense_variant	MODERATE	ZNF33B	ENSG00000196693	transcript	ENST00000359467.7	c.2052G>T	p.Glu684Asp	2167/5958	684/778	2052/2337	NA	NA	NA	NA	NA	NA	NA	NA	NA	NA	NA	NA	NA	NA	NA	NA	L	N	0.13	0.622	ZN33B_HUMAN	B	B	2.54	684	22.9	-0.186	D/.	NA
chr11:1621710:TTTGGAGCCCCCACAGGAGCCACAGCCCCCCTTGGAACCCCCACAGGAGCCACAGCCCCCCTTGGAGCCCCCACAGGAGCCACAGCCCCCCTTGGAACCCCCACAGGAGACACAGCCCCCCTTGGAACCCCCACAAGAGCCATAGCCCCCC:T	11	T	TTTGGAGCCCCCACAGGAGCCACAGCCCCCCTTGGAACCCCCACAGGAGCCACAGCCCCCCTTGGAGCCCCCACAGGAGCCACAGCCCCCCTTGGAACCCCCACAGGAGACACAGCCCCCCTTGGAACCCCCACAAGAGCCATAGCCCCCC	0.01333	0.004386	0.001773	0.001131	0	0.006667	disruptive_inframe_deletion	MODERATE	KRTAP5-4	ENSG00000241598	transcript	ENST00000399682.1	c.234_383del	p.Gly79_Lys128del	428/1181	78/228	234/687	NA	NA	NA	NA	NA	NA	NA	NA	NA	NA	NA	NA	NA	NA	NA	NA	NA	NA	NA	NA	NA	NA	NA	NA	NA	NA	NA	NA	NA
chr11:48245917:G:A	11	A	G	0.01333	0.004386	0.005319	0	0	0.006667	missense_variant	MODERATE	OR4X2	ENSG00000172208	transcript	ENST00000624868.1	c.814G>A	p.Ala272Thr	862/1025	272/303	814/912	NA	NA	NA	NA	0.001598	0.0155751	0.984425	2465,0	0	0.00778754	NA	NA	NA	NA	NA	1	N	N	0.003	5.47	OR4X2_HUMAN	B	P	5.47	272	18.13	0.052	D/.	NA
chr11:5901022:G:C	11	C	G	0.01333	0	0.001773	0	0	0.006667	missense_variant	MODERATE	OR52E5	ENSG00000277932	transcript	ENST00000610445.1	c.246G>C	p.Lys82Asn	246/1314	82/327	246/984	NA	NA	NA	NA	NA	0.00199681	0.998003	2499,0	0	0.000998403	NA	NA	NA	NA	NA	NA	NA	NA	0.56	4.52	NA	NA	NA	5.43	NA	6.072	-0.244	NA	./Trim5
chr1:26344872:G:A	1	A	G	0.006667	0	0.001773	0.002262	0.01852	0.006667	stop_gained	HIGH	AIM1L	ENSG00000176092	transcript	ENST00000308182.9	c.1786C>T	p.Gln596*	1936/5245	596/1661	1786/4986	NA	NA	(AIM1L|ENSG00000176092|1|1.00)	(AIM1L|ENSG00000176092|1|1.00)	NA	NA	NA	NA	NA	NA	NA	NA	NA	NA	NA	NA	NA	N	0	-0.568	NA	NA	NA	2.96	NA	0.396	-2.062	NA	Aim1l
chr1:39762587:G:GC	1	GC	G	0.006667	0.01754	0.001773	0.002262	0.01852	0.006667	frameshift_variant	HIGH	PPIE	ENSG00000084072	transcript	ENST00000372830.5	c.908_909insC	p.Trp303fs	909/1198	303/314	909/945	NA	NA	NA	NA	0.0004712	NA	NA	NA	NA	NA	NA	NA	NA	NA	NA	NA	NA	NA	NA	NA	NA	NA	NA	NA	NA	NA	NA	NA	./Ppie
chr1:89055146:G:T	1	T	G	0.006667	0	0.001773	0	0.01852	0.006667	structural_interaction_variant	HIGH	GBP1	ENSG00000117228	interaction	1F5N:A_430-A_480:ENST00000370473	c.1438C>A	NA	NA	NA	NA	NA	NA	NA	NA	NA	NA	NA	NA	NA	NA	NA	NA	NA	NA	NA	NA	L	N	0.121	3.93	GBP1_HUMAN	B	B	4.91	480	11	0.042	T	NA
chr2:215386857:G:A	2	A	G	0.006667	0	0.001773	0	0.01852	0.006667	structural_interaction_variant	HIGH	FN1	ENSG00000115414	interaction	3T1W:A_1482-A_1518:ENST00000354785	c.4444C>T	NA	NA	NA	NA	NA	NA	NA	NA	0.000486	0.00279553	0.997204	2497,0	0	0.00139776	NA	NA	NA	NA	NA	NA	M	D/D/D/D/D/D/D/D/D/D/D/D/D	0.471	6.02	NA	D	D	6.02	1.48215e+39	34	1.048	D	Fn1
chr14:104175523:C:G	14	G	C	0.01333	0	0.001773	0	0	0.006667	missense_variant	MODERATE	KIF26A	ENSG00000066735	transcript	ENST00000423312.6	c.2735C>G	p.Pro912Arg	2735/5649	912/1882	2735/5649	NA	NA	NA	NA	0.0001421	0.000798722	0.999201	2502,0	0	0.000399361	NA	NA	NA	NA	NA	NA	M	N/N	0.046	0.531	KI26A_HUMAN	B	B	3.44	912	13.85	0.87	D	Kif26a
chr14:104947945:G:C	14	C	G	0.01333	0	0.001773	0.001131	0	0.006667	missense_variant	MODERATE	AHNAK2	ENSG00000185567	transcript	ENST00000333244.5	c.7506C>G	p.Ile2502Met	7626/18254	2502/5795	7506/17388	NA	NA	NA	NA	1.655e-05	NA	NA	NA	NA	NA	NA	NA	NA	NA	NA	NA	N	N/N	0	-6.84	AHNK2_HUMAN	P	D	3.42	2502	0.01	-5.542	T	Ahnak2
chr14:20699599:A:C	14	C	A	0.01333	0.004386	0.001773	0.005656	0	0.006667	missense_variant	MODERATE	RNASE4	ENSG00000258818	transcript	ENST00000397995.2	c.228A>C	p.Glu76Asp	359/853	76/147	228/444	NA	NA	NA	NA	0.00117	0.00758786	0.992412	2485,0	0	0.00379393	NA	NA	NA	NA	NA	NA	M	N/N/N	0.996	-1.46	RNAS4_HUMAN	P	P	5.66	76	23	-0.148	D	Rnase4
chr16:57061522:C:T	16	T	C	0.01333	0.004386	0.003546	0	0	0.006667	missense_variant	MODERATE	NLRC5	ENSG00000140853	transcript	ENST00000262510.10	c.4061C>T	p.Thr1354Met	4286/6822	1354/1866	4061/5601	NA	NA	NA	NA	0.0006672	0.00359425	0.996406	2495,0	0	0.00179712	NA	NA	NA	NA	NA	NA	L	N/N/N/N	0.001	1.44	././././NLRC5_HUMAN	B	P/B/B/P/B	4.55	1.03813e+19	10.91	-0.923	D	Nlrc5
chr17:15331411:C:T	17	T	C	0.01333	0.02193	0.001773	0.001131	0	0.006667	missense_variant	MODERATE	TEKT3	ENSG00000125409	transcript	ENST00000338696.6	c.175G>A	p.Ala59Thr	210/1630	59/490	175/1473	NA	NA	NA	NA	0.0006095	0.00399361	0.996006	2494,0	0	0.00199681	NA	NA	NA	NA	NA	1	L	D/D	0.004	4.26	TEKT3_HUMAN	B	B	5.22	59	12.37	0.008	T/T/D/D/D	Tekt3
chr17:162094:G:A	17	A	G	0.01333	0	0.001773	0.001131	0	0.006667	missense_variant	MODERATE	DOC2B	ENSG00000272636	transcript	ENST00000613549.2	c.625C>T	p.Arg209Cys	782/6048	209/412	625/1239	NA	NA	NA	NA	0.001772	0.00958466	0.990016	2479,1	0.000399361	0.00519169	NA	NA	NA	NA	NA	NA	NA	NA	0.996	3.47	NA	B	P	4.43	209	33	1.036	NA	Doc2b
chr17:3903309:T:C	17	C	T	0.01333	0.01316	0.001773	0.001131	0	0.006667	missense_variant	MODERATE	P2RX1	ENSG00000108405	transcript	ENST00000225538.3	c.640A>G	p.Met214Val	915/2697	214/399	640/1200	NA	NA	NA	NA	2.471e-05	0.000399361	0.999601	2503,0	0	0.000199681	NA	NA	NA	NA	NA	NA	N	N	0.988	-1.57	P2RX1_HUMAN	B	B	5.56	214	16.27	1.058	D	P2rx1
chr3:44499299:TTC:T	3	TTC	T	0.006667	0	0.001773	0	0.01852	0.006667	frameshift_variant	HIGH	ZNF852	ENSG00000178917	transcript	ENST00000436261.5	c.1476_1477delGA	p.Asn494fs	1638/1968	492/543	1476/1632	NA	NA	(ZNF852|ENSG00000178917|1|1.00)	NA	1	0.000798722	0	0,2502	0.999201	0.999601	NA	NA	NA	NA	NA	23	NA	NA	NA	NA	NA	NA	NA	NA	NA	NA	NA	NA	NA
chr4:152552310:A:G	4	G	A	0.006667	0.004386	0.001773	0	0.01852	0.006667	splice_donor_variant&intron_variant	HIGH	RP11-555K12.1	ENSG00000243417	transcript	ENST00000493479.1	n.53+2T>C	NA	NA	NA	NA	NA	NA	NA	NA	NA	NA	NA	NA	NA	NA	NA	NA	NA	NA	NA	NA	NA	NA	NA	NA	NA	NA	NA	NA	NA	NA	NA	NA	NA
chr17:51006109:C:T	17	T	C	0.01333	0	0.001773	0	0	0.006667	missense_variant	MODERATE	SPAG9	ENSG00000008294	transcript	ENST00000262013.11	c.1400G>A	p.Arg467Lys	1609/8273	467/1321	1400/3966	NA	NA	NA	NA	0.0001647	0.00159744	0.998403	2500,0	0	0.000798722	NA	NA	NA	NA	NA	NA	N	N/N/N/N	0.56	-4.54	./././JIP4_HUMAN/./.	B	B	6.03	4.53467e+17	0.05	-0.91	T/./T/T/T/T	Spag9
chr19:11178571:C:T	19	T	C	0.01333	0	0.001773	0	0	0.006667	missense_variant	MODERATE	KANK2	ENSG00000197256	transcript	ENST00000589359.5	c.1399G>A	p.Glu467Lys	1867/3048	467/859	1399/2580	NA	NA	NA	NA	3.296e-05	NA	NA	NA	NA	NA	NA	NA	NA	NA	NA	1	L	N/N/N/N/N	0	0.57	KANK2_HUMAN/.	B	B	4.35	467	11.03	-0.803	NA	Kank2
chr19:19271076:C:A	19	A	C	0.01333	0	0.001773	0.001131	0	0.006667	missense_variant	MODERATE	TM6SF2	ENSG00000213996	transcript	ENST00000389363.4	c.145G>T	p.Val49Leu	218/1505	49/377	145/1134	NA	NA	NA	NA	0.001421	NA	NA	2499,0	NA	0.000599042	NA	NA	NA	NA	NA	1	N	N	0.006	-3.27	TM6S2_HUMAN	B	B	4.73	49	7.815	-1.191	T	Tm6sf2
chr7:5992008:T:C	7	C	T	0.006667	0	0.003546	0.002262	0.01852	0.006667	structural_interaction_variant	HIGH	PMS2	ENSG00000122512	interaction	1H7S:B_282-B_318:ENST00000265849	c.953A>G	NA	NA	NA	NA	NA	NA	NA	NA	0.0003542	0.000399361	0.999601	2503,0	0	0.000199681	2|3|2|3	not_provided|Hereditary_cancer-predisposing_syndrome|Lynch_syndrome|not_specified	CN221809|C0027672:699346009|C1333990:ORPHA144:315058005|CN169374	MedGen|MedGen:SNOMED_CT|MedGen:Orphanet:SNOMED_CT|MedGen	NA	NA	M	D/D/D/D/D	0.997	5.4	./PMS2_HUMAN/.	B/D/D	B/D/D	5.4	318318212	23.6	1.007	D	Pms2
chr7:5992008:T:C	7	C	T	0.006667	0	0.003546	0.002262	0.01852	0.006667	structural_interaction_variant	HIGH	PMS2	ENSG00000122512	interaction	1H7S:A_282-A_318:ENST00000265849	c.953A>G	NA	NA	NA	NA	NA	NA	NA	NA	0.0003542	0.000399361	0.999601	2503,0	0	0.000199681	2|3|2|3	not_provided|Hereditary_cancer-predisposing_syndrome|Lynch_syndrome|not_specified	CN221809|C0027672:699346009|C1333990:ORPHA144:315058005|CN169374	MedGen|MedGen:SNOMED_CT|MedGen:Orphanet:SNOMED_CT|MedGen	NA	NA	M	D/D/D/D/D	0.997	5.4	./PMS2_HUMAN/.	B/D/D	B/D/D	5.4	318318212	23.6	1.007	D	Pms2
chr7:5992008:T:C	7	C	T	0.006667	0	0.003546	0.002262	0.01852	0.006667	structural_interaction_variant	HIGH	PMS2	ENSG00000122512	interaction	1H7U:A_282-A_318:ENST00000265849	c.953A>G	NA	NA	NA	NA	NA	NA	NA	NA	0.0003542	0.000399361	0.999601	2503,0	0	0.000199681	2|3|2|3	not_provided|Hereditary_cancer-predisposing_syndrome|Lynch_syndrome|not_specified	CN221809|C0027672:699346009|C1333990:ORPHA144:315058005|CN169374	MedGen|MedGen:SNOMED_CT|MedGen:Orphanet:SNOMED_CT|MedGen	NA	NA	M	D/D/D/D/D	0.997	5.4	./PMS2_HUMAN/.	B/D/D	B/D/D	5.4	318318212	23.6	1.007	D	Pms2
chr7:5992008:T:C	7	C	T	0.006667	0	0.003546	0.002262	0.01852	0.006667	structural_interaction_variant	HIGH	PMS2	ENSG00000122512	interaction	1EA6:B_282-B_318:ENST00000265849	c.953A>G	NA	NA	NA	NA	NA	NA	NA	NA	0.0003542	0.000399361	0.999601	2503,0	0	0.000199681	2|3|2|3	not_provided|Hereditary_cancer-predisposing_syndrome|Lynch_syndrome|not_specified	CN221809|C0027672:699346009|C1333990:ORPHA144:315058005|CN169374	MedGen|MedGen:SNOMED_CT|MedGen:Orphanet:SNOMED_CT|MedGen	NA	NA	M	D/D/D/D/D	0.997	5.4	./PMS2_HUMAN/.	B/D/D	B/D/D	5.4	318318212	23.6	1.007	D	Pms2
chr19:39032089:G:C	19	C	G	0.01333	0.01316	0.008897	0.007919	0	0.006757	missense_variant	MODERATE	FBXO27	ENSG00000161243	transcript	ENST00000292853.8	c.139C>G	p.Leu47Val	259/2330	47/283	139/852	NA	NA	NA	NA	5.269e-05	0.000399361	0.999601	2503,0	0	0.000199681	NA	NA	NA	NA	NA	NA	L	N/N	0.147	1.95	FBX27_HUMAN	B	P	3.12	47	8.579	0.033	T/T/./.	Fbxo27
chr7:5992008:T:C	7	C	T	0.006667	0	0.003546	0.002262	0.01852	0.006667	structural_interaction_variant	HIGH	PMS2	ENSG00000122512	interaction	1H7U:B_282-B_318:ENST00000265849	c.953A>G	NA	NA	NA	NA	NA	NA	NA	NA	0.0003542	0.000399361	0.999601	2503,0	0	0.000199681	2|3|2|3	not_provided|Hereditary_cancer-predisposing_syndrome|Lynch_syndrome|not_specified	CN221809|C0027672:699346009|C1333990:ORPHA144:315058005|CN169374	MedGen|MedGen:SNOMED_CT|MedGen:Orphanet:SNOMED_CT|MedGen	NA	NA	M	D/D/D/D/D	0.997	5.4	./PMS2_HUMAN/.	B/D/D	B/D/D	5.4	318318212	23.6	1.007	D	Pms2
chr7:5992008:T:C	7	C	T	0.006667	0	0.003546	0.002262	0.01852	0.006667	structural_interaction_variant	HIGH	PMS2	ENSG00000122512	interaction	1EA6:A_282-A_318:ENST00000265849	c.953A>G	NA	NA	NA	NA	NA	NA	NA	NA	0.0003542	0.000399361	0.999601	2503,0	0	0.000199681	2|3|2|3	not_provided|Hereditary_cancer-predisposing_syndrome|Lynch_syndrome|not_specified	CN221809|C0027672:699346009|C1333990:ORPHA144:315058005|CN169374	MedGen|MedGen:SNOMED_CT|MedGen:Orphanet:SNOMED_CT|MedGen	NA	NA	M	D/D/D/D/D	0.997	5.4	./PMS2_HUMAN/.	B/D/D	B/D/D	5.4	318318212	23.6	1.007	D	Pms2
chr19:39505446:G:A	19	A	G	0.01333	0.01316	0.01064	0.007919	0	0.01333	missense_variant	MODERATE	DLL3	ENSG00000090932	transcript	ENST00000205143.4	c.1088G>A	p.Arg363His	1095/2332	363/618	1088/1857	NA	NA	NA	NA	NA	NA	NA	NA	NA	NA	NA	NA	NA	NA	NA	3	N	N/N	0.725	1.59	./DLL3_HUMAN/.	P	D/D/P	4.99	363	24.1	0.154	T	Dll3
chr19:41579509:G:C	19	C	G	0.01333	0.01754	0.008865	0.00905	0	0.006667	missense_variant	MODERATE	CEACAM21	ENSG00000007129	transcript	ENST00000401445.3	c.581G>C	p.Trp194Ser	607/1008	194/293	581/882	NA	NA	NA	NA	NA	NA	NA	NA	NA	NA	NA	NA	NA	NA	NA	NA	N	N/N/N	0.004	-5.79	./CEA21_HUMAN	B	B	2.89	194	0.001	0.03	T	NA
chr9:129722216:G:A	9	A	G	0.006667	0	0.001773	0	0.01852	0.006667	splice_acceptor_variant&intron_variant	HIGH	PRRX2	ENSG00000167157	transcript	ENST00000372469.5	c.627-1G>A	NA	NA	NA	NA	NA	NA	(PRRX2|ENSG00000167157|1|1.00)	NA	NA	NA	NA	NA	NA	NA	NA	NA	NA	NA	NA	NA	NA	D	0.106	4.93	NA	NA	NA	4.93	NA	25.1	0.998	NA	Prrx2
chr19:50231990:C:G	19	G	C	0.01333	0	0.003546	0.001131	0	0.006667	missense_variant	MODERATE	MYH14	ENSG00000105357	transcript	ENST00000601313.5	c.1034C>G	p.Ser345Cys	1064/6896	345/2036	1034/6111	NA	NA	NA	NA	0.0007941	0.00439297	0.995607	2493,0	0	0.00219649	2	not_specified	CN169374	MedGen	NA	NA	N	N/N/N/N	0.38	3.05	./MYH14_HUMAN/.	D/D/P	D	4.09	345337345	22.5	0.888	./D/D/././.	Myh14
chr14:104951400:C:T	14	T	C	0.007463	0.01053	0.003984	0	0.01923	0.01493	missense_variant	MODERATE	AHNAK2	ENSG00000185567	transcript	ENST00000333244.5	c.4051G>A	p.Val1351Met	4171/18254	1351/5795	4051/17388	NA	NA	NA	NA	0.0002447	0.000798722	0.999201	2502,0	0	0.000399361	NA	NA	NA	NA	NA	NA	M	N/N	0.001	-0.133	AHNK2_HUMAN	B	P	4.27	1351	16.46	-0.518	T	Ahnak2
chr15:28526313:G:C	15	C	G	0.007353	0	0.002	0.001302	0	0.007463	missense_variant	MODERATE	GOLGA8G	ENSG00000183629	transcript	ENST00000525590.2	c.1112C>G	p.Pro371Arg	1174/2009	371/648	1112/1947	NA	NA	NA	NA	NA	NA	NA	NA	NA	NA	NA	NA	NA	NA	NA	NA	NA	D/N/N/N	0.001	-1.12	NA	B	B	0.561	371	0.001	-3.658	T	NA
chr9:96818687:CT:C	9	C	CT	0.006667	0	0.001773	0	0.01852	0.006667	frameshift_variant	HIGH	ZNF782	ENSG00000196597	transcript	ENST00000481138.5	c.1335delA	p.Glu447fs	1997/4213	445/699	1335/2100	NA	NA	(ZNF782|ENSG00000196597|1|1.00)	NA	NA	NA	NA	NA	NA	NA	NA	NA	NA	NA	NA	NA	NA	NA	NA	NA	NA	NA	NA	NA	NA	NA	NA	NA	NA
chr14:104949407:G:T	14	T	G	0.006849	0	0.003584	0	0	0.0137	missense_variant	MODERATE	AHNAK2	ENSG00000185567	transcript	ENST00000333244.5	c.6044C>A	p.Ala2015Glu	6164/18254	2015/5795	6044/17388	NA	NA	NA	NA	0.0001166	NA	NA	NA	NA	NA	NA	NA	NA	NA	NA	NA	L	N/N	0	-6.04	AHNK2_HUMAN	D	D	3.72	2015	0.001	-6.18	T	Ahnak2
chr15:20534649:T:C	15	C	T	0.006849	0.008772	0.005376	0	0.02	0.006667	missense_variant	MODERATE	GOLGA6L6	ENSG00000277322	transcript	ENST00000619213.1	c.1785A>G	p.Ile595Met	1876/4013	595/724	1785/2175	NA	NA	NA	NA	0.000184	NA	NA	NA	NA	NA	NA	NA	NA	NA	NA	NA	N	N	0	NA	GG6L6_HUMAN	B	B	NA	621	0.001	-1.064	NA	NA
chr3:195785246:C:CGGTGGCGTGACCTGTGGATACTGAGGAAGCGTCGGTGACAGGAAGAGA	3	CGGTGGCGTGACCTGTGGATACTGAGGAAGCGTCGGTGACAGGAAGAGA	C	0.006757	0	0.001845	0	0	0.007042	conservative_inframe_insertion	MODERATE	MUC4	ENSG00000145113	transcript	ENST00000463781.7	c.6333_6334insTCTCTTCCTGTCACCGACGCTTCCTCAGTATCCACAGGTCACGCCACC	p.Thr2111_Ala2112insSerLeuProValThrAspAlaSerSerValSerThrGlyHisAlaThr	6793/17110	2111/5412	6333/16239	NA	NA	NA	NA	NA	NA	NA	NA	NA	NA	NA	NA	NA	NA	NA	NA	NA	NA	NA	NA	NA	NA	NA	NA	NA	NA	NA	NA	NA
chr10:113847212:T:A	10	A	T	0.006667	0	0.001773	0.001131	0.01852	0.006667	structural_interaction_variant	HIGH	DCLRE1A	ENSG00000198924	interaction	5AHR:A_730-A_750:ENST00000361384	c.2249A>T	NA	NA	NA	NA	NA	NA	NA	NA	6.589e-05	0.000399361	0.999601	2503,0	0	0.000199681	NA	NA	NA	NA	NA	NA	M	D/D	1	6.03	DCR1A_HUMAN	P	B	6.03	750	31	1.061	D	Dclre1a
chr7:144363729:G:A	7	A	G	0.006757	0	0.001799	0	0	0.006667	missense_variant	MODERATE	ARHGEF5	ENSG00000050327	transcript	ENST00000056217.9	c.1060G>A	p.Glu354Lys	1234/5544	354/1597	1060/4794	NA	NA	NA	NA	1.787e-05	0.000399361	0.999601	2503,0	0	0.000199681	NA	NA	NA	NA	NA	NA	L	N	0.07	-2.9	ARHG5_HUMAN	B	B	3.7	354	0.529	-0.339	T	Arhgef5
chr11:640171:T:C	11	C	T	0.006757	0	0.001779	0	0	0.006757	missense_variant	MODERATE	DRD4	ENSG00000069696	transcript	ENST00000176183.5	c.922T>C	p.Ser308Pro	934/1375	308/419	922/1260	NA	NA	NA	NA	0.0006845	NA	NA	NA	NA	NA	NA	NA	NA	NA	NA	NA	NA	N	0	-2.96	NA	NA	NA	1.81	NA	0.011	-1.331	T	Drd4
chr10:113847212:T:A	10	A	T	0.006667	0	0.001773	0.001131	0.01852	0.006667	structural_interaction_variant	HIGH	DCLRE1A	ENSG00000198924	interaction	4B87:A_728-A_750:ENST00000361384	c.2249A>T	NA	NA	NA	NA	NA	NA	NA	NA	6.589e-05	0.000399361	0.999601	2503,0	0	0.000199681	NA	NA	NA	NA	NA	NA	M	D/D	1	6.03	DCR1A_HUMAN	P	B	6.03	750	31	1.061	D	Dclre1a
chr10:113847212:T:A	10	A	T	0.006667	0	0.001773	0.001131	0.01852	0.006667	structural_interaction_variant	HIGH	DCLRE1A	ENSG00000198924	interaction	4B87:A_730-A_750:ENST00000361384	c.2249A>T	NA	NA	NA	NA	NA	NA	NA	NA	6.589e-05	0.000399361	0.999601	2503,0	0	0.000199681	NA	NA	NA	NA	NA	NA	M	D/D	1	6.03	DCR1A_HUMAN	P	B	6.03	750	31	1.061	D	Dclre1a
chr22:42127631:C:G	22	G	C	0.006757	0	0.001773	0.003394	0.01852	0.006667	missense_variant	MODERATE	CYP2D6	ENSG00000100197	transcript	ENST00000360608.9	c.989G>C	p.Arg330Pro	1104/1684	330/497	989/1494	NA	NA	NA	NA	0.000305	NA	NA	NA	NA	NA	NA	NA	NA	NA	NA	NA	H	N/N/N	0.518	2.81	NA	D	D	4.93	330279330	29.7	-0.325	D/./D	NA
chr1:1072295:G:C	1	C	G	0.006667	0	0.003546	0	0	0.01333	missense_variant	MODERATE	RNF223	ENSG00000237330	transcript	ENST00000453464.2	c.272C>G	p.Pro91Arg	573/1902	91/249	272/750	NA	NA	NA	NA	NA	0.00159744	0.998403	2500,0	0	0.000798722	NA	NA	NA	NA	NA	NA	L	N	0.001	4.53	NA	NA	NA	4.53	NA	16.06	0.9	D	Rnf223
chr1:108983419:C:T	1	T	C	0.006667	0.004386	0.005319	0.003394	0.01852	0.006667	missense_variant	MODERATE	WDR47	ENSG00000085433	transcript	ENST00000400794.7	c.1982G>A	p.Arg661His	2116/4134	661/927	1982/2784	NA	NA	NA	NA	0.00336	0.00239617	0.997604	2498,0	0	0.00119808	NA	NA	NA	NA	NA	1	L	D/D/D/D/D	0.999	4.18	././WDR47_HUMAN/.	D/P/P/D	D	5.09	625661653654	34	0.892	D	Wdr47
chr1:112696800:G:A	1	A	G	0.006667	0	0.001773	0	0	0.006667	missense_variant	MODERATE	MOV10	ENSG00000155363	transcript	ENST00000357443.2	c.2152G>A	p.Asp718Asn	2320/3383	718/1003	2152/3012	NA	NA	NA	NA	0.000709	0.000798722	0.999201	2502,0	0	0.000399361	NA	NA	NA	NA	NA	NA	N	N/N/N/N	0.723	-1.94	MOV10_HUMAN	B	B	5.19	718	11.14	-0.097	T	Mov10
chr1:113898727:T:C	1	C	T	0.006667	0	0.001773	0.004525	0	0.006667	missense_variant	MODERATE	AP4B1	ENSG00000134262	transcript	ENST00000256658.8	c.1189A>G	p.Ile397Val	1394/2742	397/739	1189/2220	NA	NA	NA	NA	0.001194	0.00798722	0.991613	2483,1	0.000399361	0.00439297	2	not_specified	CN169374	MedGen	NA	NA	N	D/D/D	0.98	3.22	./AP4B1_HUMAN/.	P/B/P	P	5.52	229397298	11.29	0.964	T	./Ap4b1
chr1:116984805:G:A	1	A	G	0.006667	0	0.001773	0	0	0.006667	missense_variant	MODERATE	PTGFRN	ENSG00000134247	transcript	ENST00000393203.2	c.2293G>A	p.Asp765Asn	2440/6178	765/879	2293/2640	NA	NA	NA	NA	7.413e-05	NA	NA	NA	NA	NA	NA	NA	NA	NA	NA	NA	M	N	0.1	-0.921	FPRP_HUMAN	B	B	5.59	765	16.65	-0.67	T	Ptgfrn
chr1:119741784:G:T	1	T	G	0.006667	0	0.007092	0.001131	0	0.01333	missense_variant	MODERATE	PHGDH	ENSG00000092621	transcript	ENST00000369409.8	c.1096G>T	p.Ala366Ser	1232/1913	366/533	1096/1602	NA	NA	NA	NA	6.589e-05	NA	NA	NA	NA	NA	NA	NA	NA	NA	NA	NA	N	N/N	0.29	0.0232	./././SERA_HUMAN	B	B	5.54	332332239366	0.779	1.048	T	Phgdh
chr1:121093212:G:A	1	A	G	0.006667	0.008772	0.001773	0.001131	0	0.006667	missense_variant	MODERATE	FCGR1B	ENSG00000198019	transcript	ENST00000369384.8	c.524G>A	p.Arg175His	567/1044	175/280	524/843	NA	NA	NA	NA	NA	NA	NA	NA	NA	NA	NA	NA	NA	NA	NA	NA	L	N/N/N/N	0.603	-4.75	FCGR1_HUMAN	B	B	4	175	7.962	-0.794	././T/T/.	NA
chr1:12378563:G:T	1	T	G	0.006667	0	0.001773	0	0	0.006667	missense_variant	MODERATE	VPS13D	ENSG00000048707	transcript	ENST00000620676.4	c.11053G>T	p.Ala3685Ser	11183/16320	3685/4388	11053/13167	NA	NA	NA	NA	NA	NA	NA	NA	NA	NA	NA	NA	NA	NA	NA	NA	L	D/D	0.915	5.62	./VP13D_HUMAN	B	P/B	5.62	36603684	23.1	1.039	NA	Vps13d
chr1:1294754:C:T	1	T	C	0.006667	0	0.001773	0	0	0.006667	missense_variant	MODERATE	ACAP3	ENSG00000131584	transcript	ENST00000354700.9	c.1876G>A	p.Gly626Ser	2079/3896	626/834	1876/2505	NA	NA	NA	NA	0.0001162	0.000399361	0.999601	2503,0	0	0.000199681	NA	NA	NA	NA	NA	NA	M	D/N	0.001	1.56	ACAP3_HUMAN	B	B	4.47	626	14.14	-1.059	T	Acap3
chr1:1332987:G:A	1	A	G	0.006667	0	0.001773	0	0	0.006667	missense_variant	MODERATE	TAS1R3	ENSG00000169962	transcript	ENST00000339381.5	c.1342G>A	p.Gly448Arg	1374/3433	448/852	1342/2559	NA	NA	NA	NA	0.0001321	0.000399361	0.999601	2503,0	0	0.000199681	NA	NA	NA	NA	NA	NA	M	D	0.023	4.86	TS1R3_HUMAN	D	D	4.86	448	25.6	0.864	D	Tas1r3
chr1:148586348:C:A	1	A	C	0.006667	0.008772	0.005319	0.001131	0	0.01333	missense_variant	MODERATE	NBPF14	ENSG00000270629	transcript	ENST00000619423.4	c.1213G>T	p.Asp405Tyr	1405/10779	405/2988	1213/8967	NA	NA	NA	NA	NA	NA	NA	NA	NA	NA	NA	NA	NA	NA	NA	NA	M	N	0	NA	NBPFE_HUMAN	P	D	NA	65	13.66	-0.622	NA	NA
chr1:148590933:T:C	1	C	T	0.006667	0	0.007143	0.001134	0	0.01333	missense_variant	MODERATE	NBPF14	ENSG00000270629	transcript	ENST00000619423.4	c.602A>G	p.Glu201Gly	794/10779	201/2988	602/8967	NA	NA	NA	NA	NA	NA	NA	NA	NA	NA	NA	NA	NA	NA	NA	NA	NA	NA	0.024	1.18	NA	NA	NA	1.18	NA	NA	0.218	NA	NA
chr1:149003650:A:G	1	G	A	0.006667	0.008772	0.001773	0	0	0.006667	missense_variant	MODERATE	PDE4DIP	ENSG00000178104	transcript	ENST00000585156.5	c.4214A>G	p.Gln1405Arg	4234/8439	1405/2482	4214/7449	NA	NA	NA	NA	NA	NA	NA	NA	NA	NA	NA	NA	NA	NA	NA	NA	NA	NA	1	3.7	NA	NA	NA	6.07	NA	NA	1.026	NA	Pde4dip
chr1:152109225:C:G	1	G	C	0.006667	0	0.001773	0	0	0.006667	missense_variant	MODERATE	TCHH	ENSG00000159450	transcript	ENST00000368804.5	c.3992G>C	p.Arg1331Pro	3992/6900	1331/1943	3992/5832	NA	NA	NA	NA	0.001018	0.00678914	0.993211	2487,0	0	0.00339457	NA	NA	NA	NA	NA	NA	M	N	0	-1.15	TRHY_HUMAN	B	B	4.66	1331	13.94	-0.37	D/.	NA
chr10:113847212:T:A	10	A	T	0.006667	0	0.001773	0.001131	0.01852	0.006667	structural_interaction_variant	HIGH	DCLRE1A	ENSG00000198924	interaction	5AHR:A_728-A_750:ENST00000361384	c.2249A>T	NA	NA	NA	NA	NA	NA	NA	NA	6.589e-05	0.000399361	0.999601	2503,0	0	0.000199681	NA	NA	NA	NA	NA	NA	M	D/D	1	6.03	DCR1A_HUMAN	P	B	6.03	750	31	1.061	D	Dclre1a
chr11:17193919:A:G	11	G	A	0.006667	0.008772	0.001773	0.003394	0.01852	0.006667	splice_acceptor_variant&intron_variant	HIGH	RP11-452G18.1	ENSG00000213779	transcript	ENST00000496042.1	n.67-2A>G	NA	NA	NA	NA	NA	NA	NA	NA	NA	NA	NA	NA	NA	NA	NA	NA	NA	NA	NA	NA	NA	NA	NA	NA	NA	NA	NA	NA	NA	NA	NA	NA	Pik3c2a
chr14:96855255:G:A	14	A	G	0.006667	0	0.001773	0	0.01852	0.006667	structural_interaction_variant	HIGH	VRK1	ENSG00000100749	interaction	3OP5:B_172-B_203:ENST00000216639	c.608G>A	NA	NA	NA	NA	NA	NA	NA	NA	NA	NA	NA	NA	NA	NA	NA	NA	NA	NA	NA	1	M	D	1	5.95	VRK1_HUMAN	B	D	5.95	203	28.7	1.048	D	Vrk1
chr14:96855255:G:A	14	A	G	0.006667	0	0.001773	0	0.01852	0.006667	structural_interaction_variant	HIGH	VRK1	ENSG00000100749	interaction	3OP5:D_172-D_203:ENST00000216639	c.608G>A	NA	NA	NA	NA	NA	NA	NA	NA	NA	NA	NA	NA	NA	NA	NA	NA	NA	NA	NA	1	M	D	1	5.95	VRK1_HUMAN	B	D	5.95	203	28.7	1.048	D	Vrk1
chr14:96855255:G:A	14	A	G	0.006667	0	0.001773	0	0.01852	0.006667	structural_interaction_variant	HIGH	VRK1	ENSG00000100749	interaction	3OP5:A_172-A_203:ENST00000216639	c.608G>A	NA	NA	NA	NA	NA	NA	NA	NA	NA	NA	NA	NA	NA	NA	NA	NA	NA	NA	NA	1	M	D	1	5.95	VRK1_HUMAN	B	D	5.95	203	28.7	1.048	D	Vrk1
chr14:96855255:G:A	14	A	G	0.006667	0	0.001773	0	0.01852	0.006667	structural_interaction_variant	HIGH	VRK1	ENSG00000100749	interaction	3OP5:C_172-C_203:ENST00000216639	c.608G>A	NA	NA	NA	NA	NA	NA	NA	NA	NA	NA	NA	NA	NA	NA	NA	NA	NA	NA	NA	1	M	D	1	5.95	VRK1_HUMAN	B	D	5.95	203	28.7	1.048	D	Vrk1
chr15:89806311:CG:C	15	C	CG	0.006667	0	0.001773	0	0.01852	0.006667	frameshift_variant	HIGH	ANPEP	ENSG00000166825	transcript	ENST00000300060.6	c.272delC	p.Pro91fs	586/3678	91/967	272/2904	NA	NA	(ANPEP|ENSG00000166825|1|1.00)	NA	9.06e-05	NA	NA	NA	NA	NA	NA	NA	NA	NA	NA	NA	NA	NA	NA	NA	NA	NA	NA	NA	NA	NA	NA	NA	Anpep
chr17:68040721:A:G	17	G	A	0.006667	0.004386	0.001773	0	0.01852	0.006667	structural_interaction_variant	HIGH	KPNA2	ENSG00000182481	interaction	4E4V:B_86-B_123:ENST00000330459	c.257A>G	NA	NA	NA	NA	NA	NA	NA	NA	0.0003871	0.00199681	0.998003	2499,0	0	0.000998403	NA	NA	NA	NA	NA	NA	L	D/D	0.998	4.46	IMA2_HUMAN	B	B	5.55	86	13.28	1.085	T/./T/.	Kpna2
chr17:82083350:T:C	17	C	T	0.006667	0	0.001773	0	0.01852	0.006667	structural_interaction_variant	HIGH	FASN	ENSG00000169710	interaction	4W9N:C_1661-C_1806:ENST00000306749	c.5417A>G	NA	NA	NA	NA	NA	NA	NA	NA	5.775e-05	0.000399361	0.999601	2503,0	0	0.000199681	NA	NA	NA	NA	NA	NA	L	N	0.027	-4.28	FAS_HUMAN	B	B	4.1	1806	0.793	-0.703	T	Fasn
chr19:19795017:AC:A	19	A	AC	0.006667	0.004386	0.001773	0	0.01852	0.006667	frameshift_variant	HIGH	ZNF506	ENSG00000081665	transcript	ENST00000443905.6	c.869delG	p.Cys290fs	975/4095	290/444	869/1335	NA	NA	(ZNF506|ENSG00000081665|1|1.00)	NA	NA	NA	NA	NA	NA	NA	NA	NA	NA	NA	NA	NA	NA	NA	NA	NA	NA	NA	NA	NA	NA	NA	NA	NA	NA
chr19:35600640:G:A	19	A	G	0.006667	0	0.003546	0.004525	0.01852	0.006667	splice_acceptor_variant&intron_variant	HIGH	AC002115.5	ENSG00000224910	transcript	ENST00000453968.1	n.52-1G>A	NA	NA	NA	NA	NA	NA	NA	NA	NA	0.0091853	0.990815	2481,0	0	0.00459265	NA	NA	NA	NA	NA	NA	NA	NA	NA	NA	NA	NA	NA	NA	NA	NA	NA	NA	NA
chr19:40877242:A:T	19	T	A	0.006667	0	0.003559	0.002262	0.01852	0.006667	stop_gained	HIGH	CYP2A7	ENSG00000198077	transcript	ENST00000301146.8	c.1109T>A	p.Leu370*	1651/2281	370/494	1109/1485	NA	NA	(CYP2A7|ENSG00000198077|1|1.00)	(CYP2A7|ENSG00000198077|1|1.00)	3.296e-05	0.00159744	0.998403	2500,0	0	0.000798722	NA	NA	NA	NA	NA	NA	NA	A/A	0.179	2.29	NA	NA	NA	2.29	NA	35	0.811	NA	Cyp2a5
chr19:43353739:C:CT	19	CT	C	0.006667	0.004386	0.007092	0.003394	0.01852	0.006667	frameshift_variant	HIGH	CD177	ENSG00000204936	transcript	ENST00000618265.4	c.26dupT	p.Leu10fs	83/2222	9/437	27/1314	NA	INFO_REALIGN_3_PRIME	NA	NA	NA	NA	NA	NA	NA	NA	NA	NA	NA	NA	NA	NA	NA	NA	NA	NA	NA	NA	NA	NA	NA	NA	NA	NA	Cd177
chr19:49989762:C:A	19	A	C	0.006667	0	0.001773	0.001131	0.01852	0.006667	structural_interaction_variant	HIGH	VRK3	ENSG00000105053	interaction	2JII:A_304-A_325:ENST00000316763	c.973G>T	NA	NA	NA	NA	NA	NA	NA	NA	0.0003047	0.00199681	0.998003	2499,0	0	0.000998403	NA	NA	NA	NA	NA	NA	L	D/D/D/D	0.668	3.34	./././VRK3_HUMAN	P	B/B/P/P	4.37	94325275325	23.6	0.935	T/T/././././././.	Vrk3
chr19:49989762:C:A	19	A	C	0.006667	0	0.001773	0.001131	0.01852	0.006667	structural_interaction_variant	HIGH	VRK3	ENSG00000105053	interaction	2JII:B_304-B_325:ENST00000316763	c.973G>T	NA	NA	NA	NA	NA	NA	NA	NA	0.0003047	0.00199681	0.998003	2499,0	0	0.000998403	NA	NA	NA	NA	NA	NA	L	D/D/D/D	0.668	3.34	./././VRK3_HUMAN	P	B/B/P/P	4.37	94325275325	23.6	0.935	T/T/././././././.	Vrk3
chr1:15381238:A:T	1	T	A	0.006667	0	0.001773	0	0	0.006667	missense_variant	MODERATE	FHAD1	ENSG00000142621	transcript	ENST00000358897.8	c.3743A>T	p.Asp1248Val	3881/5090	1248/1412	3743/4239	NA	NA	NA	NA	NA	NA	NA	NA	NA	NA	NA	NA	NA	NA	NA	NA	M	D/D/D/D/D	0.994	5.44	./FHAD1_HUMAN	P	D	5.44	5011248	27	1.199	D	Fhad1
chr1:15410048:A:G	1	G	A	0.006667	0	0.001773	0	0	0.006667	missense_variant	MODERATE	EFHD2	ENSG00000142634	transcript	ENST00000375980.8	c.77A>G	p.Glu26Gly	154/2419	26/240	77/723	NA	NA	NA	NA	NA	NA	NA	NA	NA	NA	NA	NA	NA	NA	NA	NA	L	N	0.26	3.16	EFHD2_HUMAN	B	B	3.16	26	11.61	0.939	T	Efhd2
chr1:154558459:C:A	1	A	C	0.006667	0	0.001773	0.001131	0	0.006667	missense_variant	MODERATE	UBE2Q1	ENSG00000160714	transcript	ENST00000292211.4	c.95G>T	p.Gly32Val	175/3210	32/422	95/1269	NA	NA	NA	NA	0.001235	0.00319489	0.996805	2496,0	0	0.00159744	NA	NA	NA	NA	NA	NA	N	D	0.986	2.59	UB2Q1_HUMAN	B	B	3.51	32	15.78	0.527	D	Ube2q1
chr20:38307630:C:CA	20	CA	C	0.006667	0.004386	0.001773	0.001131	0.01852	0.006667	frameshift_variant	HIGH	BPI	ENSG00000101425	transcript	ENST00000262865.8	c.207dupA	p.Asp70fs	297/1874	70/487	208/1464	NA	INFO_REALIGN_3_PRIME	(BPI|ENSG00000101425|1|1.00)	NA	NA	NA	NA	NA	NA	NA	NA	NA	NA	NA	NA	NA	NA	NA	NA	NA	NA	NA	NA	NA	NA	NA	NA	NA	Bpi
chr21:22115113:G:A	21	A	G	0.006667	0.004386	0.001773	0	0.01852	0.006667	splice_donor_variant&intron_variant	HIGH	LINC00308	ENSG00000184856	transcript	ENST00000419431.2	n.534+1G>A	NA	NA	NA	NA	NA	NA	NA	NA	NA	NA	NA	NA	NA	NA	NA	NA	NA	NA	NA	NA	NA	NA	NA	NA	NA	NA	NA	NA	NA	NA	NA	NA	NA
chr1:15660422:A:G	1	G	A	0.006667	0	0.003546	0.001131	0.01852	0.006667	missense_variant	MODERATE	RSC1A1	ENSG00000215695	transcript	ENST00000345034.1	c.554A>G	p.His185Arg	554/1854	185/617	554/1854	NA	NA	NA	NA	0.0002224	NA	NA	NA	NA	NA	NA	NA	NA	NA	NA	NA	N	N/N	0	-9.6	RSCA1_HUMAN	B	B	5.41	185	0.001	-0.983	T	Ddi2/Rsc1a1
chr1:156672522:A:T	1	T	A	0.006667	0	0.001773	0	0	0.006667	missense_variant	MODERATE	NES	ENSG00000132688	transcript	ENST00000368223.3	c.1666T>A	p.Ser556Thr	1799/5558	556/1621	1666/4866	NA	NA	NA	NA	8.237e-06	NA	NA	NA	NA	NA	NA	NA	NA	NA	NA	NA	L	N	0.041	-0.577	NEST_HUMAN	B	P	5.47	556	0.057	-0.617	D	NA
chr1:15727081:C:T	1	T	C	0.006667	0	0.001773	0	0.01852	0.006667	missense_variant	MODERATE	PLEKHM2	ENSG00000116786	transcript	ENST00000375799.7	c.1009C>T	p.His337Tyr	1236/4122	337/1019	1009/3060	NA	NA	NA	NA	NA	NA	NA	NA	NA	NA	NA	NA	NA	NA	NA	NA	L	D/D	0.038	5.43	PKHM2_HUMAN	B	B	5.43	337	11.61	0.852	D	Plekhm2
chr1:15930126:C:G	1	G	C	0.006667	0	0.001773	0.001131	0.01852	0.006667	missense_variant	MODERATE	SPEN	ENSG00000065526	transcript	ENST00000375759.7	c.3886C>G	p.Pro1296Ala	4090/12232	1296/3664	3886/10995	NA	NA	NA	NA	4.942e-05	0.00279553	0.997204	2497,0	0	0.00139776	NA	NA	NA	NA	NA	NA	L	D	0.991	4.04	MINT_HUMAN	B	P	5.02	1296	17.61	0.069	D	Spen
chr1:15937198:T:TCAGCCTGTGCAGTCCACA	1	TCAGCCTGTGCAGTCCACA	T	0.006667	0	0.001773	0.001131	0.01852	0.006667	disruptive_inframe_insertion	MODERATE	SPEN	ENSG00000065526	transcript	ENST00000375759.7	c.10070_10087dupTGCAGTCCACACAGCCTG	p.Val3357_Pro3362dup	10292/12232	3363/3664	10088/10995	NA	INFO_REALIGN_3_PRIME	NA	NA	3.296e-05	0.00279553	0.997204	2497,0	0	0.00139776	NA	NA	NA	NA	NA	NA	NA	NA	NA	NA	NA	NA	NA	NA	NA	NA	NA	NA	Spen
chr1:159535310:C:T	1	T	C	0.006667	0	0.001773	0	0	0.006667	missense_variant	MODERATE	OR10J5	ENSG00000184155	transcript	ENST00000334857.3	c.698G>A	p.Arg233Gln	698/930	233/309	698/930	NA	NA	NA	NA	0.0008072	0.00399361	0.996006	2494,0	0	0.00199681	NA	NA	NA	NA	NA	1	M	N	0.221	-0.979	O10J5_HUMAN	B	B	4.13	233	9.805	-0.352	T	Olfr16
chr1:16056456:C:T	1	T	C	0.006667	0	0.001773	0.001131	0.01852	0.006667	missense_variant	MODERATE	CLCNKB	ENSG00000184908	transcript	ENST00000375679.8	c.1964C>T	p.Ser655Phe	2075/2567	655/687	1964/2064	NA	NA	NA	NA	5.765e-05	0.00319489	0.996805	2496,0	0	0.00159744	NA	NA	NA	NA	NA	2	M	N/N	0.035	1.77	./CLCKB_HUMAN	B	P	4.85	485655	18.41	0.057	T	Clcnka
chr1:16058543:C:T	1	T	C	0.006667	0	0.001773	0.001131	0.01852	0.006667	missense_variant	MODERATE	FAM131C	ENSG00000185519	transcript	ENST00000375662.4	c.737G>A	p.Arg246Gln	921/1695	246/280	737/843	NA	NA	NA	NA	NA	NA	NA	NA	NA	NA	NA	NA	NA	NA	NA	NA	N	N	0.003	-0.839	F131C_HUMAN	B	B	4.8	246	14.36	-0.444	T	Fam131c
chr22:39017952:G:A	22	A	G	0.006667	0.004386	0.001773	0	0.01852	0.006667	structural_interaction_variant	HIGH	APOBEC3C	ENSG00000244509	interaction	3VOW:B_92-B_121:ENST00000361441	c.361G>A	NA	NA	NA	NA	NA	NA	NA	NA	1.647e-05	NA	NA	NA	NA	NA	NA	NA	NA	NA	NA	NA	H	N/D	0.043	-2.48	ABC3C_HUMAN	D	D	2.01	121	23.8	-0.371	D	NA
chr22:39017952:G:A	22	A	G	0.006667	0.004386	0.001773	0	0.01852	0.006667	structural_interaction_variant	HIGH	APOBEC3C	ENSG00000244509	interaction	3VM8:B_92-B_121:ENST00000361441	c.361G>A	NA	NA	NA	NA	NA	NA	NA	NA	1.647e-05	NA	NA	NA	NA	NA	NA	NA	NA	NA	NA	NA	H	N/D	0.043	-2.48	ABC3C_HUMAN	D	D	2.01	121	23.8	-0.371	D	NA
chr22:39017952:G:A	22	A	G	0.006667	0.004386	0.001773	0	0.01852	0.006667	structural_interaction_variant	HIGH	APOBEC3C	ENSG00000244509	interaction	3VOW:A_92-A_121:ENST00000361441	c.361G>A	NA	NA	NA	NA	NA	NA	NA	NA	1.647e-05	NA	NA	NA	NA	NA	NA	NA	NA	NA	NA	NA	H	N/D	0.043	-2.48	ABC3C_HUMAN	D	D	2.01	121	23.8	-0.371	D	NA
chr1:1628651:C:T	1	T	C	0.006667	0	0.003546	0.001131	0	0.006667	missense_variant	MODERATE	MIB2	ENSG00000197530	transcript	ENST00000505820.6	c.2476C>T	p.Arg826Cys	2493/3305	826/1070	2476/3213	NA	NA	NA	NA	1.674e-05	NA	NA	NA	NA	NA	NA	NA	NA	NA	NA	NA	L	D/D/D/D/D/D/D/D/D/D	0.999	2.85	././././././MIB2_HUMAN	D	D	3.83	7.34676e+20	32	0.888	D/D/D/D/D/D/D/.	Mib2
chr1:16579352:C:T	1	T	C	0.006667	0	0.001773	0.002262	0	0.006667	missense_variant	MODERATE	NBPF1	ENSG00000219481	transcript	ENST00000430580.6	c.1642G>A	p.Gly548Ser	2530/5932	548/1139	1642/3420	NA	NA	NA	NA	0.0001054	NA	NA	NA	NA	NA	NA	NA	NA	NA	NA	NA	M	NA	0	NA	NA	NA	NA	NA	NA	11.33	-1.563	NA	NA
chr1:167117481:G:A	1	A	G	0.006667	0.004386	0.003546	0.001131	0	0.01333	missense_variant	MODERATE	DUSP27	ENSG00000198842	transcript	ENST00000271385.9	c.359G>A	p.Arg120Gln	479/3597	120/1158	359/3477	NA	NA	NA	NA	0.003838	0.00519169	0.994808	2491,0	0	0.00259585	NA	NA	NA	NA	NA	1	M	D/D/D	0.359	4.83	DUS27_HUMAN	D	D	4.83	120	31	1.048	D	Dusp27/Gpa33
chr1:167126101:C:A	1	A	C	0.006667	0	0.001773	0	0.01852	0.006667	missense_variant	MODERATE	DUSP27	ENSG00000198842	transcript	ENST00000271385.9	c.970C>A	p.Leu324Met	1090/3597	324/1158	970/3477	NA	NA	NA	NA	0.0003919	0.00119808	0.998802	2501,0	0	0.000599042	NA	NA	NA	NA	NA	NA	L	N/N/N	0.998	1.65	DUS27_HUMAN	B	B	4.6	324	15.81	0.927	T	Dusp27/Gpa33
chr1:168097162:C:T	1	T	C	0.006667	0	0.001773	0.001131	0	0.006667	missense_variant	MODERATE	GPR161	ENSG00000143147	transcript	ENST00000537209.5	c.505G>A	p.Val169Ile	1123/8256	169/549	505/1650	NA	NA	NA	NA	6.589e-05	0.00199681	0.998003	2499,0	0	0.000998403	NA	NA	NA	NA	NA	NA	L	D/D/D/D/D/D/D/D	0.601	3.98	./././././GP161_HUMAN	B	B	4.92	169,35,71,169,149,149	14.15	0.935	T/T/T/./T/T/T	Gpr161
chr22:42572459:C:A	22	A	C	0.006667	0	0.003546	0.002262	0.01852	0.006667	stop_gained	HIGH	SERHL2	ENSG00000183569	transcript	ENST00000327678.9	c.755C>A	p.Ser252*	857/1374	252/314	755/945	NA	NA	(SERHL2|ENSG00000183569|1|1.00)	(SERHL2|ENSG00000183569|1|1.00)	0.0005519	0.00119808	0.998802	2501,0	0	0.000599042	NA	NA	NA	NA	NA	NA	NA	A/A/A/N	0.001	1.22	NA	NA	NA	2.27	NA	33	-0.012	NA	./Serhl
chr19:651687:C:T	19	T	C	0.01333	0	0.001773	0	0	0.006667	missense_variant	MODERATE	RNF126	ENSG00000070423	transcript	ENST00000292363.9	c.367G>A	p.Gly123Ser	523/1694	123/311	367/936	NA	NA	NA	NA	0.0002006	NA	NA	NA	NA	NA	NA	NA	NA	NA	NA	1	M	D	0.874	4.42	NA	B	P	4.42	123	23.8	0.783	T/.	Rnf126
chr21:45530909:G:A	21	A	G	0.01333	0	0.003546	0.003394	0	0.006667	missense_variant	MODERATE	SLC19A1	ENSG00000173638	transcript	ENST00000311124.8	c.1012C>T	p.Leu338Phe	1165/3811	338/591	1012/1776	NA	NA	NA	NA	0.00135	0.0091853	0.990815	2481,0	0	0.00459265	NA	NA	NA	NA	NA	NA	L	D/D/N/N	0.797	1.24	./././S19A1_HUMAN	B	B	4.16	298360338338	10.22	0.01	T	Slc19a1
chr1:181732505:C:A	1	A	C	0.006667	0	0.001773	0	0.01852	0.006667	missense_variant	MODERATE	CACNA1E	ENSG00000198216	transcript	ENST00000367573.6	c.2419C>A	p.Pro807Thr	2419/7067	807/2313	2419/6942	NA	NA	NA	NA	NA	NA	NA	NA	NA	NA	NA	NA	NA	NA	NA	NA	L	D/D/D/D/D/D/D	0.143	3.15	./CAC1E_HUMAN/.	D/B/D	D/B/D	4.06	788807807	18.15	0.065	D/./D/D/./././.	Cacna1e
chr1:185307076:T:A	1	A	T	0.006667	0	0.001773	0.002262	0.01852	0.006667	missense_variant	MODERATE	IVNS1ABP	ENSG00000116679	transcript	ENST00000367498.7	c.595A>T	p.Ile199Phe	1218/4199	199/642	595/1929	NA	NA	NA	NA	NA	NA	NA	NA	NA	NA	NA	NA	NA	NA	NA	NA	M	D/D	1	4.88	NS1BP_HUMAN	B	P	6.02	199	22.6	1.011	D	Ivns1abp
chr1:186367896:T:A	1	A	T	0.006667	0	0.005319	0	0.01852	0.006667	missense_variant	MODERATE	TPR	ENSG00000047410	transcript	ENST00000367478.8	c.417A>T	p.Glu139Asp	714/9708	139/2363	417/7092	NA	NA	NA	NA	0.00371	0.0071885	0.992812	2486,0	0	0.00359425	NA	NA	NA	NA	NA	NA	L	D	1	3.79	./TPR_HUMAN	B/D	P/D	6.08	139	24	1.011	D/.	Tpr
chr1:18840098:C:T	1	T	C	0.006667	0	0.001773	0	0	0.006667	missense_variant	MODERATE	TAS1R2	ENSG00000179002	transcript	ENST00000375371.3	c.2021G>A	p.Arg674His	2043/2542	674/839	2021/2520	NA	NA	NA	NA	0.000173	0.000798722	0.999201	2502,0	0	0.000399361	NA	NA	NA	NA	NA	1	M	N	0.79	3.13	TS1R2_HUMAN	P	D	5.3	674	25.4	0.852	T	Tas1r2
chr1:196902603:G:A	1	A	G	0.006667	0	0.001773	0.003394	0.01852	0.006667	missense_variant	MODERATE	CFHR4	ENSG00000134365	transcript	ENST00000367416.6	c.241G>A	p.Val81Ile	378/2178	81/577	241/1734	NA	NA	NA	NA	0.0005613	0.00159744	0.998403	2500,0	0	0.000798722	NA	NA	NA	NA	NA	NA	M	N/N/N/N	0.014	-0.408	././FHR4_HUMAN	P/B/D	P/B/P	3.26	81,82,82	0.057	-0.134	T	NA
chr1:196910406:A:T	1	T	A	0.006667	0	0.001773	0.003394	0.01852	0.006667	missense_variant	MODERATE	CFHR4	ENSG00000134365	transcript	ENST00000367416.6	c.922A>T	p.Thr308Ser	1059/2178	308/577	922/1734	NA	NA	NA	NA	0.0005692	0.00159744	0.998403	2500,0	0	0.000798722	NA	NA	NA	NA	NA	NA	L	N/N/N/N	0	-4.85	NA	P/D	P/D	2.42	308309	0.002	-0.699	T	NA
chr1:196912781:A:G	1	G	A	0.006667	0	0.001773	0.003394	0.01852	0.006667	missense_variant	MODERATE	CFHR4	ENSG00000134365	transcript	ENST00000367416.6	c.1036A>G	p.Ile346Val	1173/2178	346/577	1036/1734	NA	NA	NA	NA	0.00105	0.00359425	0.996406	2495,0	0	0.00179712	NA	NA	NA	NA	NA	NA	L	N/N/N/N	0.014	-4.22	././FHR4_HUMAN	B/D/P	P/D/D	2.11	346347100	0.003	-0.159	./T/T/T	NA
chr1:196912787:G:A	1	A	G	0.006667	0	0.001773	0.003394	0.01852	0.006667	missense_variant	MODERATE	CFHR4	ENSG00000134365	transcript	ENST00000367416.6	c.1042G>A	p.Glu348Lys	1179/2178	348/577	1042/1734	NA	NA	NA	NA	0.00105	0.00359425	0.996406	2495,0	0	0.00179712	NA	NA	NA	NA	NA	NA	M	N/N/N/N	0.032	-0.154	././FHR4_HUMAN	P/D/D	P/D/D	2.11	348349102	6.111	0.69	./T/T/T	NA
chr1:196914548:C:T	1	T	C	0.006667	0	0.001773	0.003394	0.01852	0.006667	missense_variant	MODERATE	CFHR4	ENSG00000134365	transcript	ENST00000367416.6	c.1231C>T	p.Arg411Trp	1368/2178	411/577	1231/1734	NA	NA	NA	NA	0.0012	NA	NA	2493,0	NA	0.00179712	NA	NA	NA	NA	NA	NA	N	N/N/N/N	0.026	-5.19	././FHR4_HUMAN	B	B	3.53	411412165	6.057	-1.397	T/D/D	NA
chr1:203850006:C:A	1	A	C	0.006667	0	0.003546	0.002262	0	0.006667	missense_variant	MODERATE	ZC3H11A	ENSG00000058673	transcript	ENST00000332127.8	c.1919C>A	p.Thr640Asn	2776/5015	640/810	1919/2433	NA	NA	NA	NA	0.0005271	0.00239617	0.997604	2498,0	0	0.00119808	NA	NA	NA	NA	NA	NA	M	N/N/N/N/N	0.997	5.86	ZC11A_HUMAN	B	B	5.86	640	22.7	0.069	T	NA
chr1:205065223:C:A	1	A	C	0.006667	0.004386	0.001773	0.001131	0	0.006667	missense_variant	MODERATE	CNTN2	ENSG00000184144	transcript	ENST00000331830.5	c.1656C>A	p.Asp552Glu	2013/8214	552/1040	1656/3123	NA	NA	NA	NA	0.0005436	0.00359425	0.996406	2495,0	0	0.00179712	NA	NA	NA	NA	NA	NA	M	D	0.993	4.8	CNTN2_HUMAN/.	B	B	5.71	552443	25.3	0.935	D	NA
chr1:223004684:T:C	1	C	T	0.006667	0	0.005319	0.002262	0	0.01333	missense_variant	MODERATE	DISP1	ENSG00000154309	transcript	ENST00000284476.7	c.3287T>C	p.Met1096Thr	3451/4762	1096/1524	3287/4575	NA	NA	NA	NA	0.006194	0.00279553	0.997204	2497,0	0	0.00139776	NA	NA	NA	NA	NA	NA	L	D	1	5.95	DISP1_HUMAN	B	B	5.95	1096	23.3	1.011	D	NA
chr1:228280736:G:A	1	A	G	0.006667	0	0.003546	0.001131	0	0.006667	missense_variant	MODERATE	OBSCN	ENSG00000154358	transcript	ENST00000366707.9	c.9424G>A	p.Ala3142Thr	9424/26772	3142/8923	9424/26772	NA	NA	NA	NA	0.001034	0.00678914	0.993211	2487,0	0	0.00339457	NA	NA	NA	NA	NA	NA	L	D/D/D/D/D	0.008	3.44	OBSCN_HUMAN/./.	B/B/D	P/P/D	5.39	2713	19.41	0.134	D/./D/./.	NA
chr1:237890547:C:G	1	G	C	0.006667	0.004386	0.001773	0	0.01852	0.006667	missense_variant	MODERATE	ZP4	ENSG00000116996	transcript	ENST00000366570.4	c.89G>C	p.Ser30Thr	248/1799	30/540	89/1623	NA	NA	NA	NA	NA	NA	NA	NA	NA	NA	NA	NA	NA	NA	NA	NA	L	N	0.241	1.86	ZP4_HUMAN	B	P	3.81	30	11.82	0.852	./D	NA
chr1:23874645:C:G	1	G	C	0.006667	0	0.001773	0	0.01852	0.006667	missense_variant	MODERATE	CNR2	ENSG00000188822	transcript	ENST00000374472.4	c.973G>C	p.Gly325Arg	1135/5254	325/360	973/1083	NA	NA	NA	NA	NA	NA	NA	NA	NA	NA	NA	NA	NA	NA	NA	NA	L	N/N	0.013	3.31	CNR2_HUMAN	B	B	5.21	325	6.348	0.852	T	Cnr2
chr1:243165018:G:T	1	T	G	0.006667	0	0.001773	0	0	0.006667	missense_variant	MODERATE	CEP170	ENSG00000143702	transcript	ENST00000366542.5	c.2942C>A	p.Ser981Tyr	2994/6828	981/1584	2942/4755	NA	NA	NA	NA	4.148e-05	NA	NA	NA	NA	NA	NA	NA	NA	NA	NA	NA	L	N/N/N	0.998	3.29	./././CE170_HUMAN	P	D/D/D/P	4.22	944883883981	23.5	0.691	D	NA
chr1:244605783:ACTATGG:A	1	A	ACTATGG	0.006667	0	0.001773	0	0.01852	0.006667	disruptive_inframe_deletion	MODERATE	C1orf101	ENSG00000179397	transcript	ENST00000366534.8	c.2394_2399delTATGGC	p.Met799_Ala800del	2448/3333	798/951	2394/2856	NA	INFO_REALIGN_3_PRIME	NA	NA	0.0009801	NA	NA	NA	NA	NA	NA	NA	NA	NA	NA	NA	NA	NA	NA	NA	NA	NA	NA	NA	NA	NA	NA	NA	NA
chr1:2518180:C:T	1	T	C	0.006667	0.004386	0.001773	0	0.01852	0.006667	missense_variant	MODERATE	PANK4	ENSG00000157881	transcript	ENST00000378466.7	c.1226G>A	p.Arg409Gln	1243/2677	409/781	1226/2346	NA	NA	NA	NA	0.0002317	0.00159744	0.998403	2500,0	0	0.000798722	NA	NA	NA	NA	NA	NA	M	D/D	0.135	4.81	./PANK4_HUMAN	P	D	4.81	362401	22	0.935	T	Pank4
chr1:26033292:C:T	1	T	C	0.006667	0	0.001773	0.001131	0.01852	0.006667	missense_variant	MODERATE	EXTL1	ENSG00000158008	transcript	ENST00000374280.3	c.1495C>T	p.Arg499Cys	2362/4015	499/676	1495/2031	NA	NA	NA	NA	3.295e-05	NA	NA	NA	NA	NA	NA	NA	NA	NA	NA	NA	N	D	0.346	5.06	EXTL1_HUMAN	P	D	5.06	499	35	0.935	D	Extl1
chr1:2609694:C:T	1	T	C	0.006667	0.004386	0.001773	0	0.01852	0.006667	missense_variant	MODERATE	MMEL1	ENSG00000142606	transcript	ENST00000378412.7	c.430G>A	p.Asp144Asn	592/2849	144/779	430/2340	NA	NA	NA	NA	0.0002141	0.00439297	0.995607	2493,0	0	0.00219649	NA	NA	NA	NA	NA	NA	M	D/D/D	0.007	5.29	MMEL1_HUMAN	B	P	5.29	144	25.8	-0.007	T	Mmel1
chr1:26344871:T:C	1	C	T	0.006667	0	0.001773	0.003394	0.01852	0.006667	missense_variant	MODERATE	AIM1L	ENSG00000176092	transcript	ENST00000308182.9	c.1787A>G	p.Gln596Arg	1937/5245	596/1661	1787/4986	NA	NA	NA	NA	NA	NA	NA	NA	NA	NA	NA	NA	NA	NA	NA	NA	NA	N	0	-1.25	NA	NA	NA	2.96	NA	0.324	-1.256	NA	Aim1l
chr1:26345087:A:G	1	G	A	0.006667	0.004386	0.001773	0.004525	0	0.006667	missense_variant	MODERATE	AIM1L	ENSG00000176092	transcript	ENST00000308182.9	c.1571T>C	p.Leu524Ser	1721/5245	524/1661	1571/4986	NA	NA	NA	NA	0.001584	0.435703	0.277157	694719	0.287141	0.504992	NA	NA	NA	NA	NA	NA	NA	P	0	-2.81	NA	NA	NA	1.41	NA	0.113	-3.306	NA	Aim1l
chr1:34987552:C:T	1	T	C	0.006667	0	0.001773	0	0	0.006667	missense_variant	MODERATE	ZMYM6	ENSG00000163867	transcript	ENST00000357182.8	c.3530G>A	p.Gly1177Asp	3758/4330	1177/1325	3530/3978	NA	NA	NA	NA	0.0001987	0.000798722	0.999201	2502,0	0	0.000399361	NA	NA	NA	NA	NA	NA	N	N/N	0.782	0.64	ZMYM6_HUMAN	B	B	4.88	1177	0.003	0.12	T	Zmym6
chr1:39763771:C:T	1	T	C	0.006667	0.01754	0.001773	0.002268	0.01852	0.006667	missense_variant	MODERATE	BMP8B	ENSG00000116985	transcript	ENST00000372827.7	c.889G>A	p.Gly297Ser	1265/4822	297/402	889/1209	NA	NA	NA	NA	0.0008833	0.00599042	0.99361	2488,1	0.000399361	0.00339457	NA	NA	NA	NA	NA	NA	M	D/D/D/D	0.004	4.02	./BMP8B_HUMAN	P/B	D/P	4.02	322297	17.89	0.014	T	./Ppie
chr1:42683182:G:A	1	A	G	0.006667	0	0.001773	0	0.01852	0.006667	missense_variant	MODERATE	YBX1	ENSG00000065978	transcript	ENST00000436427.1	c.194G>A	p.Gly65Glu	196/1524	65/373	194/1122	NA	WARNING_TRANSCRIPT_NO_START_CODON	NA	NA	NA	NA	NA	NA	NA	NA	NA	NA	NA	NA	NA	NA	NA	NA	NA	NA	NA	NA	NA	NA	NA	NA	NA	NA	Ybx1
chr1:46032399:G:A	1	A	G	0.006667	0	0.001773	0	0.01852	0.006667	missense_variant	MODERATE	MAST2	ENSG00000086015	transcript	ENST00000361297.6	c.3409G>A	p.Val1137Met	3692/5738	1137/1798	3409/5397	NA	NA	NA	NA	0.0009971	0.00199681	0.998003	2499,0	0	0.000998403	NA	NA	NA	NA	NA	1	M	D/D/D	1	4.83	./MAST2_HUMAN	D	D	4.83	10441137	29.7	1.048	D	Mast2
chr1:48229325:G:A	1	A	G	0.006667	0	0.001773	0	0	0.006667	missense_variant	MODERATE	SLC5A9	ENSG00000117834	transcript	ENST00000236495.9	c.445G>A	p.Val149Ile	495/3272	149/706	445/2121	NA	NA	NA	NA	0.006095	0.00279553	0.996805	2496,1	0.000399361	0.00179712	NA	NA	NA	NA	NA	NA	N	N/N/N/N	0.979	-2.14	./SC5A9_HUMAN/.	B	B	5.74	145124149	12.87	-0.81	T	Slc5a9
chr1:50539675:C:T	1	T	C	0.006667	0	0.001773	0	0.01852	0.006667	missense_variant	MODERATE	FAF1	ENSG00000185104	transcript	ENST00000396153.6	c.1322G>A	p.Arg441Gln	1774/6817	441/650	1322/1953	NA	NA	NA	NA	NA	NA	NA	NA	NA	NA	NA	NA	NA	NA	NA	NA	L	D/D/D/D	1	4.87	./FAF1_HUMAN	P/B	D/P	5.79	199441	24.4	0.935	D/.	Faf1
chr1:52238592:A:G	1	G	A	0.006667	0	0.001773	0.001131	0.01852	0.006667	missense_variant	MODERATE	ZFYVE9	ENSG00000157077	transcript	ENST00000287727.7	c.1175A>G	p.His392Arg	1627/5194	392/1425	1175/4278	NA	NA	NA	NA	0.0006095	0.00519169	0.994808	2491,0	0	0.00259585	NA	NA	NA	NA	NA	NA	L	N/N/N/N	1	3.55	./ZFYV9_HUMAN/.	B	B	4.69	392	1.66	1.006	T	Zfyve9
chr1:52606849:A:G	1	G	A	0.006667	0	0.001773	0	0.01852	0.006667	missense_variant	MODERATE	GPX7	ENSG00000116157	transcript	ENST00000361314.4	c.304A>G	p.Ser102Gly	342/1228	102/187	304/564	NA	NA	NA	NA	NA	NA	NA	NA	NA	NA	NA	NA	NA	NA	NA	NA	L	D	0.998	5.09	GPX7_HUMAN	B	B	5.09	102	23.2	1.14	D	Gpx7
chr1:58782451:G:GGCT	1	GGCT	G	0.006667	0.004386	0.001773	0	0.01852	0.006667	conservative_inframe_insertion	MODERATE	JUN	ENSG00000177606	transcript	ENST00000371222.3	c.617_619dupAGC	p.Gln206dup	1876/3540	207/331	619/996	NA	NA	NA	NA	0.0001351	NA	NA	NA	NA	NA	NA	NA	NA	NA	NA	NA	NA	NA	NA	NA	NA	NA	NA	NA	NA	NA	NA	NA	Jun
chr1:59916055:T:C	1	C	T	0.006667	0	0.001773	0	0	0.006667	missense_variant	MODERATE	CYP2J2	ENSG00000134716	transcript	ENST00000371204.3	c.256A>G	p.Ile86Val	300/1896	86/502	256/1509	NA	NA	NA	NA	5.766e-05	0.000399361	0.999601	2503,0	0	0.000199681	NA	NA	NA	NA	NA	NA	L	N	0.002	-11.3	CP2J2_HUMAN	B	B	5.66	86	0.001	0.144	T	Cyp2j6
chr1:6219280:A:G	1	G	A	0.006667	0	0.001773	0	0.01852	0.006667	missense_variant	MODERATE	RNF207	ENSG00000158286	transcript	ENST00000377939.4	c.1778A>G	p.Glu593Gly	1905/3924	593/634	1778/1905	NA	NA	NA	NA	NA	NA	NA	NA	NA	NA	NA	NA	NA	NA	NA	NA	M	D/N	0.009	5.03	RN207_HUMAN	B	P	5.03	593	22	1.088	T	Rnf207
chr1:89055146:G:T	1	T	G	0.006667	0	0.001773	0	0.01852	0.006667	missense_variant	MODERATE	GBP1	ENSG00000117228	transcript	ENST00000370473.4	c.1438C>A	p.Gln480Lys	1658/3035	480/592	1438/1779	NA	NA	NA	NA	NA	NA	NA	NA	NA	NA	NA	NA	NA	NA	NA	NA	L	N	0.121	3.93	GBP1_HUMAN	B	B	4.91	480	11	0.042	T	NA
chr1:89584350:C:T	1	T	C	0.006667	0.01316	0.001773	0	0.01852	0.006667	missense_variant	MODERATE	LRRC8B	ENSG00000197147	transcript	ENST00000330947.6	c.1700C>T	p.Ser567Phe	2060/7593	567/803	1700/2412	NA	NA	NA	NA	7.413e-05	0.000399361	0.999601	2503,0	0	0.000199681	NA	NA	NA	NA	NA	NA	M	D/D/D	0.998	5.31	LRC8B_HUMAN	B	P	5.31	567	22.9	0.935	T	Lrrc8b
chr1:91977137:A:T	1	T	A	0.006667	0	0.001773	0	0	0.006667	missense_variant	MODERATE	BRDT	ENSG00000137948	transcript	ENST00000399546.6	c.725A>T	p.Lys242Ile	1074/3357	242/951	725/2856	NA	NA	NA	NA	8.237e-06	NA	NA	NA	NA	NA	NA	NA	NA	NA	NA	NA	M	N/N/N/N/N	0.094	5.58	./././BRDT_HUMAN	D/D/P/D	D	5.58	192192242238	24	1.199	D/D/D/./D/D	Brdt
chr1:953183:C:T	1	T	C	0.006667	0	0.001773	0	0	0.006667	missense_variant	MODERATE	NOC2L	ENSG00000188976	transcript	ENST00000327044.6	c.994G>A	p.Val332Ile	1044/2790	332/749	994/2250	NA	NA	NA	NA	0.0006756	0.00199681	0.998003	2499,0	0	0.000998403	NA	NA	NA	NA	NA	NA	L	N	0.026	-5.64	./NOC2L_HUMAN/.	B	B	5.19	332,332,99	1.642	-0.803	T	Noc2l
chr1:957000:G:A	1	A	G	0.006667	0	0.001773	0	0	0.006667	missense_variant	MODERATE	NOC2L	ENSG00000188976	transcript	ENST00000327044.6	c.380C>T	p.Ala127Val	430/2790	127/749	380/2250	NA	NA	NA	NA	0.0006507	0.00239617	0.997604	2498,0	0	0.00119808	NA	NA	NA	NA	NA	NA	N	N	0	-6.16	./NOC2L_HUMAN	B	B/P	3.08	127	3.529	-0.567	T	Noc2l
chr2:102351559:A:T	2	T	A	0.006667	0	0.001773	0	0	0.006667	missense_variant	MODERATE	IL1RL1	ENSG00000115602	transcript	ENST00000233954.5	c.1309A>T	p.Asn437Tyr	1580/2058	437/556	1309/1671	NA	NA	NA	NA	3.295e-05	0.000399361	0.999601	2503,0	0	0.000199681	NA	NA	NA	NA	NA	NA	M	N/N	0.01	2.38	ILRL1_HUMAN	B	B	5.14	437	11.44	0.978	D	Il18r1/Il1rl1
chr2:108294279:G:A	2	A	G	0.006667	0	0.003546	0	0	0.006667	missense_variant	MODERATE	SULT1C2	ENSG00000198203	transcript	ENST00000437390.6	c.202G>A	p.Val68Met	379/1359	68/310	202/933	NA	NA	NA	NA	0.0006095	0.00638978	0.99361	2488,0	0	0.00319489	NA	NA	NA	NA	NA	1	M	N/N/N/N	0.992	2.07	./ST1C2_HUMAN/.	P	D	4.97	68	25.4	0.884	D	Sult1c2
chr2:109614868:C:G	2	G	C	0.006667	0	0.001779	0	0	0.006757	missense_variant	MODERATE	SOWAHC	ENSG00000198142	transcript	ENST00000356454.4	c.379C>G	p.Leu127Val	535/4657	127/525	379/1578	NA	NA	NA	NA	NA	0.000798722	0.999201	2502,0	0	0.000399361	NA	NA	NA	NA	NA	NA	N	N	0	-1.8	ANR57_HUMAN	B	B	2.89	127	0.097	-0.833	T	Sowahc
chr2:112775264:T:C	2	C	T	0.006667	0.004386	0.001773	0	0.01852	0.006667	missense_variant	MODERATE	IL1A	ENSG00000115008	transcript	ENST00000263339.3	c.619A>G	p.Met207Val	775/2124	207/271	619/816	NA	NA	NA	NA	NA	NA	NA	NA	NA	NA	NA	NA	NA	NA	NA	NA	L	N	0.174	-4.33	IL1A_HUMAN	B	B	5.25	207	0.007	-0.338	T	Il1a
chr2:140274518:G:C	2	C	G	0.006667	0.004386	0.001773	0	0.01852	0.006667	missense_variant	MODERATE	LRP1B	ENSG00000168702	transcript	ENST00000389484.7	c.13048C>G	p.Arg4350Gly	14020/16535	4350/4599	13048/13800	NA	NA	NA	NA	0.0002554	NA	NA	NA	NA	NA	NA	NA	NA	NA	NA	NA	L	D	1	5.36	LRP1B_HUMAN	D	D	5.36	4350	23	1.048	T/.	Lrp1b
chr2:160033087:T:C	2	C	T	0.006667	0	0.001773	0	0	0.006667	missense_variant	MODERATE	PLA2R1	ENSG00000153246	transcript	ENST00000283243.12	c.713A>G	p.Asn238Ser	920/14371	238/1463	713/4392	NA	NA	NA	NA	0.0003295	0.00399361	0.996006	2494,0	0	0.00199681	NA	NA	NA	NA	NA	NA	N	N/N	0.632	0.736	././PLA2R_HUMAN	B	B	6.06	238	1.453	0.144	T	Pla2r1
chr2:165595105:G:A	2	A	G	0.006667	0	0.003546	0.001131	0.01852	0.006667	missense_variant	MODERATE	CSRNP3	ENSG00000178662	transcript	ENST00000409420.1	c.136G>A	p.Gly46Ser	386/2545	46/617	136/1854	NA	NA	NA	NA	4.942e-05	NA	NA	NA	NA	NA	NA	NA	NA	NA	NA	NA	N	D/D/D	0.997	5.92	CSRN3_HUMAN	B	B	5.92	14	22.8	1.048	T	Csrnp3
chr2:167247055:C:A	2	A	C	0.006667	0	0.003546	0	0.01852	0.006667	missense_variant	MODERATE	XIRP2	ENSG00000163092	transcript	ENST00000409195.5	c.5663C>A	p.Pro1888His	5752/12675	1888/3549	5663/10650	NA	NA	NA	NA	0.0005131	0.00159744	0.998403	2500,0	0	0.000798722	NA	NA	NA	NA	NA	1	M	D/D/D/D/D/D/D/D	0.029	5.46	XIRP2_HUMAN/./.	P	D	5.46	171317131666	24.1	0.935	D/./D	Xirp2
chr2:17816552:G:A	2	A	G	0.006667	0.004386	0.005319	0	0	0.01333	missense_variant	MODERATE	MSGN1	ENSG00000151379	transcript	ENST00000281047.3	c.34G>A	p.Glu12Lys	57/606	12/193	34/582	NA	NA	NA	NA	NA	NA	NA	NA	NA	NA	NA	NA	NA	NA	NA	NA	M	N	0.268	4.54	MSGN1_HUMAN	B	D	5.44	12	19.18	0.953	D	Msgn1
chr2:189468508:G:C	2	C	G	0.006667	0.004386	0.003546	0	0	0.006667	missense_variant	MODERATE	WDR75	ENSG00000115368	transcript	ENST00000314761.8	c.1662G>C	p.Lys554Asn	1722/2701	554/830	1662/2493	NA	NA	NA	NA	0.0001977	0.000798722	0.999201	2502,0	0	0.000399361	NA	NA	NA	NA	NA	NA	M	D	1	3.15	./WDR75_HUMAN	D	D	4.96	554	28.6	1.048	D	Wdr75
chr2:200477902:C:A	2	A	C	0.006667	0.008772	0.001773	0.003394	0.01852	0.006667	missense_variant	MODERATE	SPATS2L	ENSG00000196141	transcript	ENST00000619961.4	c.1638C>A	p.Asp546Glu	1761/6115	546/588	1638/1767	NA	NA	NA	NA	0.0001407	0.000798722	0.999201	2502,0	0	0.000399361	NA	NA	NA	NA	NA	NA	L	N/N/N/N/N/N/N/N/N	0.016	2.65	././SPS2L_HUMAN	D/B/B	D/B/B	5.65	546447516	6.932	0.068	D/D/D/D/D/D/D/././D	Spats2l
chr2:203199338:A:G	2	G	A	0.006667	0	0.001773	0.001131	0	0.006667	missense_variant&splice_region_variant	MODERATE	NBEAL1	ENSG00000144426	transcript	ENST00000449802.5	c.7042A>G	p.Ile2348Val	7375/10938	2348/2694	7042/8085	NA	NA	NA	NA	0.0002815	0.000399361	0.999601	2503,0	0	0.000199681	NA	NA	NA	NA	NA	NA	N	D	0.978	-4.66	NBEL1_HUMAN/.	B	B	5.6	23482337	0.139	0.185	T	Nbeal1
chr2:203252004:G:T	2	T	G	0.006667	0.004386	0.003546	0	0.01852	0.01333	missense_variant	MODERATE	CYP20A1	ENSG00000119004	transcript	ENST00000429815.6	c.327G>T	p.Arg109Ser	408/1812	109/470	327/1413	NA	NA	NA	NA	5.765e-05	0.000399361	0.999601	2503,0	0	0.000199681	NA	NA	NA	NA	NA	NA	N	N/N	1	1.64	./CP20A_HUMAN	B	B	5.64	109	16.22	1.048	./T/T/T	Cyp20a1
chr2:205749737:C:T	2	T	C	0.006667	0	0.001773	0	0	0.006667	missense_variant	MODERATE	NRP2	ENSG00000118257	transcript	ENST00000360409.7	c.1799C>T	p.Thr600Met	2590/6662	600/931	1799/2796	NA	NA	NA	NA	8.236e-05	0.000399361	0.999601	2503,0	0	0.000199681	NA	NA	NA	NA	NA	1	M	D/D/D/D/D/D/D	0.659	5.07	././NRP2_HUMAN/./.	P/P/D/P/P	D	5.07	600	28.5	0.935	T/D/T/D/T	Nrp2
chr2:21141858:A:G	2	G	A	0.006667	0.004386	0.005319	0.002262	0	0.006667	missense_variant	MODERATE	TDRD15	ENSG00000218819	transcript	ENST00000405799.1	c.4391A>G	p.Asn1464Ser	4721/6135	1464/1934	4391/5805	NA	NA	NA	NA	4.943e-05	NA	NA	NA	NA	NA	NA	NA	NA	NA	NA	NA	NA	NA	0.046	0.235	NA	NA	NA	5.28	NA	0.001	-0.144	T/.	NA
chr2:213007537:A:C	2	C	A	0.006667	0.004386	0.003546	0.001131	0.01852	0.01333	missense_variant	MODERATE	IKZF2	ENSG00000030419	transcript	ENST00000342002.6	c.1422T>G	p.Ile474Met	1573/3747	474/532	1422/1599	NA	NA	NA	NA	0.0001565	0.000798722	0.999201	2502,0	0	0.000399361	NA	NA	NA	NA	NA	NA	L	D/D/D/D/D/D/D/D	0.997	0.52	././././IKZF2_HUMAN/.	D/D/D/B/D/P	D/D/D/B/D/D	5.83	3.96394e+17	17.12	0.083	././T/T/T	Ikzf2
chr2:215386857:G:A	2	A	G	0.006667	0	0.001773	0	0.01852	0.006667	missense_variant	MODERATE	FN1	ENSG00000115414	transcript	ENST00000354785.8	c.4444C>T	p.Arg1482Cys	4814/8905	1482/2477	4444/7434	NA	NA	NA	NA	0.000486	0.00279553	0.997204	2497,0	0	0.00139776	NA	NA	NA	NA	NA	NA	M	D/D/D/D/D/D/D/D/D/D/D/D/D	0.471	6.02	NA	D	D	6.02	1.48215e+39	34	1.048	D	Fn1
chr2:230875726:A:T	2	T	A	0.006667	0	0.001773	0	0.01852	0.006667	missense_variant	MODERATE	ITM2C	ENSG00000135916	transcript	ENST00000326427.10	c.368A>T	p.Asp123Val	494/2078	123/267	368/804	NA	NA	NA	NA	8.236e-06	NA	NA	NA	NA	NA	NA	NA	NA	NA	NA	NA	L	D/D/D/D	0.913	4.91	././ITM2C_HUMAN	B	B/P/B	4.91	123,76,123	23.3	1.14	D	Itm2c
chr2:240967412:G:A	2	A	G	0.006667	0	0.003546	0.004525	0	0.006667	missense_variant	MODERATE	CROCC2	ENSG00000226321	transcript	ENST00000443866.2	c.4220G>A	p.Arg1407Gln	4404/5382	1407/1655	4220/4968	NA	NA	NA	NA	0.0001229	0.00199681	0.998003	2499,0	0	0.000998403	NA	NA	NA	NA	NA	NA	NA	NA	0.002	-1.96	NA	NA	NA	3.91	NA	5.247	-0.428	NA	Crocc2
chr2:29073043:C:T	2	T	C	0.006667	0	0.001773	0	0	0.006667	missense_variant	MODERATE	C2orf71	ENSG00000179270	transcript	ENST00000331664.5	c.1219G>A	p.Gly407Ser	1219/7044	407/1288	1219/3867	NA	NA	NA	NA	0.000306	0.000399361	0.999601	2503,0	0	0.000199681	NA	NA	NA	NA	NA	NA	N	N	0.002	1.88	CB071_HUMAN	B	B	5.3	407	3.379	0.935	T	BC027072
chr2:70932936:C:T	2	T	C	0.006667	0	0.001773	0	0.01852	0.006667	missense_variant	MODERATE	VAX2	ENSG00000116035	transcript	ENST00000234392.2	c.605C>T	p.Ala202Val	637/1147	202/290	605/873	NA	NA	NA	NA	3.295e-05	0.000399361	0.999601	2503,0	0	0.000199681	NA	NA	NA	NA	NA	NA	M	N	0.74	5.12	VAX2_HUMAN	B	B	5.12	202	23.4	0.807	D	Vax2
chr2:72825826:C:T	2	T	C	0.006667	0.004386	0.001773	0.002262	0	0.006667	missense_variant	MODERATE	EXOC6B	ENSG00000144036	transcript	ENST00000634650.1	c.85G>A	p.Asp29Asn	194/2583	29/815	85/2448	NA	NA	NA	NA	NA	NA	NA	NA	NA	NA	NA	NA	NA	NA	NA	NA	M	D/D	0.987	4.32	EXC6B_HUMAN/.	B	P	4.32	29	26.5	0.935	D	Exoc6b
chr2:74415217:C:G	2	G	C	0.006667	0.004386	0.001773	0.002262	0	0.006667	missense_variant	MODERATE	C2orf81	ENSG00000159239	transcript	ENST00000290390.9	c.879G>C	p.Arg293Ser	1188/2227	293/588	879/1767	NA	NA	NA	NA	NA	NA	NA	NA	NA	NA	NA	NA	NA	NA	NA	NA	N	N/N	0.002	4.28	NA	B	B	4.28	293	20.1	0.85	./D/D	1700003E16Rik
chr2:8731089:G:C	2	C	G	0.006667	0	0.001773	0	0.01852	0.006667	missense_variant	MODERATE	KIDINS220	ENSG00000134313	transcript	ENST00000256707.7	c.4947C>G	p.Asp1649Glu	5129/7361	1649/1771	4947/5316	NA	NA	NA	NA	0.000273	0.00119808	0.998802	2501,0	0	0.000599042	NA	NA	NA	NA	NA	NA	L	D/D/D/N	1	3.24	./KDIS_HUMAN/.	D	D	6.03	15501649503	25.2	1.048	D	Kidins220
chr2:99594163:C:A	2	A	C	0.006667	0	0.001773	0.002262	0	0.006667	missense_variant	MODERATE	AFF3	ENSG00000144218	transcript	ENST00000409579.5	c.1573G>T	p.Val525Leu	1806/4342	525/1251	1573/3756	NA	NA	NA	NA	0.0006919	0.00119808	0.998802	2501,0	0	0.000599042	NA	NA	NA	NA	NA	1	N	N/N/N/N	0.031	4.95	./AFF3_HUMAN/.	B	B	5.87	653500525	1.967	0.932	T	Aff3
chr3:11259986:A:T	3	T	A	0.006667	0	0.001773	0.002262	0.01852	0.006667	missense_variant	MODERATE	HRH1	ENSG00000196639	transcript	ENST00000397056.1	c.949A>T	p.Ser317Cys	1140/4711	317/487	949/1464	NA	NA	NA	NA	0.000313	0.00159744	0.998403	2500,0	0	0.000798722	NA	NA	NA	NA	NA	NA	M	N/N/N	0.001	-2.88	HRH1_HUMAN	B	B	5.53	317	0.785	-0.119	D	Hrh1
chr3:119390922:C:T	3	T	C	0.006667	0.004386	0.008865	0.005656	0	0.006667	missense_variant	MODERATE	ARHGAP31	ENSG00000031081	transcript	ENST00000264245.8	c.820C>T	p.Pro274Ser	1352/9317	274/1444	820/4335	NA	NA	NA	NA	0.003821	0.00119808	0.998802	2501,0	0	0.000599042	2|3	not_specified|Adams-Oliver_syndrome	CN169374|C0265268:34748004	MedGen|MedGen:SNOMED_CT	NA	NA	M	D	0.997	5.91	RHG31_HUMAN	B	B	5.91	274	23.2	0.892	D	Arhgap31
chr3:122929028:G:A	3	A	G	0.006667	0.004386	0.007092	0.005656	0	0.006667	missense_variant	MODERATE	SEMA5B	ENSG00000082684	transcript	ENST00000451055.6	c.667C>T	p.Arg223Cys	678/4579	223/1205	667/3618	NA	NA	NA	NA	8.236e-06	NA	NA	NA	NA	NA	NA	NA	NA	NA	NA	NA	M	D/D/D	0.989	5.94	././SEM5B_HUMAN	D	D	5.94	111169169	35	1.048	D/././D/D	Sema5b
chr3:133955096:C:A	3	A	C	0.006667	0	0.001773	0.001131	0	0.006667	missense_variant	MODERATE	SLCO2A1	ENSG00000174640	transcript	ENST00000310926.8	c.495G>T	p.Glu165Asp	769/4223	165/643	495/1932	NA	NA	NA	NA	0.0008895	0.00678914	0.993211	2487,0	0	0.00339457	NA	NA	NA	NA	NA	NA	L	D/D	0.998	4.77	SO2A1_HUMAN	B	B	5.65	165	22.6	0.935	T	Slco2a1
chr3:136002711:A:C	3	C	A	0.006667	0	0.001773	0	0	0.006667	missense_variant	MODERATE	PPP2R3A	ENSG00000073711	transcript	ENST00000264977.7	c.1213A>C	p.Asn405His	1830/6795	405/1150	1213/3453	NA	NA	NA	NA	0.0002059	0.000399361	0.999601	2503,0	0	0.000199681	NA	NA	NA	NA	NA	NA	M	D/N	0.997	2.82	P2R3A_HUMAN	B	P	5.35	405	10.2	1.199	D	Ppp2r3a
chr3:136260263:A:G	3	G	A	0.006667	0	0.001773	0	0	0.006667	missense_variant&splice_region_variant	MODERATE	PCCB	ENSG00000114054	transcript	ENST00000468777.5	c.373A>G	p.Ile125Val	394/1877	125/570	373/1713	NA	NA	NA	NA	NA	NA	NA	NA	NA	NA	NA	NA	NA	NA	NA	NA	NA	N/N/N/N/N/N/N/N/N/N	0.008	0.158	NA	NA	NA	0.158	NA	1.149	0.411	T	Pccb
chr3:148857491:C:T	3	T	C	0.006667	0	0.001773	0	0.01852	0.006667	missense_variant	MODERATE	CPB1	ENSG00000153002	transcript	ENST00000282957.8	c.1016C>T	p.Ala339Val	1039/1458	339/417	1016/1254	NA	NA	NA	NA	6.589e-05	0.000399361	0.999601	2503,0	0	0.000199681	NA	NA	NA	NA	NA	NA	M	D/D	0.281	5	CBPB1_HUMAN	B	P	5.89	339	20.6	0.935	T	Cpb1
chr3:150762680:C:A	3	A	C	0.006667	0	0.001779	0	0.01852	0.006757	missense_variant	MODERATE	SIAH2	ENSG00000181788	transcript	ENST00000312960.3	c.170G>T	p.Gly57Val	698/2517	57/324	170/975	NA	NA	NA	NA	NA	NA	NA	NA	NA	NA	NA	NA	NA	NA	NA	NA	N	D	0.998	3.37	SIAH2_HUMAN	B	B	4.33	57	19.12	0.786	T	Siah2
chr3:151827945:G:A	3	A	G	0.006667	0	0.001773	0	0	0.006667	missense_variant	MODERATE	AADAC	ENSG00000114771	transcript	ENST00000232892.11	c.973G>A	p.Asp325Asn	1099/1642	325/399	973/1200	NA	NA	NA	NA	0.0002636	0.00159744	0.998403	2500,0	0	0.000798722	NA	NA	NA	NA	NA	NA	N	N	0.977	0.853	AAAD_HUMAN	B	B	4.91	325	12.48	0.12	T	./Aadac
chr3:152835888:G:C	3	C	G	0.006667	0	0.001773	0	0	0.006667	missense_variant	MODERATE	P2RY1	ENSG00000169860	transcript	ENST00000305097.5	c.106G>C	p.Val36Leu	1196/6747	36/373	106/1122	NA	NA	NA	NA	NA	NA	NA	NA	NA	NA	NA	NA	NA	NA	NA	NA	L	N	0.002	5.24	P2RY1_HUMAN	B	B	5.24	36	5.893	0.877	T	P2ry1
chr3:155116669:A:G	3	G	A	0.006667	0	0.003546	0	0	0.006667	missense_variant	MODERATE	MME	ENSG00000196549	transcript	ENST00000360490.6	c.445A>G	p.Ile149Val	523/2360	149/750	445/2253	NA	NA	NA	NA	0.000173	0.000399361	0.999601	2503,0	0	0.000199681	NA	NA	NA	NA	NA	NA	M	D/D/D/D/D	0.997	3.38	NEP_HUMAN	D	D	5.95	149	21.6	1.199	D/D/D/D/D/D/D/.	Mme
chr3:165188132:A:G	3	G	A	0.006667	0	0.001773	0	0.01852	0.006667	missense_variant	MODERATE	SLITRK3	ENSG00000121871	transcript	ENST00000241274.3	c.2699T>C	p.Val900Ala	2981/4391	900/977	2699/2934	NA	NA	NA	NA	8.237e-06	0.000399361	0.999601	2503,0	0	0.000199681	NA	NA	NA	NA	NA	NA	L	D/D	1	5.75	SLIK3_HUMAN	B	B	5.75	900	22.7	1.199	D	Slitrk3
chr3:169089137:T:C	3	C	T	0.006667	0.004386	0.001773	0	0.01852	0.006667	missense_variant	MODERATE	MECOM	ENSG00000085276	transcript	ENST00000494292.5	c.3421A>G	p.Ile1141Val	3519/3939	1141/1230	3421/3693	NA	NA	NA	NA	0.0001895	0.00159744	0.998403	2500,0	0	0.000798722	NA	NA	NA	NA	NA	NA	M	D/D/D/D/D/D/D/D	0.993	5.5	././././EVI1_HUMAN	P/P/B/P/P	P	5.5	1.15095e+17	24.6	1.061	D/./T/D/D/D/T/D	Mecom
chr3:169122674:T:C	3	C	T	0.006667	0	0.003546	0	0	0.006667	missense_variant	MODERATE	MECOM	ENSG00000085276	transcript	ENST00000494292.5	c.884A>G	p.Gln295Arg	982/3939	295/1230	884/3693	NA	NA	NA	NA	0.002627	0.00199681	0.998003	2499,0	0	0.000998403	NA	NA	NA	NA	NA	NA	L	D/D/D/D/D/D/D/D	0.999	5.68	././././EVI1_HUMAN	P	D/P/D/P/P	5.68	295107295171107	23.4	1.061	D/./D/D/D/D/D/D/T/D	Mecom
chr3:183216000:G:A	3	A	G	0.006667	0.004386	0.001773	0	0.01852	0.006667	missense_variant	MODERATE	MCF2L2	ENSG00000053524	transcript	ENST00000328913.7	c.2465C>T	p.Ala822Val	2763/4980	822/1114	2465/3345	NA	NA	NA	NA	NA	NA	NA	NA	NA	NA	NA	NA	NA	NA	NA	1	L	N/N	0.208	2.49	MF2L2_HUMAN	B	B	4.29	822	22.2	0.024	D	NA
chr3:183311702:C:T	3	T	C	0.006667	0	0.001773	0	0	0.006667	missense_variant	MODERATE	MCF2L2	ENSG00000053524	transcript	ENST00000328913.7	c.824G>A	p.Cys275Tyr	1122/4980	275/1114	824/3345	NA	NA	NA	NA	0.0002224	NA	NA	NA	NA	NA	NA	NA	NA	NA	NA	NA	N	N/N/N/N	0	-9.16	././MF2L2_HUMAN	B	B	5.4	275	0.005	-1.762	T	NA
chr3:187285998:C:T	3	T	C	0.006667	0	0.001773	0	0	0.006667	missense_variant	MODERATE	MASP1	ENSG00000127241	transcript	ENST00000296280.10	c.64G>A	p.Val22Met	290/4015	22/728	64/2187	NA	NA	NA	NA	0.00117	0.00559105	0.994409	2490,0	0	0.00279553	NA	NA	NA	NA	NA	NA	L	D/D/D/D/D	0.957	4.95	././MASP1_HUMAN	P	D	4.95	22	23.6	0.892	D/D/T/T/T	NA
chr3:195070070:C:G	3	G	C	0.006667	0.004386	0.001773	0	0.01852	0.006667	missense_variant	MODERATE	XXYLT1	ENSG00000173950	transcript	ENST00000310380.10	c.827G>C	p.Arg276Pro	936/2727	276/393	827/1182	NA	NA	NA	NA	0.005625	0.0251597	0.974441	2440,1	0.000399361	0.0129792	NA	NA	NA	NA	NA	NA	L	N/N/N/N/N	0.988	3.05	XXLT1_HUMAN/./.	P	D	5.78	276,73,70	23.9	0.07	T	Xxylt1
chr3:195782783:TGGTGACAGGAAGAGGGGTGGCCTGACCTGTGGATGCTGAGGAAGTGTC:T	3	T	TGGTGACAGGAAGAGGGGTGGCCTGACCTGTGGATGCTGAGGAAGTGTC	0.006667	0	0.001786	0	0.01852	0.006667	conservative_inframe_deletion	MODERATE	MUC4	ENSG00000145113	transcript	ENST00000463781.7	c.8749_8796delGACACTTCCTCAGCATCCACAGGTCAGGCCACCCCTCTTCCTGTCACC	p.Asp2917_Thr2932del	9256/17110	2917/5412	8749/16239	NA	NA	NA	NA	NA	NA	NA	NA	NA	NA	NA	NA	NA	NA	NA	NA	NA	NA	NA	NA	NA	NA	NA	NA	NA	NA	NA	NA	NA
chr3:195783299:C:A	3	A	C	0.006667	0	0.001773	0	0	0.006667	missense_variant	MODERATE	MUC4	ENSG00000145113	transcript	ENST00000463781.7	c.8281G>T	p.Ala2761Ser	8741/17110	2761/5412	8281/16239	NA	NA	NA	NA	6.346e-05	NA	NA	NA	NA	NA	NA	NA	NA	NA	NA	NA	NA	N/N/N/N	0.003	1.02	NA	B	P	1.02	2633	6.838	0.12	D/T	NA
chr3:39188290:C:T	3	T	C	0.006667	0.004386	0.001773	0.002262	0	0.006667	missense_variant	MODERATE	XIRP1	ENSG00000168334	transcript	ENST00000340369.3	c.1156G>A	p.Glu386Lys	1385/6460	386/1843	1156/5532	NA	NA	NA	NA	0.004448	0.00159744	0.998403	2500,0	0	0.000798722	NA	NA	NA	NA	NA	NA	M	D/D/D	0.998	5.17	XIRP1_HUMAN/.	D	D	5.17	386	29.7	0.935	D	Xirp1
chr3:39188637:C:T	3	T	C	0.006667	0	0.001773	0	0.01852	0.006667	missense_variant	MODERATE	XIRP1	ENSG00000168334	transcript	ENST00000340369.3	c.809G>A	p.Arg270His	1038/6460	270/1843	809/5532	NA	NA	NA	NA	5.766e-05	0.000399361	0.999601	2503,0	0	0.000199681	NA	NA	NA	NA	NA	1	M	D/D/D	0.993	4.95	XIRP1_HUMAN/.	D	D	4.95	270	32	0.892	D	Xirp1
chr3:46021284:G:A	3	A	G	0.006667	0.004386	0.001773	0	0.01852	0.006667	missense_variant	MODERATE	XCR1	ENSG00000173578	transcript	ENST00000309285.3	c.664C>T	p.Arg222Cys	1021/5281	222/333	664/1002	NA	NA	NA	NA	0.0002553	0.00159744	0.998403	2500,0	0	0.000798722	NA	NA	NA	NA	NA	1	H	D/D	0.508	3.55	XCR1_HUMAN	D	D	5.38	222	28.2	0.953	D	Xcr1
chr3:46743902:C:T	3	T	C	0.006667	0	0.003546	0.001131	0	0.01333	missense_variant	MODERATE	PRSS45	ENSG00000188086	transcript	ENST00000620911.4	c.352G>A	p.Val118Met	352/1041	118/260	352/783	NA	NA	NA	NA	NA	NA	NA	NA	NA	NA	NA	NA	NA	NA	NA	NA	NA	D/D	0.999	4.48	NA	NA	NA	5.37	NA	21.2	0.935	NA	Prss45/Prss50
chr3:47122334:C:G	3	G	C	0.006667	0	0.001773	0.002262	0.01852	0.006667	missense_variant	MODERATE	SETD2	ENSG00000181555	transcript	ENST00000409792.3	c.2302G>C	p.Val768Leu	2345/8142	768/2564	2302/7695	NA	NA	NA	NA	0.0006919	0.00519169	0.994808	2491,0	0	0.00259585	1	not_specified	CN169374	MedGen	NA	NA	N	N	0.993	-3.65	./SETD2_HUMAN	B	B	5.18	768	2.892	-0.217	T	Setd2
chr3:47247470:C:T	3	T	C	0.006667	0	0.001773	0	0.01852	0.006667	missense_variant	MODERATE	KIF9	ENSG00000088727	transcript	ENST00000265529.7	c.1136G>A	p.Arg379His	1817/3311	379/790	1136/2373	NA	NA	NA	NA	0.0008566	0.000798722	0.999201	2502,0	0	0.000399361	NA	NA	NA	NA	NA	1	M	D/D/D/D/D	0.999	3.91	./KIF9_HUMAN	P/B	D/B	4.79	379	23.4	0.852	T/T/D/T	Kif9
chr3:47510198:C:T	3	T	C	0.006667	0	0.003546	0	0	0.006667	missense_variant	MODERATE	ELP6	ENSG00000163832	transcript	ENST00000296149.8	c.190G>A	p.Val64Met	361/1401	64/266	190/801	NA	NA	NA	NA	0.0001241	0.000399361	0.999601	2503,0	0	0.000199681	NA	NA	NA	NA	NA	NA	M	D/D/D	0.999	5.83	./CC075_HUMAN	D	D	5.83	64	33	0.935	D	Elp6
chr3:47916994:A:G	3	G	A	0.006667	0	0.001773	0	0.01852	0.006667	missense_variant	MODERATE	MAP4	ENSG00000047849	transcript	ENST00000426837.6	c.884T>C	p.Met295Thr	972/8920	295/2297	884/6894	NA	NA	NA	NA	8.236e-06	0.000399361	0.999601	2503,0	0	0.000199681	NA	NA	NA	NA	NA	NA	L	N/N/N/N	0.072	-0.498	././MAP4_HUMAN	B	B	5.08	255278278	0.18	0.125	T	Map4
chr3:49422380:C:T	3	T	C	0.006667	0	0.003546	0	0	0.006667	missense_variant	MODERATE	AMT	ENSG00000145020	transcript	ENST00000273588.8	c.71G>A	p.Arg24His	374/2280	24/403	71/1212	NA	NA	NA	NA	2.471e-05	NA	NA	NA	NA	NA	NA	NA	NA	NA	NA	NA	M	D/N/N/N/N	0.003	3.68	./././GCST_HUMAN	P/B/P/B	D	4.55	24	18.19	-0.328	D	Amt
chr3:49661743:G:A	3	A	G	0.006667	0	0.001773	0	0.01852	0.006667	missense_variant	MODERATE	BSN	ENSG00000164061	transcript	ENST00000296452.4	c.9898G>A	p.Gly3300Arg	10012/15955	3300/3926	9898/11781	NA	NA	NA	NA	8.237e-06	0.000399361	0.999601	2503,0	0	0.000199681	NA	NA	NA	NA	NA	NA	M	D	0.711	5.33	BSN_HUMAN	P	D	5.33	3300	14.47	0.953	T	Bsn
chr3:50289298:C:T	3	T	C	0.006667	0	0.001773	0.002262	0.01852	0.006667	missense_variant	MODERATE	IFRD2	ENSG00000214706	transcript	ENST00000417626.6	c.1034G>A	p.Gly345Asp	1163/2109	345/506	1034/1521	NA	NA	NA	NA	0.0004391	0.00119808	0.998802	2501,0	0	0.000599042	NA	NA	NA	NA	NA	NA	M	D/D/D/D	0.895	5.52	IFRD2_HUMAN/.	D	D	5.52	345447	28.4	0.925	./D	Ifrd2
chr3:50503327:T:TGCCGGGGCCAGGGTGGGG	3	TGCCGGGGCCAGGGTGGGG	T	0.006667	0	0.003546	0.001139	0	0.01333	conservative_inframe_insertion	MODERATE	CACNA2D2	ENSG00000007402	transcript	ENST00000423994.6	c.79_96dupCCCCACCCTGGCCCCGGC	p.Gly32_Thr33insProHisProGlyProGly	96/5329	32/1153	96/3462	NA	NA	NA	NA	NA	NA	NA	NA	NA	NA	NA	NA	NA	NA	NA	NA	NA	NA	NA	NA	NA	NA	NA	NA	NA	NA	NA	NA	Cacna2d2
chr3:53718387:T:A	3	A	T	0.006667	0	0.001773	0.002262	0	0.006667	missense_variant&splice_region_variant	MODERATE	CACNA1D	ENSG00000157388	transcript	ENST00000288139.9	c.1477T>A	p.Trp493Arg	1945/9341	493/2181	1477/6546	NA	NA	NA	NA	0.000173	0.000399361	0.999601	2503,0	0	0.000199681	NA	NA	NA	NA	NA	NA	N	N/N/N	1	5.44	./CAC1D_HUMAN	B	B	5.44	493	23.6	1.061	T	Cacna1d
chr3:57645673:C:T	3	T	C	0.006667	0	0.001773	0	0	0.006667	missense_variant	MODERATE	DENND6A	ENSG00000174839	transcript	ENST00000311128.9	c.1025G>A	p.Arg342His	1096/4655	342/608	1025/1827	NA	NA	NA	NA	0.002092	0.00279553	0.997204	2497,0	0	0.00139776	NA	NA	NA	NA	NA	NA	M	D	0.997	6.06	F116A_HUMAN	D	D	6.06	342	35	0.935	D	./Dennd6a
chr3:58008838:A:G	3	G	A	0.006667	0	0.003546	0.001131	0	0.01333	missense_variant	MODERATE	FLNB	ENSG00000136068	transcript	ENST00000490882.5	c.274A>G	p.Ile92Val	439/8079	92/2633	274/7902	NA	NA	NA	NA	0.0007907	0.00638978	0.993211	2487,1	0.000399361	0.00359425	NA	NA	NA	NA	NA	NA	L	D/D/D/D/D/D	0.965	5.34	./././FLNB_HUMAN	B	B	5.34	92	23.2	1.028	D	Flnb
chr3:97880061:C:T	3	T	C	0.006667	0	0.003546	0	0.01852	0.01333	missense_variant	MODERATE	CRYBG3	ENSG00000080200	transcript	ENST00000389622.6	c.6965C>T	p.Ser2322Phe	7132/10729	2322/2970	6965/8913	NA	NA	NA	NA	0.0001077	0.00159744	0.998403	2500,0	0	0.000798722	NA	NA	NA	NA	NA	NA	L	N	0.977	4.74	CRBG3_HUMAN	B	B	5.61	374	23.1	0.935	NA	Crybg3
chr3:98169064:G:T	3	T	G	0.006667	0	0.005319	0.002262	0.01852	0.006667	missense_variant	MODERATE	OR5H15	ENSG00000233412	transcript	ENST00000356526.2	c.365G>T	p.Arg122Leu	365/942	122/313	365/942	NA	NA	NA	NA	0.001533	0.00239617	0.997604	2498,0	0	0.00119808	NA	NA	NA	NA	NA	NA	H	N	1	1.58	O5H15_HUMAN	D	D	2.48	122	24.8	0.881	D/.	Olfr183
chr4:109816247:A:T	4	T	A	0.006667	0	0.001773	0	0	0.006667	missense_variant	MODERATE	GAR1	ENSG00000109534	transcript	ENST00000226796.6	c.83A>T	p.His28Leu	347/1224	28/217	83/654	NA	NA	NA	NA	0.001738	0.00199681	0.998003	2499,0	0	0.000998403	NA	NA	NA	NA	NA	NA	N	N/N	1	4.32	./GAR1_HUMAN	B	B	4.32	28	23.9	1.088	T	NA
chr4:119271362:A:G	4	G	A	0.006667	0	0.001773	0	0.01852	0.006667	missense_variant	MODERATE	USP53	ENSG00000145390	transcript	ENST00000274030.10	c.1502A>G	p.Gln501Arg	2681/5936	501/1073	1502/3222	NA	NA	NA	NA	8.277e-06	0.000399361	0.999601	2503,0	0	0.000199681	NA	NA	NA	NA	NA	NA	M	N/N	0.454	3.39	UBP53_HUMAN	B	B	5.84	501	2.152	1.199	T	Usp53
chr4:119271370:A:T	4	T	A	0.006667	0	0.001773	0	0	0.006667	missense_variant	MODERATE	USP53	ENSG00000145390	transcript	ENST00000274030.10	c.1510A>T	p.Asn504Tyr	2689/5936	504/1073	1510/3222	NA	NA	NA	NA	0.0007118	NA	NA	NA	NA	NA	NA	NA	NA	NA	NA	1	M	N/N	0.728	3.36	UBP53_HUMAN	P	P	5.84	504	23.6	1.199	D	Usp53
chr4:1349646:A:G	4	G	A	0.006667	0	0.001773	0	0	0.006667	missense_variant	MODERATE	UVSSA	ENSG00000163945	transcript	ENST00000389851.8	c.221A>G	p.Gln74Arg	668/4560	74/709	221/2130	NA	NA	NA	NA	6.59e-05	0.000798722	0.999201	2502,0	0	0.000399361	NA	NA	NA	NA	NA	NA	L	N/N/N	0.97	4.98	K1530_HUMAN	B	B	4.98	74	0.204	1.178	T	Uvssa
chr4:13544282:C:T	4	T	C	0.006667	0	0.001773	0	0.01852	0.006667	missense_variant	MODERATE	NKX3-2	ENSG00000109705	transcript	ENST00000382438.5	c.133G>A	p.Ala45Thr	769/2801	45/333	133/1002	NA	NA	NA	NA	3.759e-05	0.000399361	0.999601	2503,0	0	0.000199681	NA	NA	NA	NA	NA	1	L	N	0.173	3.19	NKX32_HUMAN	B	B	4.06	45	17.26	0.781	D	Nkx3-2
chr4:139388018:G:C	4	C	G	0.006667	0.004386	0.001773	0.001131	0.01852	0.006667	missense_variant	MODERATE	NAA15	ENSG00000164134	transcript	ENST00000296543.9	c.2535G>C	p.Glu845Asp	2858/6222	845/866	2535/2601	NA	NA	NA	NA	NA	NA	NA	NA	NA	NA	NA	NA	NA	NA	NA	NA	N	D/D/D	1	1.83	NAA15_HUMAN	B	B	6.02	845	4.675	1.048	T	Naa15
chr4:140926006:T:C	4	C	T	0.006667	0.008772	0.001773	0.002262	0	0.006667	missense_variant	MODERATE	RNF150	ENSG00000170153	transcript	ENST00000515673.6	c.958A>G	p.Met320Val	992/9805	320/438	958/1317	NA	NA	NA	NA	8.236e-06	NA	NA	NA	NA	NA	NA	NA	NA	NA	NA	NA	M	D/D/D/D/D	1	5.95	././RN150_HUMAN	B	P/B/P	5.95	278320320	16.07	1.061	T/T/D/D/D	Rnf150
chr4:145137935:T:A	4	A	T	0.006667	0	0.001773	0	0	0.006667	missense_variant	MODERATE	OTUD4	ENSG00000164164	transcript	ENST00000447906.6	c.2840A>T	p.Asp947Val	3028/3829	947/1114	2840/3345	NA	NA	NA	NA	3.295e-05	0.00119808	0.998802	2501,0	0	0.000599042	NA	NA	NA	NA	NA	NA	L	N/N	0.041	3.6	./OTUD4_HUMAN	B	B	6.04	947946	23	1.061	D	Otud4
chr4:150893105:C:T	4	T	C	0.006667	0.008772	0.003546	0	0	0.006667	missense_variant	MODERATE	LRBA	ENSG00000198589	transcript	ENST00000357115.7	c.2112G>A	p.Met704Ile	2356/9899	704/2863	2112/8592	NA	NA	NA	NA	0.0001647	0.00199681	0.998003	2499,0	0	0.000998403	NA	NA	NA	NA	NA	NA	M	D/D/D/D	0.998	5.57	LRBA_HUMAN/.	P/D	D	5.57	704	25.6	0.892	D/D/T	Lrba
chr4:154235954:C:G	4	G	C	0.006667	0	0.001773	0	0.01852	0.006667	missense_variant	MODERATE	DCHS2	ENSG00000197410	transcript	ENST00000623607.3	c.7333G>C	p.Gly2445Arg	7333/8912	2445/2916	7333/8751	NA	NA	NA	NA	9.884e-05	NA	NA	NA	NA	NA	NA	NA	NA	NA	NA	NA	H	D	0.724	6.04	PCD23_HUMAN	D	D	6.04	2445	27.7	0.935	NA	NA
chr4:16166704:G:A	4	A	G	0.006667	0.004386	0.001773	0	0.01852	0.006667	missense_variant	MODERATE	TAPT1	ENSG00000169762	transcript	ENST00000405303.6	c.1403C>T	p.Ser468Leu	1487/4591	468/567	1403/1704	NA	NA	NA	NA	1.654e-05	NA	NA	NA	NA	NA	NA	NA	NA	NA	NA	NA	L	D/N/N	0.531	2.63	TAPT1_HUMAN	B	B	4.99	468	16.15	-0.01	T	Tapt1
chr4:176221245:C:T	4	T	C	0.006667	0	0.001773	0.002262	0	0.006667	missense_variant	MODERATE	ASB5	ENSG00000164122	transcript	ENST00000296525.7	c.580G>A	p.Val194Ile	694/3031	194/329	580/990	NA	NA	NA	NA	NA	NA	NA	NA	NA	NA	NA	NA	NA	NA	NA	NA	N	D/D	1	3.23	ASB5_HUMAN/.	B	B	5.91	194141	0.585	0.935	T	Asb5
chr4:186633710:C:G	4	G	C	0.006667	0.004386	0.001773	0	0.01852	0.006667	missense_variant	MODERATE	FAT1	ENSG00000083857	transcript	ENST00000614102.4	c.4297G>C	p.Asp1433His	4485/14758	1433/4590	4297/13773	NA	NA	NA	NA	NA	NA	NA	NA	NA	NA	NA	NA	NA	NA	NA	NA	H	D	0.916	5.03	FAT1_HUMAN	D	D	5.03	1433	29.7	0.925	D/.	Fat1
chr4:3473439:C:T	4	T	C	0.006667	0.008772	0.001773	0.002262	0	0.006667	missense_variant	MODERATE	DOK7	ENSG00000175920	transcript	ENST00000340083.5	c.134C>T	p.Ser45Leu	199/2562	45/504	134/1515	NA	NA	NA	NA	0.005106	0.00399361	0.996006	2494,0	0	0.00199681	2|255	not_provided|not_specified	CN221809|CN169374	MedGen|MedGen	NA	1	L	N/N/N	0.302	2.82	DOK7_HUMAN	B	B	3.7	45	17.53	-0.075	T	Dok7
chr4:3538338:T:C	4	C	T	0.006667	0	0.001773	0	0	0.006667	missense_variant	MODERATE	AL590235.1	ENSG00000280230	transcript	ENST00000623890.1	c.295T>C	p.Trp99Arg	295/375	99/124	295/375	NA	NA	NA	NA	NA	0.000399361	0.999601	2503,0	0	0.000199681	NA	NA	NA	NA	NA	NA	NA	NA	NA	NA	NA	NA	NA	NA	NA	3.99	NA	NA	NA
chr4:38049742:C:T	4	T	C	0.006667	0	0.001773	0.003394	0	0.006667	missense_variant	MODERATE	TBC1D1	ENSG00000065882	transcript	ENST00000261439.8	c.1754C>T	p.Ser585Leu	2109/5700	585/1168	1754/3507	NA	NA	NA	NA	0.0004695	0.00199681	0.997604	2498,1	0.000399361	0.00139776	NA	NA	NA	NA	NA	1	L	N/N	0.787	4.51	./././TBCD1_HUMAN	B	B/P/B/B	5.36	585585317585	23.1	0.852	D	Tbc1d1
chr4:442063:T:C	4	C	T	0.006667	0.004386	0.01241	0.004525	0	0.006667	missense_variant	MODERATE	ZNF721	ENSG00000182903	transcript	ENST00000511833.2	c.2404A>G	p.Ile802Val	2598/2966	802/923	2404/2772	NA	NA	NA	NA	0.0001982	0.00159744	0.998403	2500,0	0	0.000798722	NA	NA	NA	NA	NA	NA	N	N/N/N	0.001	0.499	ZN721_HUMAN/./.	B/P/P	B	0.499	790802802	0.737	-0.583	T	NA
chr4:47643167:T:A	4	A	T	0.006667	0.004386	0.003546	0.004525	0.01852	0.01333	missense_variant	MODERATE	CORIN	ENSG00000145244	transcript	ENST00000273857.8	c.2047A>T	p.Ser683Cys	2047/4852	683/1042	2047/3129	NA	NA	NA	NA	0.003377	0.00439297	0.995607	2493,0	0	0.00219649	NA	NA	NA	NA	NA	NA	M	D/D/D/D/D	0.11	2.6	././CORIN_HUMAN	D/D/P	D	6.17	646616683	23.9	0.148	D/./D/D/D/T	Corin
chr4:52060787:C:T	4	T	C	0.006667	0.008772	0.003546	0.001131	0.01852	0.006667	missense_variant	MODERATE	SPATA18	ENSG00000163071	transcript	ENST00000295213.8	c.199C>T	p.Arg67Cys	573/4396	67/538	199/1617	NA	NA	NA	NA	9.06e-05	0.00119808	0.998802	2501,0	0	0.000599042	NA	NA	NA	NA	NA	1	N	N/N	0.064	0.837	./MIEAP_HUMAN/.	B	B	4.81	67	15.32	-0.035	T	Spata18
chr4:69205533:G:A	4	A	G	0.006667	0	0.001773	0.003394	0	0.006667	missense_variant	MODERATE	UGT2B11	ENSG00000213759	transcript	ENST00000446444.1	c.1037C>T	p.Ala346Val	1046/2088	346/529	1037/1590	NA	NA	NA	NA	0.0006343	0.00559105	0.994409	2490,0	0	0.00279553	NA	NA	NA	NA	NA	NA	M	N	0.006	-0.152	UDB11_HUMAN	B	B	2.02	346	13.51	0.888	./D	NA
chr4:69214266:C:G	4	G	C	0.006667	0	0.001773	0.003394	0	0.006667	missense_variant	MODERATE	UGT2B11	ENSG00000213759	transcript	ENST00000446444.1	c.457G>C	p.Val153Leu	466/2088	153/529	457/1590	NA	NA	NA	NA	0.000626	0.00559105	0.994409	2490,0	0	0.00279553	NA	NA	NA	NA	NA	NA	L	N	0	-3.91	UDB11_HUMAN	B	B	1.96	153	0.001	-2.103	././T	NA
chr4:69932567:C:CATT	4	CATT	C	0.006667	0	0.001773	0.001131	0	0.006667	conservative_inframe_insertion	MODERATE	CSN1S1	ENSG00000126545	transcript	ENST00000246891.8	c.13_15dupATT	p.Ile5dup	65/985	6/185	16/558	NA	INFO_REALIGN_3_PRIME	NA	NA	4.978e-05	NA	NA	NA	NA	NA	NA	NA	NA	NA	NA	NA	NA	NA	NA	NA	NA	NA	NA	NA	NA	NA	NA	NA	NA
chr4:83587295:G:A	4	A	G	0.006667	0.004386	0.001773	0	0.01852	0.006667	missense_variant	MODERATE	GPAT3	ENSG00000138678	transcript	ENST00000264409.4	c.520G>A	p.Gly174Arg	732/2625	174/434	520/1305	NA	NA	NA	NA	0.002249	0.00159744	0.998403	2500,0	0	0.000798722	NA	NA	NA	NA	NA	NA	M	D/D	1	5.71	GPAT3_HUMAN	P	D	5.71	174	25.4	1.048	./T/T	Agpat9
chr4:989342:G:T	4	T	G	0.006667	0	0.001773	0	0	0.006667	missense_variant	MODERATE	SLC26A1	ENSG00000145217	transcript	ENST00000361661.6	c.1597C>A	p.Pro533Thr	1975/3660	533/701	1597/2106	NA	NA	NA	NA	9.137e-05	0.000399361	0.999601	2503,0	0	0.000199681	NA	NA	NA	NA	NA	NA	L	N/N/N/N/N	0.013	3.11	S26A1_HUMAN	B	B	4.84	533	0.189	1.044	T	Idua/Slc26a1
chr4:991677:C:G	4	G	C	0.006667	0	0.001773	0	0	0.006667	missense_variant	MODERATE	SLC26A1	ENSG00000145217	transcript	ENST00000361661.6	c.27G>C	p.Gln9His	405/3660	9/701	27/2106	NA	NA	NA	NA	0.0001022	0.000399361	0.999601	2503,0	0	0.000199681	NA	NA	NA	NA	NA	NA	M	N/N/N/N/N	0.001	2.08	S26A1_HUMAN/.	B	B	4.15	9	9.242	0.059	D/./D/D	Idua/Slc26a1
chr5:112165033:G:A	5	A	G	0.006667	0	0.003546	0	0.01852	0.006667	missense_variant	MODERATE	EPB41L4A	ENSG00000129595	transcript	ENST00000261486.5	c.2018C>T	p.Thr673Ile	2295/4707	673/686	2018/2061	NA	NA	NA	NA	0.004098	0.00758786	0.992412	2485,0	0	0.00379393	NA	NA	NA	NA	NA	NA	N	D	0.948	4.91	E41LA_HUMAN	B	B	4.91	673	19.62	1.045	./T	Epb41l4a
chr5:112839105:C:T	5	T	C	0.006667	0.01316	0.007092	0.01018	0	0.006667	missense_variant	MODERATE	APC	ENSG00000134982	transcript	ENST00000257430.8	c.3511C>T	p.Arg1171Cys	3567/10701	1171/2843	3511/8532	NA	NA	NA	NA	0.000313	0.000399361	0.999601	2503,0	0	0.000199681	3|3|3|2	not_specified|Hereditary_cancer-predisposing_syndrome|Familial_adenomatous_polyposis_1|Familial_multiple_polyposis_syndrome	CN169374|C0027672:699346009|C2713442:175100|C0032580:ORPHA733:72900001	MedGen|MedGen:SNOMED_CT|MedGen:OMIM|MedGen:Orphanet:SNOMED_CT	NA	2	N	N/N/N	0.972	5.62	./APC_HUMAN	B	B	5.62	11731171	24.1	0.935	D	Apc
chr5:112892169:G:A	5	A	G	0.006667	0.004386	0.003546	0.004525	0.01852	0.006667	missense_variant	MODERATE	ZRSR1	ENSG00000212643	transcript	ENST00000391338.2	c.530G>A	p.Cys177Tyr	748/1673	177/479	530/1440	NA	NA	NA	NA	3.295e-05	NA	NA	NA	NA	NA	NA	NA	NA	NA	NA	NA	NA	D/D/D/D/D	0.991	1.4	U2AFL_HUMAN	D	D	2.31	177	24.5	0.539	D	./Reep5
chr5:122020214:G:A	5	A	G	0.006667	0.004386	0.001773	0	0.01852	0.006667	missense_variant	MODERATE	SRFBP1	ENSG00000151304	transcript	ENST00000339397.4	c.479G>A	p.Arg160His	551/2855	160/429	479/1290	NA	NA	NA	NA	0.0007946	0.000798722	0.999201	2502,0	0	0.000399361	NA	NA	NA	NA	NA	1	N	N	0.047	2.1	SRFB1_HUMAN	B	B	5.93	160	6.917	0.165	T	Srfbp1
chr5:132390809:GGCT:G	5	G	GGCT	0.006667	0.004386	0.005319	0.002262	0.01852	0.006667	disruptive_inframe_deletion	MODERATE	SLC22A5	ENSG00000197375	transcript	ENST00000435065.6	c.1253_1255delTGC	p.Leu418del	1253/1746	418/581	1253/1746	NA	INFO_REALIGN_3_PRIME	NA	NA	8.236e-06	NA	NA	NA	NA	NA	1|4	Renal_carnitine_transport_defect|not_provided	C0342788:212140:ORPHA158:21764004|CN221809	MedGen:OMIM:Orphanet:SNOMED_CT|MedGen	NA	NA	NA	NA	NA	NA	NA	NA	NA	NA	NA	NA	NA	NA	Slc22a5
chr5:136251651:T:C	5	C	T	0.006667	0	0.001773	0	0.01852	0.006667	missense_variant&splice_region_variant	MODERATE	TRPC7	ENSG00000069018	transcript	ENST00000513104.5	c.1577A>G	p.Tyr526Cys	1860/2987	526/862	1577/2589	NA	NA	NA	NA	0.0007018	0.000798722	0.999201	2502,0	0	0.000399361	NA	NA	NA	NA	NA	NA	L	N/N/N	0.028	3.99	./././TRPC7_HUMAN	B/B/B/P	B/B/B/P	5.21	410465471526	22.9	0.964	D/T/D/D	Trpc7
chr5:138467788:GCTACCTCTTACCCGTCCCCGGTTA:G	5	G	GCTACCTCTTACCCGTCCCCGGTTA	0.006667	0	0.005319	0.003394	0.01852	0.006667	disruptive_inframe_deletion	MODERATE	EGR1	ENSG00000120738	transcript	ENST00000239938.4	c.1350_1373delCCCGTCCCCGGTTACTACCTCTTA	p.Pro451_Tyr458del	1622/3138	450/543	1350/1632	NA	INFO_REALIGN_3_PRIME	NA	NA	0.0005355	0.00439297	0.995607	2493,0	0	0.00219649	NA	NA	NA	NA	NA	NA	NA	NA	NA	NA	NA	NA	NA	NA	NA	NA	NA	NA	Egr1
chr5:140550875:A:G	5	G	A	0.006667	0	0.001773	0.001131	0	0.006667	missense_variant	MODERATE	SRA1	ENSG00000213523	transcript	ENST00000336283.7	c.536T>C	p.Ile179Thr	1300/2107	179/236	536/711	NA	NA	NA	NA	0.0007825	NA	NA	NA	NA	NA	NA	NA	NA	NA	NA	NA	M	D/D	0.996	5.74	SRA1_HUMAN	D	D	5.74	179	27.4	1.199	D	Sra1
chr5:140659019:G:A	5	A	G	0.006667	0.004386	0.001773	0	0	0.006667	missense_variant	MODERATE	IK	ENSG00000113141	transcript	ENST00000417647.6	c.1031G>A	p.Arg344Gln	1170/1962	344/557	1031/1674	NA	NA	NA	NA	4.124e-05	NA	NA	NA	NA	NA	NA	NA	NA	NA	NA	NA	L	D	0.992	4.76	RED_HUMAN	B	P	4.76	344	23.7	0.953	T/.	Ik
chr5:141193396:T:A	5	A	T	0.006667	0	0.003546	0	0	0.01333	missense_variant	MODERATE	PCDHB10	ENSG00000120324	transcript	ENST00000239446.5	c.844T>A	p.Phe282Ile	1044/3290	282/800	844/2403	NA	NA	NA	NA	0.0003377	0.00199681	0.998003	2499,0	0	0.000998403	NA	NA	NA	NA	NA	NA	N	N	0.008	3.41	PCDBA_HUMAN	P	P	3.41	282	12.13	0.964	./D	NA
chr5:141194778:G:C	5	C	G	0.006667	0	0.005319	0	0.01852	0.01333	missense_variant	MODERATE	PCDHB10	ENSG00000120324	transcript	ENST00000239446.5	c.2226G>C	p.Arg742Ser	2426/3290	742/800	2226/2403	NA	NA	NA	NA	8.236e-06	NA	NA	NA	NA	NA	NA	NA	NA	NA	NA	NA	N	N	0.021	0.444	PCDBA_HUMAN	B	B	3.28	742	0.004	-0.697	./T	NA
chr5:141194782:G:A	5	A	G	0.006667	0	0.005319	0	0.01852	0.01333	missense_variant	MODERATE	PCDHB10	ENSG00000120324	transcript	ENST00000239446.5	c.2230G>A	p.Ala744Thr	2430/3290	744/800	2230/2403	NA	NA	NA	NA	8.236e-06	NA	NA	NA	NA	NA	NA	NA	NA	NA	NA	1	N	N	0.001	-2.99	PCDBA_HUMAN	B	B	3.28	744	0.011	-1.684	./T	NA
chr5:141194786:A:G	5	G	A	0.006667	0	0.005319	0	0.01852	0.01333	missense_variant	MODERATE	PCDHB10	ENSG00000120324	transcript	ENST00000239446.5	c.2234A>G	p.Glu745Gly	2434/3290	745/800	2234/2403	NA	NA	NA	NA	8.236e-06	NA	NA	NA	NA	NA	NA	NA	NA	NA	NA	NA	N	N	0.098	2.41	PCDBA_HUMAN	B	B	3.28	745	2.534	0.024	./T	NA
chr5:141194795:C:T	5	T	C	0.006667	0	0.005319	0	0.01852	0.01333	missense_variant	MODERATE	PCDHB10	ENSG00000120324	transcript	ENST00000239446.5	c.2243C>T	p.Ser748Phe	2443/3290	748/800	2243/2403	NA	NA	NA	NA	1.647e-05	NA	NA	NA	NA	NA	NA	NA	NA	NA	NA	NA	M	N	0.46	3.28	PCDBA_HUMAN	B	B	3.28	748	22.8	0.783	./D	NA
chr5:141331490:C:T	5	T	C	0.006667	0	0.005319	0	0.01852	0.01333	missense_variant	MODERATE	PCDHGA1	ENSG00000204956	transcript	ENST00000517417.2	c.806C>T	p.Pro269Leu	806/4604	269/931	806/2796	NA	NA	NA	NA	8.236e-06	NA	NA	NA	NA	NA	NA	NA	NA	NA	NA	NA	N	N/N	0.822	4.2	./PCDG1_HUMAN	B	B	4.2	269	20.7	0.935	T	Pcdhga1
chr5:141389536:A:G	5	G	A	0.006667	0.004386	0.001773	0.001131	0.01852	0.006667	missense_variant	MODERATE	PCDHGB4	ENSG00000253953	transcript	ENST00000519479.1	c.1652A>G	p.Asp551Gly	1652/4578	551/923	1652/2772	NA	NA	NA	NA	0.0001074	0.000399361	0.999601	2503,0	0	0.000199681	NA	NA	NA	NA	NA	NA	N	D/D/D/D/D/D/D/D/D/D/N	0.559	-0.0132	./PCDGG_HUMAN	B	B	5.05	551	5.365	-0.424	./T	Pcdhga1/Pcdhga2/Pcdhga3/Pcdhga4/Pcdhga5/Pcdhga6/Pcdhga7/Pcdhgb1/Pcdhgb2/Pcdhgb4/Pcdhgb8
chr5:141930223:T:C	5	C	T	0.006667	0	0.005319	0	0.01852	0.01333	missense_variant	MODERATE	KIAA0141	ENSG00000081791	transcript	ENST00000194118.8	c.703T>C	p.Ser235Pro	790/2203	235/515	703/1548	NA	NA	NA	NA	0.0001812	0.000399361	0.999601	2503,0	0	0.000199681	NA	NA	NA	NA	NA	NA	M	D/D	0.999	4.73	DELE_HUMAN	D	D	4.73	235	25.4	1.011	D	0610009O20Rik
chr5:141957002:T:C	5	C	T	0.006667	0.004386	0.003546	0	0	0.01333	missense_variant	MODERATE	PCDH12	ENSG00000113555	transcript	ENST00000231484.3	c.850A>G	p.Ser284Gly	2061/6562	284/1184	850/3555	NA	NA	NA	NA	0.004596	0.00359425	0.996406	2495,0	0	0.00179712	NA	NA	NA	NA	NA	NA	L	N	0.806	-4.29	PCD12_HUMAN	B	B	5.32	284	0.536	-0.215	T	Pcdh12
chr5:141957016:A:G	5	G	A	0.006667	0	0.008865	0.002262	0.01852	0.01333	missense_variant	MODERATE	PCDH12	ENSG00000113555	transcript	ENST00000231484.3	c.836T>C	p.Val279Ala	2047/6562	279/1184	836/3555	NA	NA	NA	NA	0.0006342	0.00119808	0.998802	2501,0	0	0.000599042	NA	NA	NA	NA	NA	NA	M	D	0.998	5.32	PCD12_HUMAN	D	D	5.32	279	25.8	1.199	D	Pcdh12
chr5:146339871:C:G	5	G	C	0.006667	0.004386	0.001773	0.001131	0.01852	0.006667	missense_variant	MODERATE	POU4F3	ENSG00000091010	transcript	ENST00000230732.4	c.444C>G	p.His148Gln	533/1182	148/338	444/1017	NA	NA	NA	NA	NA	NA	NA	NA	NA	NA	NA	NA	NA	NA	NA	NA	L	D	0.999	2.62	PO4F3_HUMAN	B	B	4.49	148	11.46	0.077	T	Pou4f3
chr5:146340238:G:T	5	T	G	0.006667	0.004386	0.001773	0.001131	0.01852	0.006667	missense_variant	MODERATE	POU4F3	ENSG00000091010	transcript	ENST00000230732.4	c.811G>T	p.Gly271Cys	900/1182	271/338	811/1017	NA	NA	NA	NA	NA	NA	NA	NA	NA	NA	NA	NA	NA	NA	NA	NA	M	D	0.999	4.62	PO4F3_HUMAN	P	D	4.62	271	27.4	1.047	D	Pou4f3
chr5:160395256:A:C	5	C	A	0.006667	0	0.001773	0	0	0.006667	missense_variant	MODERATE	ZBED8	ENSG00000221886	transcript	ENST00000408953.3	c.235T>G	p.Leu79Val	743/2851	79/594	235/1785	NA	NA	NA	NA	0.0002553	0.00159744	0.998403	2500,0	0	0.000798722	NA	NA	NA	NA	NA	NA	L	N/N	0.997	-0.706	CE054_HUMAN	B	B	3.57	79	0.809	1.199	T	NA
chr5:160404475:C:T	5	T	C	0.006667	0	0.001773	0	0.01852	0.006667	missense_variant	MODERATE	SLU7	ENSG00000164609	transcript	ENST00000297151.8	c.1546G>A	p.Asp516Asn	1934/3793	516/586	1546/1761	NA	NA	NA	NA	4.119e-05	0.000399361	0.999601	2503,0	0	0.000199681	NA	NA	NA	NA	NA	NA	L	D	1	4.66	SLU7_HUMAN	B	B	5.52	516	22.4	0.888	T	Slu7
chr5:161691982:G:A	5	A	G	0.006667	0	0.001773	0	0.01852	0.006667	missense_variant	MODERATE	GABRA6	ENSG00000145863	transcript	ENST00000274545.9	c.868G>A	p.Ala290Thr	1301/2128	290/453	868/1362	NA	NA	NA	NA	NA	NA	NA	NA	NA	NA	NA	NA	NA	NA	NA	NA	L	D/D	0.999	5.32	GBRA6_HUMAN	D	D	5.32	290	26.7	0.953	D	Gabra6
chr5:16701388:C:T	5	T	C	0.006667	0	0.001773	0	0	0.006667	missense_variant	MODERATE	MYO10	ENSG00000145555	transcript	ENST00000274203.13	c.3040G>A	p.Ala1014Thr	3508/11456	1014/2069	3040/6210	NA	NA	NA	NA	0.001255	0.00159744	0.998403	2500,0	0	0.000798722	NA	NA	NA	NA	NA	1	M	D/D/D/D/D	0.999	4.11	./MYO10_HUMAN	B	P/B	4.99	6441003	23.1	0.935	./D/D/D	Myo10
chr5:33448686:C:A	5	A	C	0.006667	0	0.007092	0.003394	0	0.006667	missense_variant	MODERATE	TARS	ENSG00000113407	transcript	ENST00000455217.6	c.284C>A	p.Ala95Glu	406/2523	95/756	284/2271	NA	NA	NA	NA	0.005197	0.00519169	0.994808	2491,0	0	0.00259585	NA	NA	NA	NA	NA	NA	M	D/D/D/D/D	0.985	5.06	./SYTC_HUMAN	P/D	D	5.94	95	28.9	0.892	D	Tars
chr5:33984546:T:C	5	C	T	0.006667	0	0.001773	0	0.01852	0.006667	missense_variant	MODERATE	SLC45A2	ENSG00000164175	transcript	ENST00000296589.8	c.38A>G	p.Tyr13Cys	185/1772	13/530	38/1593	NA	NA	NA	NA	1.647e-05	NA	NA	NA	NA	NA	NA	NA	NA	NA	NA	NA	L	N/N/N/N/N	0.004	4.09	././S45A2_HUMAN	B	B	5.26	13	1.758	-0.328	T/T/D	Slc45a2
chr5:71522328:G:C	5	C	G	0.006667	0.01316	0.001773	0	0	0.006667	missense_variant	MODERATE	BDP1	ENSG00000145734	transcript	ENST00000358731.8	c.5031G>C	p.Met1677Ile	5294/11073	1677/2624	5031/7875	NA	NA	NA	NA	0.001068	0.00439297	0.995607	2493,0	0	0.00219649	NA	NA	NA	NA	NA	NA	L	N/N	0.672	3.32	BDP1_HUMAN/.	B	B	5.21	1677	14.57	1.048	D	Bdp1
chr5:83512208:C:T	5	T	C	0.006667	0.004386	0.001773	0	0.01852	0.006667	missense_variant	MODERATE	VCAN	ENSG00000038427	transcript	ENST00000265077.7	c.854C>T	p.Ala285Val	1419/12625	285/3396	854/10191	NA	NA	NA	NA	0.0003789	0.00119808	0.998802	2501,0	0	0.000599042	3|3	Wagner_syndrome|Vitreoretinopathy	C0339540:143200:232064001|HP:0007773:CN006819	MedGen:OMIM:SNOMED_CT|Human_Phenotype_Ontology:MedGen	NA	NA	M	D/D/D/D/D/D	0.02	5.36	./././CSPG2_HUMAN/.	D/P/D/D/P	D/D/D/D/P	5.36	285	24.3	0.892	T/T/D/T/D/T/T	Vcan
chr5:90653530:G:A	5	A	G	0.006667	0	0.001773	0	0	0.006667	missense_variant	MODERATE	ADGRV1	ENSG00000164199	transcript	ENST00000405460.6	c.3956G>A	p.Arg1319Gln	4052/19338	1319/6306	3956/18921	NA	NA	NA	NA	0.001051	0.00678914	0.993211	2487,0	0	0.00339457	255	not_specified	CN169374	MedGen	NA	NA	M	D	0.525	5.38	GPR98_HUMAN	D	D	5.38	1319	23.7	1.048	T	Adgrv1
chr5:96889200:T:G	5	G	T	0.006667	0	0.001773	0.001131	0	0.006667	missense_variant	MODERATE	ERAP2	ENSG00000164308	transcript	ENST00000437043.7	c.865T>G	p.Ser289Ala	1576/5705	289/960	865/2883	NA	NA	NA	NA	0.017	0.0535144	0.944489	2365,5	0.00199681	0.028754	NA	NA	NA	NA	NA	1	N	N/N/N/N	0.737	-4.95	./ERAP2_HUMAN	B	B	4.77	244289	10.57	0.043	T	NA
chr3:58008838:A:G	3	G	A	0.006667	0	0.003546	0.001131	0	0.01333	structural_interaction_variant	HIGH	FLNB	ENSG00000136068	interaction	4B7L:A_92-A_121:ENST00000490882	c.274A>G	NA	NA	NA	NA	NA	NA	NA	NA	0.0007907	0.00638978	0.993211	2487,1	0.000399361	0.00359425	NA	NA	NA	NA	NA	NA	L	D/D/D/D/D/D	0.965	5.34	./././FLNB_HUMAN	B	B	5.34	92	23.2	1.028	D	Flnb
chr3:58008838:A:G	3	G	A	0.006667	0	0.003546	0.001131	0	0.01333	structural_interaction_variant	HIGH	FLNB	ENSG00000136068	interaction	4B7L:A_92-A_117:ENST00000490882	c.274A>G	NA	NA	NA	NA	NA	NA	NA	NA	0.0007907	0.00638978	0.993211	2487,1	0.000399361	0.00359425	NA	NA	NA	NA	NA	NA	L	D/D/D/D/D/D	0.965	5.34	./././FLNB_HUMAN	B	B	5.34	92	23.2	1.028	D	Flnb
chr3:58008838:A:G	3	G	A	0.006667	0	0.003546	0.001131	0	0.01333	structural_interaction_variant	HIGH	FLNB	ENSG00000136068	interaction	4B7L:B_92-B_116:ENST00000490882	c.274A>G	NA	NA	NA	NA	NA	NA	NA	NA	0.0007907	0.00638978	0.993211	2487,1	0.000399361	0.00359425	NA	NA	NA	NA	NA	NA	L	D/D/D/D/D/D	0.965	5.34	./././FLNB_HUMAN	B	B	5.34	92	23.2	1.028	D	Flnb
chr6:106973780:C:T	6	T	C	0.006667	0	0.001773	0.002262	0	0.006667	missense_variant	MODERATE	CD24	ENSG00000272398	transcript	ENST00000622315.1	c.106G>A	p.Gly36Arg	260/825	36/129	106/390	NA	NA	NA	NA	NA	NA	NA	NA	NA	NA	NA	NA	NA	NA	NA	NA	NA	NA	0	NA	NA	NA	NA	NA	NA	NA	-0.823	NA	NA
chr6:116792887:G:A	6	A	G	0.006667	0.004386	0.001773	0	0	0.006667	missense_variant	MODERATE	GPRC6A	ENSG00000173612	transcript	ENST00000310357.7	c.2036C>T	p.Thr679Met	2058/2860	679/926	2036/2781	NA	NA	NA	NA	0.001128	0.00159744	0.998403	2500,0	0	0.000798722	NA	NA	NA	NA	NA	1	L	N/N/N	0.833	-7.89	././GPC6A_HUMAN	B	B	4.81	608504679	0.161	-0.223	T	Gprc6a
chr6:138107166:C:T	6	T	C	0.006667	0	0.001773	0.001131	0.01852	0.006667	missense_variant	MODERATE	PERP	ENSG00000112378	transcript	ENST00000421351.3	c.175G>A	p.Gly59Arg	346/4290	59/193	175/582	NA	NA	NA	NA	0.002564	0.00159744	0.998403	2500,0	0	0.000798722	NA	NA	NA	NA	NA	NA	N	D	0.996	4.43	PERP_HUMAN	D	D	4.43	59	21.8	0.85	T	Perp
chr6:138262722:A:C	6	C	A	0.006667	0	0.003546	0	0	0.01333	missense_variant	MODERATE	ARFGEF3	ENSG00000112379	transcript	ENST00000251691.4	c.1239A>C	p.Glu413Asp	1405/14877	413/2177	1239/6534	NA	NA	NA	NA	0.000939	0.00798722	0.992013	2484,0	0	0.00399361	NA	NA	NA	NA	NA	NA	L	D	0.698	-0.533	BIG3_HUMAN	P	D	5.82	413	22.8	-0.126	T	Arfgef3
chr6:138430470:T:C	6	C	T	0.006667	0	0.003546	0	0	0.01333	missense_variant	MODERATE	NHSL1	ENSG00000135540	transcript	ENST00000427025.6	c.3887A>G	p.Lys1296Arg	4516/7500	1296/1610	3887/4833	NA	NA	NA	NA	0.0001491	NA	NA	NA	NA	NA	NA	NA	NA	NA	NA	NA	L	N/N	0.709	0.934	./NHSL1_HUMAN	B	B	4.48	12921296	8.708	0.025	T	Nhsl1
chr6:1390452:G:A	6	A	G	0.006667	0	0.001773	0	0	0.006667	missense_variant	MODERATE	FOXF2	ENSG00000137273	transcript	ENST00000259806.1	c.505G>A	p.Gly169Ser	619/2187	169/444	505/1335	NA	NA	NA	NA	8.238e-05	0.000798722	0.999201	2502,0	0	0.000399361	NA	NA	NA	NA	NA	NA	M	D	0.984	4.53	FOXF2_HUMAN	D	D	4.53	169	34	1.018	D	Foxf2
chr3:58008838:A:G	3	G	A	0.006667	0	0.003546	0.001131	0	0.01333	structural_interaction_variant	HIGH	FLNB	ENSG00000136068	interaction	4B7L:A_92-A_116:ENST00000490882	c.274A>G	NA	NA	NA	NA	NA	NA	NA	NA	0.0007907	0.00638978	0.993211	2487,1	0.000399361	0.00359425	NA	NA	NA	NA	NA	NA	L	D/D/D/D/D/D	0.965	5.34	./././FLNB_HUMAN	B	B	5.34	92	23.2	1.028	D	Flnb
chr6:151350264:C:T	6	T	C	0.006667	0.008772	0.001773	0	0	0.006667	missense_variant	MODERATE	AKAP12	ENSG00000131016	transcript	ENST00000253332.5	c.1873C>T	p.Arg625Trp	2062/6597	625/1782	1873/5349	NA	NA	NA	NA	7.413e-05	0.000798722	0.999201	2502,0	0	0.000399361	NA	NA	NA	NA	NA	1	L	D/D/D/D	0.057	1.7	././AKA12_HUMAN	D	D	5.52	520527625	27.7	-0.247	D	Akap12
chr6:152148143:C:T	6	T	C	0.006667	0	0.001773	0	0	0.006667	missense_variant	MODERATE	SYNE1	ENSG00000131018	transcript	ENST00000367255.9	c.24878G>A	p.Arg8293Gln	25480/27748	8293/8797	24878/26394	NA	NA	NA	NA	7.413e-05	NA	NA	NA	NA	NA	NA	NA	NA	NA	NA	NA	M	D/D/D/D/D/D/D/D	0.998	5.26	SYNE1_HUMAN/./././.	D/D/D/D/P	D	5.26	8.29383e+18	35	0.935	T/./T/T/D/D/D	Syne1
chr6:155176861:C:A	6	A	C	0.006667	0.004386	0.003546	0.003394	0.01852	0.006667	missense_variant	MODERATE	TIAM2	ENSG00000146426	transcript	ENST00000529824.6	c.2407C>A	p.Pro803Thr	2407/5262	803/1730	2407/5193	NA	NA	NA	NA	0.0003212	NA	NA	NA	NA	NA	NA	NA	NA	NA	NA	NA	L	N/N/N/N/N/N/N/N	0.028	3.39	./././TIAM2_HUMAN	B	B	5.29	139803827803	9.781	0.071	T	Tiam2
chr3:58008838:A:G	3	G	A	0.006667	0	0.003546	0.001131	0	0.01333	structural_interaction_variant	HIGH	FLNB	ENSG00000136068	interaction	4B7L:B_92-B_120:ENST00000490882	c.274A>G	NA	NA	NA	NA	NA	NA	NA	NA	0.0007907	0.00638978	0.993211	2487,1	0.000399361	0.00359425	NA	NA	NA	NA	NA	NA	L	D/D/D/D/D/D	0.965	5.34	./././FLNB_HUMAN	B	B	5.34	92	23.2	1.028	D	Flnb
chr12:52692755:C:CT	12	CT	C	0.006667	0.004386	0.005319	0.004525	0	0.01333	frameshift_variant&splice_region_variant	HIGH	KRT77	ENSG00000189182	transcript	ENST00000341809.7	c.1205dupA	p.Ile403fs	1234/3305	402/578	1205/1737	NA	NA	(KRT77|ENSG00000189182|1|1.00)	NA	0.001265	0.00599042	0.99401	2489,0	0	0.00299521	NA	NA	NA	NA	NA	1	NA	NA	NA	NA	NA	NA	NA	NA	NA	NA	NA	NA	Krt77
chr6:169239653:T:A	6	A	T	0.006667	0.004386	0.001773	0	0.01852	0.006667	missense_variant	MODERATE	THBS2	ENSG00000186340	transcript	ENST00000366787.7	c.1075A>T	p.Thr359Ser	1325/5811	359/1172	1075/3519	NA	NA	NA	NA	9.081e-05	NA	NA	NA	NA	NA	NA	NA	NA	NA	NA	NA	N	N	0.024	3.02	TSP2_HUMAN	B	B	5.34	359	0.014	0.964	T/.	Thbs2
chr6:170318562:C:T	6	T	C	0.006667	0	0.003546	0.002262	0.01852	0.006667	missense_variant	MODERATE	FAM120B	ENSG00000112584	transcript	ENST00000537664.5	c.1241C>T	p.Thr414Met	1326/3212	414/933	1241/2802	NA	NA	NA	NA	0.0001072	0.00199681	0.998003	2499,0	0	0.000998403	NA	NA	NA	NA	NA	2	N	N/N/N/N	0.069	-2.16	F120B_HUMAN/.	B	B	3.28	391	12.27	-0.328	./T/T	Fam120b
chr6:17616695:C:G	6	G	C	0.006667	0.004386	0.001773	0.001131	0	0.006667	missense_variant&splice_region_variant	MODERATE	NUP153	ENSG00000124789	transcript	ENST00000537253.5	c.4268G>C	p.Ser1423Thr	4715/6030	1423/1506	4268/4521	NA	NA	NA	NA	0.0001812	0.00239617	0.997604	2498,0	0	0.00119808	NA	NA	NA	NA	NA	NA	L	N/N	0.905	4.42	././NU153_HUMAN	B	P/B/P	5.3	142313721392	13.87	0.888	./D/D	Nup153
chr6:26505156:T:C	6	C	T	0.006667	0	0.001773	0	0	0.006667	missense_variant	MODERATE	BTN1A1	ENSG00000124557	transcript	ENST00000244513.10	c.659T>C	p.Ile220Thr	725/2895	220/526	659/1581	NA	NA	NA	NA	0.0002883	0.00239617	0.997604	2498,0	0	0.00119808	NA	NA	NA	NA	NA	NA	M	N	0.977	5.63	BT1A1_HUMAN	B	B	5.63	220	24.7	1.061	D/.	Btn1a1
chr4:2462743:C:G	4	G	C	0.006667	0	0.001779	0	0	0.006757	stop_gained	HIGH	CFAP99	ENSG00000206113	transcript	ENST00000635017.1	c.1962C>G	p.Tyr654*	2099/2298	654/714	1962/2145	NA	NA	NA	NA	NA	NA	NA	NA	NA	NA	NA	NA	NA	NA	NA	NA	NA	NA	0.004	0.169	NA	NA	NA	1.14	NA	35	0.215	NA	Rnf4
chr6:30704571:G:C	6	C	G	0.006667	0	0.001773	0.001131	0	0.006667	missense_variant	MODERATE	MDC1	ENSG00000137337	transcript	ENST00000376406.7	c.4612C>G	p.Gln1538Glu	5260/7576	1538/2089	4612/6270	NA	NA	NA	NA	NA	NA	NA	NA	NA	NA	NA	NA	NA	NA	NA	NA	L	N/N	0.003	2.19	./MDC1_HUMAN	B	B	4.06	12741538	0.074	0.97	T	./Mdc1
chr4:102029958:AG:A	4	A	AG	0.01333	0.004386	0.001773	0.001131	0	0.006667	frameshift_variant&splice_region_variant	HIGH	BANK1	ENSG00000153064	transcript	ENST00000322953.8	c.1596delG	p.Thr533fs	1870/3372	532/785	1596/2358	NA	INFO_REALIGN_3_PRIME	(BANK1|ENSG00000153064|1|1.00)	NA	NA	NA	NA	NA	NA	NA	NA	NA	NA	NA	NA	NA	NA	NA	NA	NA	NA	NA	NA	NA	NA	NA	NA	NA	Bank1
chr6:30915812:T:C	6	C	T	0.006667	0	0.003546	0.002262	0	0.006667	missense_variant	MODERATE	VARS2	ENSG00000137411	transcript	ENST00000541562.5	c.541T>C	p.Ser181Pro	622/3566	181/1093	541/3282	NA	NA	NA	NA	0.0003056	0.00319489	0.996805	2496,0	0	0.00159744	NA	NA	NA	NA	NA	NA	H	D/D/D/D	1	4.5	././SYVM_HUMAN	P	P	4.5	151181151	27.3	0.964	D/././D/D	Vars2
chr6:30986797:AGCACAGCCACCAACTCTGAGTCCAGAACGACCTCCAATGGGGCTGGCACAGCCACCAACTCTGAGTCCAGCACGACCTCCAGTGGGGCCAGCACAGCCACCAACTCTGAGTCCAGCACACCCTCCAGTGGGGCCG:A	6	A	AGCACAGCCACCAACTCTGAGTCCAGAACGACCTCCAATGGGGCTGGCACAGCCACCAACTCTGAGTCCAGCACGACCTCCAGTGGGGCCAGCACAGCCACCAACTCTGAGTCCAGCACACCCTCCAGTGGGGCCG	0.006667	0.008772	0.003546	0	0.01852	0.006667	disruptive_inframe_deletion	MODERATE	MUC21	ENSG00000204544	transcript	ENST00000376296.3	c.648_782del	p.Arg216_Ser260del	889/3651	216/566	648/1701	NA	INFO_REALIGN_3_PRIME	NA	NA	NA	NA	NA	NA	NA	NA	NA	NA	NA	NA	NA	NA	NA	NA	NA	NA	NA	NA	NA	NA	NA	NA	NA	NA	NA
chr10:113679798:CGG:C	10	C	CGG	0.01333	0	0.001773	0.003394	0	0.006667	frameshift_variant	HIGH	CASP7	ENSG00000165806	transcript	ENST00000369321.6	c.45_46delGG	p.Glu16fs	131/2620	15/388	45/1167	NA	NA	NA	NA	7.102e-05	0.00399361	0.996006	2494,0	0	0.00199681	NA	NA	NA	NA	NA	NA	NA	NA	NA	NA	NA	NA	NA	NA	NA	NA	NA	NA	Casp7
chr6:32041359:C:G	6	G	C	0.006667	0	0.001773	0	0	0.006667	missense_variant	MODERATE	TNXB	ENSG00000168477	transcript	ENST00000375244.7	c.12725G>C	p.Gly4242Ala	12927/13132	4242/4244	12725/12735	NA	NA	NA	NA	NA	NA	NA	NA	NA	NA	NA	NA	NA	NA	NA	NA	N	N/N/N/N/N	0.015	0.148	NA	B	B	5.29	4240	0.614	-0.5	T/T/.	Cyp21a1/Tnxb
chr6:32081647:G:C	6	C	G	0.006667	0	0.001773	0	0	0.006667	missense_variant	MODERATE	TNXB	ENSG00000168477	transcript	ENST00000375244.7	c.3763C>G	p.Arg1255Gly	3965/13132	1255/4244	3763/12735	NA	NA	NA	NA	9.125e-05	NA	NA	NA	NA	NA	NA	NA	NA	NA	NA	NA	L	N/N	0.001	1.81	NA	B	B	3.73	1255	4.122	-0.031	T/.	Tnxb
chr10:113679806:AC:A	10	A	AC	0.01333	0	0.001773	0.003394	0	0.006667	frameshift_variant	HIGH	CASP7	ENSG00000165806	transcript	ENST00000369321.6	c.53delC	p.Thr18fs	139/2620	18/388	53/1167	NA	NA	NA	NA	7.254e-05	0.00399361	0.996006	2494,0	0	0.00199681	NA	NA	NA	NA	NA	NA	NA	NA	NA	NA	NA	NA	NA	NA	NA	NA	NA	NA	Casp7
chr6:39867596:G:A	6	A	G	0.006667	0.004386	0.003546	0	0	0.006667	missense_variant	MODERATE	DAAM2	ENSG00000146122	transcript	ENST00000633794.1	c.515G>A	p.Arg172His	739/3871	172/1077	515/3234	NA	NA	NA	NA	0.001849	0.00199681	0.998003	2499,0	0	0.000998403	NA	NA	NA	NA	NA	NA	M	D/D/D	1	4.5	./DAAM2_HUMAN	P	D	5.43	172	31	0.953	D	Daam2
chr6:42128697:C:T	6	T	C	0.006667	0	0.007092	0	0	0.02	missense_variant	MODERATE	C6orf132	ENSG00000188112	transcript	ENST00000341865.8	c.227G>A	p.Arg76Gln	227/6210	76/1188	227/3567	NA	NA	NA	NA	0.0004321	0.00199681	0.998003	2499,0	0	0.000998403	NA	NA	NA	NA	NA	NA	M	N/N	1	6.06	NA	NA	NA	6.06	NA	29.1	0.935	D	NA
chr6:44286412:C:G	6	G	C	0.006667	0.01316	0.003546	0.002262	0	0.006667	missense_variant	MODERATE	TCTE1	ENSG00000146221	transcript	ENST00000371505.4	c.398G>C	p.Arg133Pro	521/3067	133/501	398/1506	NA	NA	NA	NA	8.236e-05	0.000399361	0.999601	2503,0	0	0.000199681	NA	NA	NA	NA	NA	NA	M	D/D/D	0.998	4.95	TCTE1_HUMAN	D	D	4.95	133	34	0.852	D	Tcte1/Tmem151b
chr6:44287758:T:C	6	C	T	0.006667	0.008772	0.001773	0	0.01852	0.006667	missense_variant	MODERATE	TCTE1	ENSG00000146221	transcript	ENST00000371505.4	c.68A>G	p.Asn23Ser	191/3067	23/501	68/1506	NA	NA	NA	NA	0.0001894	0.000399361	0.999601	2503,0	0	0.000199681	NA	NA	NA	NA	NA	NA	N	N/N/N	0	-5.49	TCTE1_HUMAN	B	B	3.98	23	0.021	-0.81	T	Tcte1/Tmem151b
chr6:52050268:C:A	6	A	C	0.006667	0.008772	0.001773	0	0	0.006667	missense_variant	MODERATE	PKHD1	ENSG00000170927	transcript	ENST00000371117.7	c.2168G>T	p.Arg723Leu	2444/16282	723/4074	2168/12225	NA	NA	NA	NA	0.00173	0.00519169	0.994808	2491,0	0	0.00259585	NA	NA	NA	NA	NA	NA	M	N/N	0.974	3.76	./PKHD1_HUMAN	B	B	5.64	723	31	0.007	T	Pkhd1
chr6:53651774:C:T	6	T	C	0.006667	0	0.001773	0	0	0.006667	missense_variant	MODERATE	KLHL31	ENSG00000124743	transcript	ENST00000370905.3	c.1729G>A	p.Glu577Lys	1870/5743	577/634	1729/1905	NA	NA	NA	NA	0.000313	0.00199681	0.998003	2499,0	0	0.000998403	NA	NA	NA	NA	NA	NA	M	D/D	1	4.89	KLH31_HUMAN	B	B	5.77	577	23.7	0.935	T	Klhl31
chr6:598088:T:C	6	C	T	0.006667	0.004386	0.005319	0.002262	0.01852	0.006667	missense_variant	MODERATE	EXOC2	ENSG00000112685	transcript	ENST00000230449.8	c.1006A>G	p.Arg336Gly	1142/4449	336/924	1006/2775	NA	NA	NA	NA	1.647e-05	NA	NA	NA	NA	NA	NA	NA	NA	NA	NA	NA	M	D/D	1	2.93	EXOC2_HUMAN	B	P	5.41	336	23	1.061	D	Exoc2
chr6:63720846:T:C	6	C	T	0.006667	0.004386	0.001773	0	0.01852	0.006667	missense_variant	MODERATE	EYS	ENSG00000188107	transcript	ENST00000370621.7	c.9248A>G	p.Asn3083Ser	9775/10485	3083/3165	9248/9498	NA	NA	NA	NA	0.0002419	0.00159744	0.998403	2500,0	0	0.000798722	NA	NA	NA	NA	NA	NA	N	N/N/N	0.865	-4.81	./EYS_HUMAN	B	B	4.3	30623083	0.046	0.891	T/T/./T	./Phf3
chr6:63984432:C:T	6	T	C	0.006667	0.004386	0.003546	0.004525	0.01852	0.01333	missense_variant	MODERATE	EYS	ENSG00000188107	transcript	ENST00000370621.7	c.7006G>A	p.Val2336Ile	7533/10485	2336/3165	7006/9498	NA	NA	NA	NA	0.001786	0.00838658	0.991214	2482,1	0.000399361	0.00459265	NA	NA	NA	NA	NA	NA	N	N/N/N	0.369	-0.295	./EYS_HUMAN	B	B	5.25	2336	11.63	0.935	T/T/./T	NA
chr6:72284097:G:C	6	C	G	0.006667	0.008772	0.003546	0.003394	0	0.006667	missense_variant	MODERATE	RIMS1	ENSG00000079841	transcript	ENST00000521978.5	c.3533G>C	p.Gly1178Ala	3533/5079	1178/1692	3533/5079	NA	NA	NA	NA	1.654e-05	NA	NA	NA	NA	NA	NA	NA	NA	NA	NA	NA	L	D/D/D/D/D/D/D/D/D/D/D/D/N	1	5.81	././././RIMS1_HUMAN	B	B	5.81	35,35,545,559,1178	14.91	0.998	D/T/T/T	Rims1
chr6:75313335:G:T	6	T	G	0.006667	0.004386	0.001773	0	0.01852	0.006667	missense_variant	MODERATE	FILIP1	ENSG00000118407	transcript	ENST00000237172.11	c.2497C>A	p.His833Asn	2828/4580	833/1213	2497/3642	NA	NA	NA	NA	3.295e-05	NA	NA	NA	NA	NA	NA	NA	NA	NA	NA	NA	M	D/D/D	1	5.66	./FLIP1_HUMAN/.	P/D/D	D	5.66	833	23.7	1.048	T	Filip1
chr11:123806286:G:A	11	A	G	0.01333	0	0.001773	0	0	0.006667	stop_gained	HIGH	OR6M1	ENSG00000196099	transcript	ENST00000309154.2	c.64C>T	p.Arg22*	102/1053	22/313	64/942	NA	NA	NA	NA	0.0001318	0.000798722	0.999201	2502,0	0	0.000399361	NA	NA	NA	NA	NA	3	NA	D	0.697	1.55	NA	NA	NA	3.57	NA	28.8	0.695	NA	NA
chr19:43531804:G:C	19	C	G	0.01333	0	0.003546	0.004525	0	0.006667	splice_acceptor_variant&intron_variant	HIGH	ZNF575	ENSG00000176472	transcript	ENST00000458714.2	c.136-1G>C	NA	NA	NA	NA	NA	NA	(ZNF575|ENSG00000176472|1|1.00)	NA	NA	0.00798722	0.992013	2484,0	0	0.00399361	NA	NA	NA	NA	NA	NA	NA	N	0.006	0.113	NA	NA	NA	0.113	NA	0.207	0.328	NA	Zfp575
chr1:19312890:G:A	1	A	G	0.006667	0	0.001773	0	0	0.006667	splice_donor_variant&intron_variant	HIGH	PQLC2	ENSG00000040487	transcript	ENST00000375153.7	c.-79+1G>A	NA	NA	NA	NA	NA	NA	(PQLC2|ENSG00000040487|1|1.00)	NA	NA	NA	NA	NA	NA	NA	NA	NA	NA	NA	NA	NA	NA	NA	NA	NA	NA	NA	NA	NA	NA	NA	NA	NA	Pqlc2
chr1:214645283:A:AGTAG	1	AGTAG	A	0.006667	0	0.001773	0.001131	0	0.006667	frameshift_variant&stop_gained	HIGH	CENPF	ENSG00000117724	transcript	ENST00000366955.7	c.5715_5718dupTAGG	p.Ile1907fs	5887/10307	1907/3114	5719/9345	NA	INFO_REALIGN_3_PRIME	(CENPF|ENSG00000117724|1|1.00)	(CENPF|ENSG00000117724|1|1.00)	4.942e-05	NA	NA	NA	NA	NA	NA	NA	NA	NA	NA	NA	NA	NA	NA	NA	NA	NA	NA	NA	NA	NA	NA	NA	NA
chr1:225377346:T:TC	1	TC	T	0.006667	0	0.001773	0	0	0.006667	frameshift_variant	HIGH	DNAH14	ENSG00000185842	transcript	ENST00000430092.5	c.12321dupC	p.Arg4108fs	12537/13763	4108/4515	12322/13548	NA	INFO_REALIGN_3_PRIME	(DNAH14|ENSG00000185842|1|1.00)	NA	0.0006671	0.00239617	0.997604	2498,0	0	0.00119808	NA	NA	NA	NA	NA	NA	NA	NA	NA	NA	NA	NA	NA	NA	NA	NA	NA	NA	NA
chr2:176189888:GAA:G	2	G	GAA	0.006667	0.004386	0.001773	0	0	0.006667	frameshift_variant	HIGH	HOXD1	ENSG00000128645	transcript	ENST00000331462.5	c.737_738delAA	p.Lys246fs	960/1975	246/328	737/987	NA	INFO_REALIGN_3_PRIME	(HOXD1|ENSG00000128645|1|1.00)	NA	4.118e-05	NA	NA	NA	NA	NA	NA	NA	NA	NA	NA	NA	NA	NA	NA	NA	NA	NA	NA	NA	NA	NA	NA	NA	Hoxd1
chr3:112038126:C:T	3	T	C	0.006667	0	0.001773	0	0	0.006667	stop_gained	HIGH	TMPRSS7	ENSG00000176040	transcript	ENST00000452346.6	c.103C>T	p.Arg35*	106/2616	35/843	103/2532	NA	NA	(TMPRSS7|ENSG00000176040|1|1.00)	(TMPRSS7|ENSG00000176040|1|1.00)	0.000126	0.000399361	0.999601	2503,0	0	0.000199681	NA	NA	NA	NA	NA	NA	NA	A	0.043	-0.938	NA	NA	NA	1.75	NA	3.147	0.548	NA	Tmprss7
chr6:30705181:AATCTGGAGCTCAGG:A	6	A	AATCTGGAGCTCAGG	0.006667	0	0.001773	0	0	0.006667	frameshift_variant	HIGH	MDC1	ENSG00000137337	transcript	ENST00000376406.7	c.3988_4001delCCTGAGCTCCAGAT	p.Pro1330fs	4649/7576	1330/2089	3988/6270	NA	NA	(MDC1|ENSG00000137337|1|1.00)	NA	NA	NA	NA	NA	NA	NA	NA	NA	NA	NA	NA	NA	NA	NA	NA	NA	NA	NA	NA	NA	NA	NA	NA	NA	./Mdc1
chr6:87284694:TTGGGAAA:T	6	T	TTGGGAAA	0.006667	0	0.001773	0	0	0.006667	frameshift_variant	HIGH	GJB7	ENSG00000164411	transcript	ENST00000525899.5	c.212_218delTTTCCCA	p.Ile71fs	564/2281	71/223	212/672	NA	NA	(GJB7|ENSG00000164411|1|1.00)	NA	NA	NA	NA	NA	NA	NA	NA	NA	NA	NA	NA	NA	NA	NA	NA	NA	NA	NA	NA	NA	NA	NA	NA	NA	NA
chr6:87088187:C:T	6	T	C	0.006667	0	0.001773	0.001131	0.01852	0.006667	missense_variant	MODERATE	CGA	ENSG00000135346	transcript	ENST00000610310.3	c.14G>A	p.Arg5Lys	113/615	5/147	14/444	NA	NA	NA	NA	1.649e-05	NA	NA	NA	NA	NA	NA	NA	NA	NA	NA	NA	M	N	0.993	4.85	GLHA_HUMAN	B	B	5.73	5	15.42	0.892	NA	Cga
chr7:144682942:C:T	7	T	C	0.006667	0	0.001773	0	0	0.006667	structural_interaction_variant	HIGH	TPK1	ENSG00000196511	interaction	3S4Y:A_25-A_51:ENST00000360057	c.152G>A	NA	NA	NA	NA	NA	NA	NA	NA	3.295e-05	0.000399361	0.999601	2503,0	0	0.000199681	NA	NA	NA	NA	NA	NA	NA	D/N/N/N	0.997	1.08	NA	B	B	6.02	6	17.85	0.077	D	Tpk1
chr7:144682942:C:T	7	T	C	0.006667	0	0.001773	0	0	0.006667	structural_interaction_variant	HIGH	TPK1	ENSG00000196511	interaction	3S4Y:B_25-B_51:ENST00000360057	c.152G>A	NA	NA	NA	NA	NA	NA	NA	NA	3.295e-05	0.000399361	0.999601	2503,0	0	0.000199681	NA	NA	NA	NA	NA	NA	NA	D/N/N/N	0.997	1.08	NA	B	B	6.02	6	17.85	0.077	D	Tpk1
chr7:100752771:TTGAAGAGACTACCATCTCCACAGAAAAACTCACCATCCCCACAGAAAAACCCACCATCTCCCCAGAAAAACCCACCATCTCCACGGAAAAACCCACCATCCCCACGGAAAAACCCACCATCCCCAC:T	7	T	TTGAAGAGACTACCATCTCCACAGAAAAACTCACCATCCCCACAGAAAAACCCACCATCTCCCCAGAAAAACCCACCATCTCCACGGAAAAACCCACCATCCCCACGGAAAAACCCACCATCCCCAC	0.006667	0	0.001773	0	0	0.006667	disruptive_inframe_deletion	MODERATE	ZAN	ENSG00000146839	transcript	ENST00000613979.4	c.2738_2863del	p.Pro913_Lys954del	2903/8669	913/2812	2738/8439	NA	INFO_REALIGN_3_PRIME	NA	NA	NA	NA	NA	NA	NA	NA	NA	NA	NA	NA	NA	NA	NA	NA	NA	NA	NA	NA	NA	NA	NA	NA	NA	NA	Zan
chr7:101034958:C:T	7	T	C	0.006667	0	0.003546	0	0.01852	0.01333	missense_variant	MODERATE	MUC17	ENSG00000169876	transcript	ENST00000306151.8	c.3542C>T	p.Ser1181Leu	3606/14247	1181/4493	3542/13482	NA	NA	NA	NA	NA	NA	NA	NA	NA	NA	NA	NA	NA	NA	NA	NA	M	N	0.001	0.838	MUC17_HUMAN	B	P	0.838	1181	7.34	0.642	D	NA
chr7:101038059:C:T	7	T	C	0.006667	0.008772	0.001773	0.005656	0.01852	0.006667	missense_variant	MODERATE	MUC17	ENSG00000169876	transcript	ENST00000306151.8	c.6643C>T	p.Pro2215Ser	6707/14247	2215/4493	6643/13482	NA	NA	NA	NA	NA	0.000399361	0.999601	2503,0	0	0.000199681	NA	NA	NA	NA	NA	1	M	N	0	-2.23	MUC17_HUMAN	B	B	1.11	2215	0.004	-2.955	D	NA
chr7:128359212:C:T	7	T	C	0.006667	0.008772	0.003546	0.001131	0	0.006667	missense_variant	MODERATE	PRRT4	ENSG00000224940	transcript	ENST00000446477.6	c.694G>A	p.Gly232Ser	1008/3544	232/899	694/2700	NA	NA	NA	NA	0.0002573	0.00119808	0.998802	2501,0	0	0.000599042	NA	NA	NA	NA	NA	NA	L	N/N/N/N	0.285	3.68	PRRT4_HUMAN/.	B	B/P	4.57	232	23.4	0.049	T	Prrt4
chr7:128394976:GAGA:G	7	G	GAGA	0.006667	0.008772	0.003546	0.001131	0	0.006667	disruptive_inframe_deletion	MODERATE	IMPDH1	ENSG00000106348	transcript	ENST00000338791.10	c.1460_1462delTCT	p.Phe487del	1813/2881	487/599	1460/1800	NA	NA	NA	NA	0.0002636	0.00159744	0.998403	2500,0	0	0.000798722	3	not_specified	CN169374	MedGen	NA	NA	NA	NA	NA	NA	NA	NA	NA	NA	NA	NA	NA	NA	Impdh1
chr7:128865175:C:A	7	A	C	0.006667	0	0.001773	0	0	0.006667	missense_variant	MODERATE	ATP6V1F	ENSG00000128524	transcript	ENST00000492758.1	c.214C>A	p.Pro72Thr	215/711	72/147	214/444	NA	NA	NA	NA	NA	NA	NA	NA	NA	NA	NA	NA	NA	NA	NA	NA	NA	N/N	0.002	1.86	NA	NA	NA	3.72	NA	6.489	0.743	D	Atp6v1f/Kcp
chr7:131510314:G:A	7	A	G	0.006667	0	0.001773	0	0	0.006667	missense_variant	MODERATE	PODXL	ENSG00000128567	transcript	ENST00000378555.7	c.724C>T	p.His242Tyr	972/2105	242/558	724/1677	NA	NA	NA	NA	0.00202	NA	NA	NA	NA	NA	NA	NA	NA	NA	NA	NA	N	N/N/N/N/N	0.012	0.149	PODXL_HUMAN	B	P	0.149	242	0.006	-0.127	T	Pcx
chr7:132975188:C:T	7	T	C	0.006667	0.008772	0.001773	0.001131	0	0.006667	missense_variant	MODERATE	CHCHD3	ENSG00000106554	transcript	ENST00000423635.5	c.440G>A	p.Arg147His	573/1310	147/241	440/726	NA	NA	NA	NA	1.647e-05	0.000399361	0.999601	2503,0	0	0.000199681	NA	NA	NA	NA	NA	NA	L	N/N/N	0.004	3.64	././CHCH3_HUMAN	B	B	5.77	117	18.15	0.935	T	Chchd3
chr7:138918968:C:G	7	G	C	0.006667	0	0.003546	0	0.01852	0.006667	missense_variant	MODERATE	KIAA1549	ENSG00000122778	transcript	ENST00000422774.1	c.658G>C	p.Ala220Pro	707/6283	220/1950	658/5853	NA	NA	NA	NA	0.009853	0.0195687	0.980431	2455,0	0	0.00978435	NA	NA	NA	NA	NA	1	N	N/N/N	0	-8.52	K1549_HUMAN/.	B	B	4.68	220	0.488	0.077	T	D630045J12Rik
chr7:139596961:T:C	7	C	T	0.006667	0	0.005319	0.001131	0.01852	0.006667	missense_variant	MODERATE	HIPK2	ENSG00000064393	transcript	ENST00000406875.7	c.2473A>G	p.Ile825Val	2568/15049	825/1198	2473/3597	NA	NA	NA	NA	4.955e-05	NA	NA	NA	NA	NA	NA	NA	NA	NA	NA	NA	NA	D/D	0.998	-2.45	HIPK2_HUMAN/.	B	B	5.92	825798	7.82	1.011	T	Hipk2
chr7:143222550:T:G	7	G	T	0.006667	0	0.001773	0	0	0.006667	missense_variant	MODERATE	TAS2R40	ENSG00000221937	transcript	ENST00000408947.4	c.472T>G	p.Phe158Val	514/1043	158/323	472/972	NA	NA	NA	NA	4.136e-05	0.000399361	0.999601	2503,0	0	0.000199681	NA	NA	NA	NA	NA	NA	N	N	0	-8.38	T2R40_HUMAN	B	B	5.74	158	0.002	-0.259	T	Tas2r144
chr10:52316693:T:C	10	C	T	0.006667	0.004386	0.001773	0	0	0.006667	structural_interaction_variant	HIGH	DKK1	ENSG00000107984	interaction	3S2K:C_203-C_229:ENST00000373970	c.687T>C	NA	NA	NA	NA	NA	NA	NA	NA	0.0004612	NA	NA	NA	NA	NA	NA	NA	NA	NA	NA	NA	NA	NA	NA	NA	NA	NA	NA	NA	NA	NA	NA	NA	Dkk1
chr11:43884007:C:T	11	T	C	0.006667	0.004386	0.001773	0.003394	0	0.006667	structural_interaction_variant	HIGH	ALKBH3	ENSG00000166199	interaction	2IUW:A_70-A_236:ENST00000302708	c.208C>T	NA	NA	NA	NA	NA	NA	(ALKBH3|ENSG00000166199|1|1.00)	(ALKBH3|ENSG00000166199|1|1.00)	0.00131	0.000798722	0.999201	2502,0	0	0.000399361	NA	NA	NA	NA	NA	NA	NA	A/A	0.852	4.58	NA	NA	NA	5.52	NA	40	0.02	NA	Alkbh3
chr11:43884007:C:T	11	T	C	0.006667	0.004386	0.001773	0.003394	0	0.006667	stop_gained	HIGH	ALKBH3	ENSG00000166199	transcript	ENST00000302708.8	c.208C>T	p.Arg70*	619/1474	70/286	208/861	NA	NA	(ALKBH3|ENSG00000166199|1|1.00)	(ALKBH3|ENSG00000166199|1|1.00)	0.00131	0.000798722	0.999201	2502,0	0	0.000399361	NA	NA	NA	NA	NA	NA	NA	A/A	0.852	4.58	NA	NA	NA	5.52	NA	40	0.02	NA	Alkbh3
chr7:144682942:C:T	7	T	C	0.006667	0	0.001773	0	0	0.006667	missense_variant	MODERATE	TPK1	ENSG00000196511	transcript	ENST00000360057.7	c.152G>A	p.Arg51His	255/2439	51/243	152/732	NA	NA	NA	NA	3.295e-05	0.000399361	0.999601	2503,0	0	0.000199681	NA	NA	NA	NA	NA	NA	NA	D/N/N/N	0.997	1.08	NA	B	B	6.02	6	17.85	0.077	D	Tpk1
chr7:149253698:T:A	7	A	T	0.006667	0	0.001773	0	0	0.006667	missense_variant	MODERATE	ZNF212	ENSG00000170260	transcript	ENST00000335870.6	c.771T>A	p.Ser257Arg	899/2810	257/495	771/1488	NA	NA	NA	NA	6.589e-05	NA	NA	NA	NA	NA	NA	NA	NA	NA	NA	NA	L	N	0.629	-3.15	ZN212_HUMAN	B	B	5.63	257	6.954	1.061	T	Zfp212
chr7:149820707:G:A	7	A	G	0.006667	0	0.001773	0	0	0.006667	missense_variant	MODERATE	SSPO	ENSG00000197558	transcript	ENST00000378016.4	c.12239G>A	p.Arg4080His	12239/15589	4080/5150	12239/15453	NA	NA	NA	NA	0.0009929	NA	NA	NA	NA	NA	NA	NA	NA	NA	NA	NA	NA	NA	0.987	1.11	SSPO_HUMAN	B	B	4.53	4078	16.87	0.067	NA	Sspo
chr7:152108106:G:A	7	A	G	0.006667	0.004386	0.001773	0.001131	0	0.006667	missense_variant	MODERATE	GALNT11	ENSG00000178234	transcript	ENST00000430044.6	c.781G>A	p.Ala261Thr	1011/2727	261/608	781/1827	NA	NA	NA	NA	5.765e-05	NA	NA	NA	NA	NA	NA	NA	NA	NA	NA	NA	L	N/N/N/N/N/N	0.153	0.967	././GLT11_HUMAN	B	B	5.28	180261261	11.54	-0.287	T	Galnt11
chr7:15385543:G:A	7	A	G	0.006667	0	0.001773	0	0	0.006667	missense_variant	MODERATE	AGMO	ENSG00000187546	transcript	ENST00000342526.7	c.977C>T	p.Pro326Leu	1147/2475	326/445	977/1338	NA	NA	NA	NA	0.0001483	0.000798722	0.999201	2502,0	0	0.000399361	NA	NA	NA	NA	NA	NA	L	D	0.991	5.47	ALKMO_HUMAN	B	B	5.47	326	22.8	1.048	D	Agmo
chr7:155071387:C:T	7	T	C	0.006667	0.004386	0.001773	0	0.01852	0.006667	missense_variant	MODERATE	HTR5A	ENSG00000157219	transcript	ENST00000287907.2	c.488C>T	p.Ala163Val	1064/2912	163/357	488/1074	NA	NA	NA	NA	0.0005601	0.00239617	0.997604	2498,0	0	0.00119808	NA	NA	NA	NA	NA	2	N	N/N/N	0.465	-1.56	5HT5A_HUMAN	B	B	4.75	163	0.904	-0.686	T	./Htr5a
chr7:2377047:C:G	7	G	C	0.006667	0	0.001773	0.001131	0.01852	0.006667	missense_variant	MODERATE	EIF3B	ENSG00000106263	transcript	ENST00000360876.8	c.2126C>G	p.Pro709Arg	2182/3055	709/814	2126/2445	NA	NA	NA	NA	0.003377	0.00239617	0.997604	2498,0	0	0.00119808	NA	NA	NA	NA	NA	NA	M	D/D	0.973	4.93	EIF3B_HUMAN	P	P	5.82	709	21	0.935	T	Eif3b
chr7:27199691:GGCGGCGGCTGCAGCGGCAGCCGCGGCAGCA:G	7	G	GGCGGCGGCTGCAGCGGCAGCCGCGGCAGCA	0.006667	0.004386	0.003571	0.002315	0	0.006757	disruptive_inframe_deletion	MODERATE	HOXA13	ENSG00000106031	transcript	ENST00000222753.5	c.357_386delTGCTGCCGCGGCTGCCGCTGCAGCCGCCGC	p.Ala120_Ala129del	415/5030	119/388	357/1167	NA	NA	NA	NA	NA	NA	NA	NA	NA	NA	NA	NA	NA	NA	NA	NA	NA	NA	NA	NA	NA	NA	NA	NA	NA	NA	NA	NA	./Hoxa13
chr12:102044214:T:C	12	C	T	0.006667	0	0.001773	0	0	0.006667	splice_acceptor_variant&intron_variant	HIGH	CCDC53	ENSG00000120860	transcript	ENST00000240079.10	c.217-2A>G	NA	NA	NA	NA	NA	NA	(CCDC53|ENSG00000120860|1|1.00)	NA	NA	NA	NA	NA	NA	NA	NA	NA	NA	NA	NA	NA	NA	D/D	0.995	4.72	NA	NA	NA	4.72	NA	24.4	1.061	NA	Ccdc53
chr7:44757476:C:T	7	T	C	0.006667	0.004386	0.001773	0	0.01852	0.006667	missense_variant	MODERATE	ZMIZ2	ENSG00000122515	transcript	ENST00000615423.1	c.467C>T	p.Ala156Val	467/2772	156/923	467/2772	NA	NA	NA	NA	8.973e-06	NA	NA	NA	NA	NA	NA	NA	NA	NA	NA	1	L	D/D/D/D/D	0.951	4.87	./ZMIZ2_HUMAN/.	P	P/D/D	4.87	156156124	23.8	0.92	T/D/D/D/T/.	Zmiz2
chr7:47880773:A:G	7	G	A	0.006667	0	0.001773	0	0	0.006667	missense_variant	MODERATE	PKD1L1	ENSG00000158683	transcript	ENST00000289672.6	c.3475T>C	p.Tyr1159His	3526/9092	1159/2849	3475/8550	NA	NA	NA	NA	0.0005271	0.00279553	0.997204	2497,0	0	0.00139776	NA	NA	NA	NA	NA	NA	L	N	0.381	4.43	PK1L1_HUMAN	P	D	4.43	1159	20.7	1.199	T	Hus1/Pkd1l1
chr13:32443215:TTGTC:T	13	T	TTGTC	0.006667	0.008772	0.001773	0.003394	0	0.006667	frameshift_variant	HIGH	N4BP2L2	ENSG00000244754	transcript	ENST00000399396.7	c.1318_1321delGACA	p.Asp440fs	1429/2872	440/752	1318/2259	NA	NA	(N4BP2L2|ENSG00000244754|1|1.00)	NA	0.0005213	0.00119808	0.998802	2501,0	0	0.000599042	NA	NA	NA	NA	NA	NA	NA	NA	NA	NA	NA	NA	NA	NA	NA	NA	NA	NA	N4bp2l2
chr7:4909943:G:T	7	T	G	0.006667	0	0.001773	0	0.01852	0.006667	missense_variant	MODERATE	MMD2	ENSG00000136297	transcript	ENST00000404774.7	c.547C>A	p.Leu183Ile	742/2415	183/270	547/813	NA	NA	NA	NA	8.27e-06	NA	NA	NA	NA	NA	NA	NA	NA	NA	NA	NA	N	N/N/N	0.982	2.85	./PAQRA_HUMAN/.	B	B	5.71	159183159	11.69	0.104	T/T/T/.	Mmd2
chr7:51028458:T:C	7	C	T	0.006667	0	0.003546	0.002262	0.01852	0.006667	missense_variant	MODERATE	COBL	ENSG00000106078	transcript	ENST00000395542.6	c.2809A>G	p.Lys937Glu	2994/5339	937/1271	2809/3816	NA	NA	NA	NA	0.0001071	0.000399361	0.999601	2503,0	0	0.000199681	NA	NA	NA	NA	NA	NA	L	N/N	0	-0.236	././COBL_HUMAN/./.	B/B/B/P/D	B/B/P/P/D	5.31	880937880962422	8.215	0.072	D/D/D/.	Cobl
chr7:51029538:C:G	7	G	C	0.006667	0.02193	0.003546	0.002262	0	0.006667	missense_variant	MODERATE	COBL	ENSG00000106078	transcript	ENST00000395542.6	c.1729G>C	p.Gly577Arg	1914/5339	577/1271	1729/3816	NA	NA	NA	NA	9.884e-05	0.000798722	0.999201	2502,0	0	0.000399361	NA	NA	NA	NA	NA	NA	M	N/N	0.001	2.02	././COBL_HUMAN/./.	P/P/P/D/D	D	5.83	520,577,520,602,62	23.4	0.038	D/D/D/.	Cobl
chr7:55964668:G:A	7	A	G	0.006667	0.004386	0.001779	0.003464	0	0.006757	missense_variant	MODERATE	GBAS	ENSG00000146729	transcript	ENST00000322090.7	c.59G>A	p.Arg20Gln	88/1999	20/286	59/861	NA	NA	NA	NA	NA	NA	NA	NA	NA	NA	NA	NA	NA	NA	NA	NA	N	N/N	0.03	-0.854	./NIPS2_HUMAN	B	B	2.81	20	9.694	-0.878	T	Gbas
chr7:56081083:G:A	7	A	G	0.006667	0.01754	0.003546	0.004525	0.01852	0.006667	missense_variant	MODERATE	PHKG1	ENSG00000164776	transcript	ENST00000452681.6	c.1231C>T	p.Leu411Phe	1426/2226	411/419	1231/1260	NA	NA	NA	NA	0.0002718	0.00119808	0.998802	2501,0	0	0.000599042	NA	NA	NA	NA	NA	NA	M	D/D/D	0.908	5.4	./././PHKG1_HUMAN	B	B	5.4	325370411379	22.5	1.048	T/./T	Phkg1
chr7:57469603:C:A	7	A	C	0.006667	0	0.003546	0	0	0.01333	missense_variant	MODERATE	ZNF716	ENSG00000182111	transcript	ENST00000420713.1	c.1142C>A	p.Thr381Asn	1254/5197	381/495	1142/1488	NA	NA	NA	NA	NA	NA	NA	NA	NA	NA	NA	NA	NA	NA	NA	NA	L	N	0.003	-0.39	ZN716_HUMAN	B	P	0.195	369	1.21	-3.291	D	NA
chr14:20457163:C:T	14	T	C	0.006667	0	0.001773	0	0	0.006667	structural_interaction_variant	HIGH	APEX1	ENSG00000100823	interaction	3U8U:B_166-B_204:ENST00000216714	c.612C>T	NA	NA	NA	NA	NA	NA	NA	NA	NA	NA	NA	NA	NA	NA	NA	NA	NA	NA	NA	NA	NA	NA	NA	NA	NA	NA	NA	NA	NA	NA	NA	NA	Apex1
chr14:20457163:C:T	14	T	C	0.006667	0	0.001773	0	0	0.006667	structural_interaction_variant	HIGH	APEX1	ENSG00000100823	interaction	4IEM:A_204-A_291:ENST00000216714	c.612C>T	NA	NA	NA	NA	NA	NA	NA	NA	NA	NA	NA	NA	NA	NA	NA	NA	NA	NA	NA	NA	NA	NA	NA	NA	NA	NA	NA	NA	NA	NA	NA	NA	Apex1
chr14:20457163:C:T	14	T	C	0.006667	0	0.001773	0	0	0.006667	structural_interaction_variant	HIGH	APEX1	ENSG00000100823	interaction	3U8U:C_166-C_204:ENST00000216714	c.612C>T	NA	NA	NA	NA	NA	NA	NA	NA	NA	NA	NA	NA	NA	NA	NA	NA	NA	NA	NA	NA	NA	NA	NA	NA	NA	NA	NA	NA	NA	NA	NA	NA	Apex1
chr7:5992008:T:C	7	C	T	0.006667	0	0.003546	0.002262	0.01852	0.006667	missense_variant	MODERATE	PMS2	ENSG00000122512	transcript	ENST00000265849.11	c.953A>G	p.Tyr318Cys	1059/2855	318/862	953/2589	NA	NA	NA	NA	0.0003542	0.000399361	0.999601	2503,0	0	0.000199681	2|3|2|3	not_provided|Hereditary_cancer-predisposing_syndrome|Lynch_syndrome|not_specified	CN221809|C0027672:699346009|C1333990:ORPHA144:315058005|CN169374	MedGen|MedGen:SNOMED_CT|MedGen:Orphanet:SNOMED_CT|MedGen	NA	NA	M	D/D/D/D/D	0.997	5.4	./PMS2_HUMAN/.	B/D/D	B/D/D	5.4	318318212	23.6	1.007	D	Pms2
chr14:20457163:C:T	14	T	C	0.006667	0	0.001773	0	0	0.006667	structural_interaction_variant	HIGH	APEX1	ENSG00000100823	interaction	1DEW:B_166-B_204:ENST00000216714	c.612C>T	NA	NA	NA	NA	NA	NA	NA	NA	NA	NA	NA	NA	NA	NA	NA	NA	NA	NA	NA	NA	NA	NA	NA	NA	NA	NA	NA	NA	NA	NA	NA	NA	Apex1
chr14:20457163:C:T	14	T	C	0.006667	0	0.001773	0	0	0.006667	structural_interaction_variant	HIGH	APEX1	ENSG00000100823	interaction	1DEW:A_166-A_204:ENST00000216714	c.612C>T	NA	NA	NA	NA	NA	NA	NA	NA	NA	NA	NA	NA	NA	NA	NA	NA	NA	NA	NA	NA	NA	NA	NA	NA	NA	NA	NA	NA	NA	NA	NA	NA	Apex1
chr14:20457163:C:T	14	T	C	0.006667	0	0.001773	0	0	0.006667	structural_interaction_variant	HIGH	APEX1	ENSG00000100823	interaction	4IEM:A_204-A_288:ENST00000216714	c.612C>T	NA	NA	NA	NA	NA	NA	NA	NA	NA	NA	NA	NA	NA	NA	NA	NA	NA	NA	NA	NA	NA	NA	NA	NA	NA	NA	NA	NA	NA	NA	NA	NA	Apex1
chr14:20457163:C:T	14	T	C	0.006667	0	0.001773	0	0	0.006667	structural_interaction_variant	HIGH	APEX1	ENSG00000100823	interaction	3U8U:D_166-D_204:ENST00000216714	c.612C>T	NA	NA	NA	NA	NA	NA	NA	NA	NA	NA	NA	NA	NA	NA	NA	NA	NA	NA	NA	NA	NA	NA	NA	NA	NA	NA	NA	NA	NA	NA	NA	NA	Apex1
chr14:20457163:C:T	14	T	C	0.006667	0	0.001773	0	0	0.006667	structural_interaction_variant	HIGH	APEX1	ENSG00000100823	interaction	4IEM:B_164-B_204:ENST00000216714	c.612C>T	NA	NA	NA	NA	NA	NA	NA	NA	NA	NA	NA	NA	NA	NA	NA	NA	NA	NA	NA	NA	NA	NA	NA	NA	NA	NA	NA	NA	NA	NA	NA	NA	Apex1
chr7:99972004:G:A	7	A	G	0.006667	0	0.003546	0	0	0.006667	missense_variant&splice_region_variant	MODERATE	AZGP1	ENSG00000160862	transcript	ENST00000292401.8	c.79C>T	p.Arg27Cys	216/1307	27/298	79/897	NA	NA	NA	NA	0.0002718	0.00199681	0.998003	2499,0	0	0.000998403	NA	NA	NA	NA	NA	NA	N	D/N	0.451	0.524	ZA2G_HUMAN	B	B	1.51	27	18.04	0.635	D	Azgp1
chr8:102655572:C:G	8	G	C	0.006667	0	0.005319	0.006787	0	0.006667	missense_variant	MODERATE	KLF10	ENSG00000155090	transcript	ENST00000285407.10	c.30G>C	p.Gln10His	331/3097	10/480	30/1443	NA	NA	NA	NA	0.001178	0.00279553	0.997204	2497,0	0	0.00139776	NA	NA	NA	NA	NA	NA	L	N	0.95	0.539	KLF10_HUMAN	B	B	4.12	10	14.44	-1.003	T	Klf10
chr8:103885780:A:C	8	C	A	0.006667	0	0.001773	0	0	0.006667	missense_variant	MODERATE	RIMS2	ENSG00000176406	transcript	ENST00000436393.6	c.515A>C	p.Gln172Pro	756/4384	172/1367	515/4104	NA	NA	NA	NA	3.31e-05	0.000399361	0.999601	2503,0	0	0.000199681	NA	NA	NA	NA	NA	NA	L	D/D/D/D	1	4.13	RIMS2_HUMAN/./././.	B/D/P/P/P	B/D/D/D/D	5.32	425172202202394	11.48	1.14	T/D/D/D/D/D/./.	Rims2
chr8:11786163:G:T	8	T	G	0.006667	0	0.001773	0.001131	0	0.006667	missense_variant	MODERATE	NEIL2	ENSG00000154328	transcript	ENST00000284503.6	c.889G>T	p.Val297Phe	1488/2671	297/332	889/999	NA	NA	NA	NA	0.0001565	0.00239617	0.997604	2498,0	0	0.00119808	NA	NA	NA	NA	NA	NA	M	N/N/N/N/N	0.152	3.36	./NEIL2_HUMAN	B/P	P/D	5.34	181297	23.1	0.12	T/T/D/D/T	Neil2
chr8:133284281:C:T	8	T	C	0.006667	0	0.003546	0	0	0.006667	missense_variant	MODERATE	NDRG1	ENSG00000104419	transcript	ENST00000323851.11	c.31G>A	p.Ala11Thr	153/3014	11/394	31/1185	NA	NA	NA	NA	0.001021	0.00119808	0.998802	2501,0	0	0.000599042	0|0	Charcot-Marie-Tooth_disease\x2c_type_IV|not_specified	CN043578|CN169374	MedGen|MedGen	NA	NA	N	D/D/N/N/N/N/N	0.97	5.03	./NDRG1_HUMAN	D/B	D/B	5.03	11	17.03	0.935	T/T/D/T/T/T/T/T/T/T/T	Ndrg1
chr14:20457163:C:T	14	T	C	0.006667	0	0.001773	0	0	0.006667	structural_interaction_variant	HIGH	APEX1	ENSG00000100823	interaction	4IEM:C_204-C_291:ENST00000216714	c.612C>T	NA	NA	NA	NA	NA	NA	NA	NA	NA	NA	NA	NA	NA	NA	NA	NA	NA	NA	NA	NA	NA	NA	NA	NA	NA	NA	NA	NA	NA	NA	NA	NA	Apex1
chr8:143866761:G:C	8	C	G	0.006667	0.008772	0.001773	0.001131	0.01852	0.006667	missense_variant	MODERATE	EPPK1	ENSG00000261150	transcript	ENST00000615648.1	c.6493C>G	p.Gln2165Glu	6565/16002	2165/5088	6493/15267	NA	NA	NA	NA	0.001157	0.00638978	0.993211	2487,1	0.000399361	0.00359425	NA	NA	NA	NA	NA	NA	L	N	0.006	0.799	NA	B	B	4.55	2165	0.013	-0.017	NA	Eppk1
chr8:144497201:G:A	8	A	G	0.006667	0.008772	0.001773	0.001131	0	0.006667	missense_variant	MODERATE	PPP1R16A	ENSG00000160972	transcript	ENST00000292539.8	c.7G>A	p.Glu3Lys	924/2722	3/528	7/1587	NA	NA	NA	NA	0.0002098	0.000399361	0.999601	2503,0	0	0.000199681	NA	NA	NA	NA	NA	NA	M	D/D	0.998	4.81	PP16A_HUMAN	P	D	4.81	3	33	1.048	D/./D	Ppp1r16a
chr8:17628559:T:C	8	C	T	0.006667	0	0.001773	0.001131	0	0.006667	missense_variant	MODERATE	PDGFRL	ENSG00000104213	transcript	ENST00000251630.10	c.578T>C	p.Val193Ala	1019/1901	193/375	578/1128	NA	NA	NA	NA	0.0008895	0.00638978	0.99361	2488,0	0	0.00319489	NA	NA	NA	NA	NA	NA	M	D/D/D	0.999	5.44	PGFRL_HUMAN	B	P	5.44	193	23.4	1.061	D	Pdgfrl
chr8:28716897:C:T	8	T	C	0.006667	0.004386	0.001773	0	0.01852	0.006667	missense_variant	MODERATE	EXTL3	ENSG00000012232	transcript	ENST00000220562.8	c.838C>T	p.Arg280Cys	1740/6483	280/919	838/2760	NA	NA	NA	NA	0.000173	NA	NA	NA	NA	NA	NA	NA	NA	NA	NA	NA	M	D/D	0.517	2.82	EXTL3_HUMAN	D	D	5.02	280	23.3	0.892	D	Extl3
chr8:37837931:G:A	8	A	G	0.006667	0.004386	0.001773	0	0.01852	0.006667	missense_variant	MODERATE	ADGRA2	ENSG00000020181	transcript	ENST00000412232.2	c.2251G>A	p.Val751Met	2264/5651	751/1338	2251/4017	NA	NA	NA	NA	9.667e-06	NA	NA	NA	NA	NA	NA	NA	NA	NA	NA	NA	M	D/D	0.962	5.34	GP124_HUMAN	P	D	5.34	751	32	1.044	D	Adgra2
chr8:47826777:C:G	8	G	C	0.006667	0	0.001773	0	0.01852	0.006667	missense_variant	MODERATE	PRKDC	ENSG00000253729	transcript	ENST00000314191.6	c.8662G>C	p.Val2888Leu	8719/13509	2888/4128	8662/12387	NA	NA	NA	NA	0.0008693	NA	NA	NA	NA	NA	NA	NA	NA	NA	NA	1	L	N/N	0.283	4.64	./PRKDC_HUMAN	B	B	5.55	28872888	16.3	0.935	NA	Prkdc
chr8:52656696:C:T	8	T	C	0.006667	0.004386	0.001773	0.001131	0	0.006667	missense_variant	MODERATE	RB1CC1	ENSG00000023287	transcript	ENST00000025008.9	c.3133G>A	p.Glu1045Lys	3657/6635	1045/1594	3133/4785	NA	NA	NA	NA	0.0001812	NA	NA	NA	NA	NA	NA	NA	NA	NA	NA	NA	M	D/D/D	0.987	5.18	./RBCC1_HUMAN	B	P	5.18	1045	20.7	0.935	D	Rb1cc1
chr8:54628132:T:C	8	C	T	0.006667	0.004386	0.001773	0	0	0.006667	missense_variant	MODERATE	RP1	ENSG00000104237	transcript	ENST00000220676.1	c.4250T>C	p.Leu1417Pro	4398/7100	1417/2156	4250/6471	NA	NA	NA	NA	0.001162	0.00159744	0.998403	2500,0	0	0.000798722	NA	NA	NA	NA	NA	NA	L	N	0.132	3.05	RP1_HUMAN	B	B	5.48	1417	4.717	0.081	D	Rp1
chr8:66432530:C:T	8	T	C	0.006667	0	0.003546	0.001131	0.01852	0.006667	missense_variant	MODERATE	ADHFE1	ENSG00000147576	transcript	ENST00000396623.7	c.14C>T	p.Ala5Val	45/1990	5/467	14/1404	NA	NA	NA	NA	0.003794	0.00678914	0.993211	2487,0	0	0.00339457	NA	NA	NA	NA	NA	NA	N	N/N/N	0.003	2.46	HOT_HUMAN	B	B	3.34	5	14.51	0.87	D	Adhfe1
chr8:6825326:C:G	8	G	C	0.006667	0	0.003546	0	0	0.006667	missense_variant	MODERATE	XKR5	ENSG00000275591	transcript	ENST00000618742.2	c.266G>C	p.Ser89Thr	417/4893	89/686	266/2061	NA	NA	NA	NA	0.0007959	0.00119808	0.998802	2501,0	0	0.000599042	NA	NA	NA	NA	NA	NA	NA	NA	0.011	0.0174	XKR5_HUMAN	B	B	4.67	89	6.675	0.136	NA	Xkr5
chr8:97276620:T:C	8	C	T	0.006667	0	0.001773	0	0	0.006667	missense_variant	MODERATE	TSPYL5	ENSG00000180543	transcript	ENST00000322128.4	c.1225A>G	p.Thr409Ala	1345/4491	409/417	1225/1254	NA	NA	NA	NA	NA	NA	NA	NA	NA	NA	NA	NA	NA	NA	NA	NA	N	N	0.001	2.15	TSYL5_HUMAN	B	B	3.99	409	0.621	-0.255	T	Tspyl5
chr9:100346788:T:C	9	C	T	0.006667	0.008772	0.001773	0.001131	0.01852	0.006667	missense_variant	MODERATE	TEX10	ENSG00000136891	transcript	ENST00000374902.8	c.799A>G	p.Ile267Val	976/3074	267/929	799/2790	NA	NA	NA	NA	0.001581	0.00199681	0.998003	2499,0	0	0.000998403	NA	NA	NA	NA	NA	NA	N	D/D/D	1	3.91	././././TEX10_HUMAN	B	B	5.26	202270135135267	0.06	0.964	T	Tex10
chr9:107487682:G:A	9	A	G	0.006667	0.004386	0.001773	0.003394	0	0.006667	missense_variant	MODERATE	KLF4	ENSG00000136826	transcript	ENST00000374672.4	c.712C>T	p.Pro238Ser	1186/2813	238/479	712/1440	NA	NA	NA	NA	0.0003659	0.00279553	0.997204	2497,0	0	0.00139776	NA	NA	NA	NA	NA	1	N	N	0.994	4.24	KLF4_HUMAN/.	B	B/P	4.24	238	22.1	0.937	T/D	Klf4
chr9:113424302:C:T	9	T	C	0.006667	0	0.001773	0	0	0.006667	missense_variant	MODERATE	C9orf43	ENSG00000157653	transcript	ENST00000288462.4	c.793C>T	p.Arg265Cys	1239/2130	265/461	793/1386	NA	NA	NA	NA	4.942e-05	0.000399361	0.999601	2503,0	0	0.000199681	NA	NA	NA	NA	NA	NA	L	D/D	0.773	3.41	CI043_HUMAN	D	D	4.33	265	26.2	0.935	D	4933430I17Rik
chr9:113596837:G:A	9	A	G	0.006667	0	0.005319	0	0	0.006667	missense_variant	MODERATE	RGS3	ENSG00000138835	transcript	ENST00000350696.9	c.3481G>A	p.Asp1161Asn	3481/4387	1161/1198	3481/3597	NA	NA	NA	NA	8.236e-06	NA	NA	NA	NA	NA	NA	NA	NA	NA	NA	NA	L	D/D/D/D/D/D/D/D/D	0.872	5.36	./././././RGS3_HUMAN	B/P/P/D/D/D	P/P/D/D/D/D	5.36	5.54274e+20	34	1.048	D/D/D/D/D/T/D/D/./.	Rgs3
chr9:114597583:G:A	9	A	G	0.006667	0	0.005319	0	0	0.006667	missense_variant	MODERATE	ATP6V1G1	ENSG00000136888	transcript	ENST00000374050.3	c.197G>A	p.Arg66His	290/1080	66/118	197/357	NA	NA	NA	NA	NA	0.000399361	0.999601	2503,0	0	0.000199681	NA	NA	NA	NA	NA	NA	N	D	0.98	5.04	VATG1_HUMAN	B	B	6.17	66	15.75	0.225	T	Atp6v1g1
chr9:128218613:G:T	9	T	G	0.006667	0	0.001773	0	0.01852	0.006667	missense_variant	MODERATE	DNM1	ENSG00000106976	transcript	ENST00000372923.7	c.267G>T	p.Lys89Asn	386/3244	89/864	267/2595	NA	NA	NA	NA	NA	NA	NA	NA	NA	NA	NA	NA	NA	NA	NA	1	M	D/D/D/D/D	1	4.47	DYN1_HUMAN/./.	D/P/D	D	5.38	89	25.4	0.953	D/D/D/D/./D/./.	Dnm1
chr9:128420947:G:A	9	A	G	0.006667	0	0.001773	0	0	0.006667	missense_variant	MODERATE	CERCAM	ENSG00000167123	transcript	ENST00000372838.8	c.70G>A	p.Gly24Ser	468/2685	24/595	70/1788	NA	NA	NA	NA	0.0007675	0.000399361	0.999601	2503,0	0	0.000199681	NA	NA	NA	NA	NA	NA	N	D/N	0.002	2.62	GT253_HUMAN	B	B	4.65	24	3.955	0.005	T	Cercam
chr9:129615490:G:A	9	A	G	0.006667	0.004386	0.001773	0.001131	0.01852	0.006667	missense_variant	MODERATE	C9orf50	ENSG00000179058	transcript	ENST00000372478.4	c.874C>T	p.Arg292Cys	1076/1620	292/431	874/1296	NA	NA	NA	NA	0.0003048	NA	NA	2488,0	NA	0.000599042	NA	NA	NA	NA	NA	NA	N	N/N	0.034	0.799	CI050_HUMAN	B	B	3.17	292	11.84	-0.887	T	1700001O22Rik/Ntmt1
chr14:20457163:C:T	14	T	C	0.006667	0	0.001773	0	0	0.006667	structural_interaction_variant	HIGH	APEX1	ENSG00000100823	interaction	3U8U:A_166-A_204:ENST00000216714	c.612C>T	NA	NA	NA	NA	NA	NA	NA	NA	NA	NA	NA	NA	NA	NA	NA	NA	NA	NA	NA	NA	NA	NA	NA	NA	NA	NA	NA	NA	NA	NA	NA	NA	Apex1
chr9:129869769:C:T	9	T	C	0.006667	0	0.001773	0	0.01852	0.006667	missense_variant	MODERATE	USP20	ENSG00000136878	transcript	ENST00000315480.8	c.1490C>T	p.Pro497Leu	1648/4458	497/914	1490/2745	NA	NA	NA	NA	NA	NA	NA	NA	NA	NA	NA	NA	NA	NA	NA	1	L	D/D/D	0.165	4.84	UBP20_HUMAN	P	D	4.84	497	19.79	0.935	T	Usp20
chr9:130384721:C:G	9	G	C	0.006667	0	0.001773	0	0.01852	0.006667	missense_variant	MODERATE	HMCN2	ENSG00000148357	transcript	ENST00000624552.3	c.9026C>G	p.Ser3009Trp	9026/15610	3009/5059	9026/15180	NA	NA	NA	NA	0.000393	0.00239617	0.997604	2498,0	0	0.00119808	NA	NA	NA	NA	NA	NA	M	NA	0.009	4.77	NA	NA	NA	5.66	NA	24.5	0.935	NA	Hmcn2
chr9:132499482:C:T	9	T	C	0.006667	0	0.003546	0.001131	0	0.006667	missense_variant	MODERATE	CFAP77	ENSG00000188523	transcript	ENST00000343036.6	c.514C>T	p.Arg172Trp	562/1818	172/320	514/963	NA	NA	NA	NA	0.0002389	0.000798722	0.999201	2502,0	0	0.000399361	NA	NA	NA	NA	NA	2	M	N/N/N	0.2	2.09	./CI171_HUMAN	P	D	5.26	136172	33	-0.008	D	Cfap77
chr14:20457163:C:T	14	T	C	0.006667	0	0.001773	0	0	0.006667	structural_interaction_variant	HIGH	APEX1	ENSG00000100823	interaction	4IEM:D_166-D_204:ENST00000216714	c.612C>T	NA	NA	NA	NA	NA	NA	NA	NA	NA	NA	NA	NA	NA	NA	NA	NA	NA	NA	NA	NA	NA	NA	NA	NA	NA	NA	NA	NA	NA	NA	NA	NA	Apex1
chr9:134690995:C:T	9	T	C	0.006667	0.01754	0.005319	0.004525	0	0.006667	missense_variant	MODERATE	COL5A1	ENSG00000130635	transcript	ENST00000371817.7	c.193C>T	p.Arg65Trp	607/8471	65/1838	193/5517	NA	NA	NA	NA	0.001944	0.000798722	0.999201	2502,0	0	0.000399361	0|2|0|3	not_specified|Ehlers-Danlos_syndrome\x2c_classic_type|Thoracic_aortic_aneurysm_and_aortic_dissection|Ehlers-Danlos_syndrome\x2c_type_7A	CN169374|C0268335:130000:ORPHA287:20766005:83470009|CN118826:ORPHA91387|CN071434	MedGen|MedGen:OMIM:Orphanet:SNOMED_CT:SNOMED_CT|MedGen:Orphanet|MedGen	NA	2	M	N	0.003	1.34	CO5A1_HUMAN	D	D	4.68	65	25.3	0.852	D/.	Col5a1
chr9:134815627:G:A	9	A	G	0.006667	0	0.001773	0	0	0.006667	missense_variant&splice_region_variant	MODERATE	COL5A1	ENSG00000130635	transcript	ENST00000371817.7	c.4066G>A	p.Ala1356Thr	4480/8471	1356/1838	4066/5517	NA	NA	NA	NA	0.0003295	0.00199681	0.998003	2499,0	0	0.000998403	0|0	not_specified|Thoracic_aortic_aneurysm_and_aortic_dissection	CN169374|CN118826:ORPHA91387	MedGen|MedGen:Orphanet	NA	1	L	D	0.945	5.2	CO5A1_HUMAN	B	D	5.2	1356	23	0.943	T/.	Col5a1
chr9:136337032:G:A	9	A	G	0.006667	0	0.005319	0.001131	0	0.01333	missense_variant	MODERATE	GPSM1	ENSG00000160360	transcript	ENST00000440944.5	c.538G>A	p.Asp180Asn	758/3633	180/675	538/2028	NA	NA	NA	NA	0.0003872	0.00119808	0.998802	2501,0	0	0.000599042	NA	NA	NA	NA	NA	NA	L	D/D/D	0.211	1.89	GPSM1_HUMAN/.	B	P/B	3.79	180	16.8	0.063	./T	Gpsm1
chr9:136517316:C:T	9	T	C	0.006667	0.01316	0.003546	0.001131	0	0.006667	missense_variant	MODERATE	NOTCH1	ENSG00000148400	transcript	ENST00000277541.6	c.1511G>A	p.Arg504His	1587/9371	504/2555	1511/7668	NA	NA	NA	NA	0.0003329	0.00159744	0.998403	2500,0	0	0.000798722	3	Adams-Oliver_syndrome_5	CN219575:616028	MedGen:OMIM	NA	NA	N	N	0.975	2.29	NOTC1_HUMAN	B	B	4.55	504	23.3	-0.4	T	Notch1
chr9:136745852:T:A	9	A	T	0.006667	0.004386	0.001773	0	0.01852	0.006667	missense_variant	MODERATE	LCN6	ENSG00000267206	transcript	ENST00000341206.8	c.293A>T	p.Glu98Val	338/717	98/163	293/492	NA	NA	NA	NA	0.0001235	0.000399361	0.999601	2503,0	0	0.000199681	NA	NA	NA	NA	NA	NA	L	N/N	0.996	1.71	LCN6_HUMAN	B	P	4.16	98	18.27	1.058	T/.	Lcn6
chr9:136745852:T:A	9	A	T	0.006667	0.004386	0.001773	0	0.01852	0.006667	missense_variant	MODERATE	RP11-216L13.16	ENSG00000204003	transcript	ENST00000435202.5	c.263A>T	p.Glu88Val	263/2420	88/153	263/462	NA	WARNING_TRANSCRIPT_NO_START_CODON	NA	NA	0.0001235	0.000399361	0.999601	2503,0	0	0.000199681	NA	NA	NA	NA	NA	NA	L	N/N	0.996	1.71	LCN6_HUMAN	B	P	4.16	98	18.27	1.058	T/.	Lcn6
chr9:136745853:C:T	9	T	C	0.006667	0.004386	0.001773	0	0.01852	0.006667	missense_variant	MODERATE	LCN6	ENSG00000267206	transcript	ENST00000341206.8	c.292G>A	p.Glu98Lys	337/717	98/163	292/492	NA	NA	NA	NA	0.0001235	0.000399361	0.999601	2503,0	0	0.000199681	NA	NA	NA	NA	NA	NA	L	N/N	0.997	2.2	LCN6_HUMAN	B	B	4.16	98	15.68	0.933	T/.	Lcn6
chr9:136745853:C:T	9	T	C	0.006667	0.004386	0.001773	0	0.01852	0.006667	missense_variant	MODERATE	RP11-216L13.16	ENSG00000204003	transcript	ENST00000435202.5	c.262G>A	p.Glu88Lys	262/2420	88/153	262/462	NA	WARNING_TRANSCRIPT_NO_START_CODON	NA	NA	0.0001235	0.000399361	0.999601	2503,0	0	0.000199681	NA	NA	NA	NA	NA	NA	L	N/N	0.997	2.2	LCN6_HUMAN	B	B	4.16	98	15.68	0.933	T/.	Lcn6
chr9:136800065:C:T	9	T	C	0.006667	0.008772	0.001773	0.004535	0.01852	0.006667	missense_variant	MODERATE	CCDC183	ENSG00000213213	transcript	ENST00000338005.6	c.334C>T	p.His112Tyr	369/1671	112/534	334/1605	NA	NA	NA	NA	8.423e-06	0.000399361	0.999601	2503,0	0	0.000199681	NA	NA	NA	NA	NA	NA	L	N	0.979	3.79	K1984_HUMAN	P	D	4.7	112	22.6	-0.035	D	Ccdc183
chr9:137043251:G:A	9	A	G	0.006667	0.004386	0.001773	0	0.01852	0.006667	missense_variant	MODERATE	NPDC1	ENSG00000107281	transcript	ENST00000371600.7	c.169C>T	p.Arg57Cys	842/2187	57/403	169/1212	NA	NA	NA	NA	NA	NA	NA	NA	NA	NA	NA	NA	NA	NA	NA	NA	NA	D/N	0.199	1.25	NA	B	B	3.59	57	7.873	0.014	D	Npdc1
chr9:137245175:C:T	9	T	C	0.006667	0	0.005319	0.001131	0	0.01333	missense_variant	MODERATE	FAM166A	ENSG00000188163	transcript	ENST00000344774.5	c.566G>A	p.Arg189His	621/1124	189/317	566/954	NA	NA	NA	NA	4.961e-05	NA	NA	NA	NA	NA	NA	NA	NA	NA	NA	NA	N	N/N	0.094	NA	F166A_HUMAN	B	B	NA	189	14.43	0	T	Fam166a
chr9:18639262:A:G	9	G	A	0.006667	0	0.001773	0.001131	0	0.006667	missense_variant	MODERATE	ADAMTSL1	ENSG00000178031	transcript	ENST00000380548.8	c.685A>G	p.Thr229Ala	1024/8030	229/1762	685/5289	NA	NA	NA	NA	NA	NA	NA	NA	NA	NA	NA	NA	NA	NA	NA	NA	N	D/D/D/D	1	5.77	ATL1_HUMAN/.	B	B	5.77	229	17.12	1.199	T	Adamtsl1
chr9:19336797:T:C	9	C	T	0.006667	0	0.001773	0.001131	0	0.006667	missense_variant	MODERATE	DENND4C	ENSG00000137145	transcript	ENST00000434457.6	c.2846T>C	p.Ile949Thr	3262/6718	949/1958	2846/5877	NA	NA	NA	NA	NA	NA	NA	NA	NA	NA	NA	NA	NA	NA	NA	NA	NA	D/D/N/N	1	5.67	NA	NA	NA	5.67	NA	16.88	1.011	NA	Dennd4c
chr9:36003642:T:C	9	C	T	0.006667	0	0.001773	0	0	0.006667	missense_variant	MODERATE	OR13C7	ENSG00000243641	transcript	ENST00000424348.1	c.226A>G	p.Thr76Ala	226/959	76/318	226/959	NA	WARNING_TRANSCRIPT_MULTIPLE_STOP_CODONS	NA	NA	0.0003051	0.00479233	0.995208	2492,0	0	0.00239617	NA	NA	NA	NA	NA	NA	NA	NA	NA	NA	NA	NA	NA	NA	NA	NA	NA	NA	NA
chr9:39361079:C:A	9	A	C	0.006667	0	0.001773	0.001134	0	0.006667	missense_variant	MODERATE	SPATA31A1	ENSG00000204849	transcript	ENST00000377647.4	c.3356C>A	p.Pro1119His	3376/4256	1119/1361	3356/4086	NA	NA	NA	NA	0.001322	NA	NA	NA	NA	NA	NA	NA	NA	NA	NA	NA	L	N	0	-0.208	F75A1_HUMAN	P	D	1.95	1105	23.1	-0.082	NA	Spata31
chr9:404985:G:A	9	A	G	0.006667	0	0.003546	0.001131	0	0.006667	missense_variant	MODERATE	DOCK8	ENSG00000107099	transcript	ENST00000432829.6	c.3302G>A	p.Cys1101Tyr	3414/7452	1101/2099	3302/6300	NA	NA	NA	NA	2.471e-05	NA	NA	NA	NA	NA	NA	NA	NA	NA	NA	NA	H	D/D/D/D/D	1	5.97	./././DOCK8_HUMAN	D	D	5.97	40310015681101	31	1.048	././D/D/D	Dock8
chr14:20457163:C:T	14	T	C	0.006667	0	0.001773	0	0	0.006667	structural_interaction_variant	HIGH	APEX1	ENSG00000100823	interaction	3U8U:F_166-F_204:ENST00000216714	c.612C>T	NA	NA	NA	NA	NA	NA	NA	NA	NA	NA	NA	NA	NA	NA	NA	NA	NA	NA	NA	NA	NA	NA	NA	NA	NA	NA	NA	NA	NA	NA	NA	NA	Apex1
chr9:81932569:G:A	9	A	G	0.006667	0	0.00361	0.001157	0.01852	0.01351	missense_variant	MODERATE	SPATA31D4	ENSG00000189357	transcript	ENST00000419782.4	c.2408G>A	p.Gly803Glu	2408/4787	803/917	2408/2754	NA	NA	NA	NA	0.0002207	0.000399361	0.999601	2503,0	0	0.000199681	NA	NA	NA	NA	NA	NA	NA	NA	NA	NA	NA	NA	NA	NA	NA	NA	NA	NA	Spata31d1a
chr9:94300673:G:A	9	A	G	0.006667	0	0.003546	0.002262	0	0.006667	missense_variant	MODERATE	ZNF169	ENSG00000175787	transcript	ENST00000395395.6	c.1115G>A	p.Arg372Lys	1205/1986	372/603	1115/1812	NA	NA	NA	NA	NA	NA	NA	NA	NA	NA	NA	NA	NA	NA	NA	NA	N	N/N	0.001	-3.3	ZN169_HUMAN	B	B	2.71	372	0.002	-0.191	T	Zfp169
chr9:94300679:T:A	9	A	T	0.006667	0	0.001773	0.002262	0	0.006667	missense_variant	MODERATE	ZNF169	ENSG00000175787	transcript	ENST00000395395.6	c.1121T>A	p.Phe374Tyr	1211/1986	374/603	1121/1812	NA	NA	NA	NA	NA	NA	NA	NA	NA	NA	NA	NA	NA	NA	NA	NA	N	N/N	0.042	1.49	ZN169_HUMAN	B	B	2.71	374	0.043	1.035	T	Zfp169
chr14:20457163:C:T	14	T	C	0.006667	0	0.001773	0	0	0.006667	structural_interaction_variant	HIGH	APEX1	ENSG00000100823	interaction	4IEM:D_204-D_290:ENST00000216714	c.612C>T	NA	NA	NA	NA	NA	NA	NA	NA	NA	NA	NA	NA	NA	NA	NA	NA	NA	NA	NA	NA	NA	NA	NA	NA	NA	NA	NA	NA	NA	NA	NA	NA	Apex1
chr10:100256329:A:T	10	T	A	0.006667	0.004386	0.003546	0.001131	0	0.006667	missense_variant	MODERATE	CWF19L1	ENSG00000095485	transcript	ENST00000354105.8	c.437T>A	p.Phe146Tyr	524/2633	146/538	437/1617	NA	NA	NA	NA	0.0005436	0.00479233	0.995208	2492,0	0	0.00239617	NA	NA	NA	NA	NA	NA	M	D	0.999	5.02	./C19L1_HUMAN	P/B	P	6.16	9146	20.9	1.199	T	Cwf19l1
chr14:20457163:C:T	14	T	C	0.006667	0	0.001773	0	0	0.006667	structural_interaction_variant	HIGH	APEX1	ENSG00000100823	interaction	1DE8:A_165-A_204:ENST00000216714	c.612C>T	NA	NA	NA	NA	NA	NA	NA	NA	NA	NA	NA	NA	NA	NA	NA	NA	NA	NA	NA	NA	NA	NA	NA	NA	NA	NA	NA	NA	NA	NA	NA	NA	Apex1
chr14:20457163:C:T	14	T	C	0.006667	0	0.001773	0	0	0.006667	structural_interaction_variant	HIGH	APEX1	ENSG00000100823	interaction	1HD7:A_166-A_204:ENST00000216714	c.612C>T	NA	NA	NA	NA	NA	NA	NA	NA	NA	NA	NA	NA	NA	NA	NA	NA	NA	NA	NA	NA	NA	NA	NA	NA	NA	NA	NA	NA	NA	NA	NA	NA	Apex1
chr14:20457163:C:T	14	T	C	0.006667	0	0.001773	0	0	0.006667	structural_interaction_variant	HIGH	APEX1	ENSG00000100823	interaction	4LND:A_166-A_204:ENST00000216714	c.612C>T	NA	NA	NA	NA	NA	NA	NA	NA	NA	NA	NA	NA	NA	NA	NA	NA	NA	NA	NA	NA	NA	NA	NA	NA	NA	NA	NA	NA	NA	NA	NA	NA	Apex1
chr14:20457163:C:T	14	T	C	0.006667	0	0.001773	0	0	0.006667	structural_interaction_variant	HIGH	APEX1	ENSG00000100823	interaction	3U8U:E_166-E_204:ENST00000216714	c.612C>T	NA	NA	NA	NA	NA	NA	NA	NA	NA	NA	NA	NA	NA	NA	NA	NA	NA	NA	NA	NA	NA	NA	NA	NA	NA	NA	NA	NA	NA	NA	NA	NA	Apex1
chr14:20457163:C:T	14	T	C	0.006667	0	0.001773	0	0	0.006667	structural_interaction_variant	HIGH	APEX1	ENSG00000100823	interaction	4QHD:A_166-A_204:ENST00000216714	c.612C>T	NA	NA	NA	NA	NA	NA	NA	NA	NA	NA	NA	NA	NA	NA	NA	NA	NA	NA	NA	NA	NA	NA	NA	NA	NA	NA	NA	NA	NA	NA	NA	NA	Apex1
chr14:20457163:C:T	14	T	C	0.006667	0	0.001773	0	0	0.006667	structural_interaction_variant	HIGH	APEX1	ENSG00000100823	interaction	4IEM:D_165-D_204:ENST00000216714	c.612C>T	NA	NA	NA	NA	NA	NA	NA	NA	NA	NA	NA	NA	NA	NA	NA	NA	NA	NA	NA	NA	NA	NA	NA	NA	NA	NA	NA	NA	NA	NA	NA	NA	Apex1
chr14:20457163:C:T	14	T	C	0.006667	0	0.001773	0	0	0.006667	structural_interaction_variant	HIGH	APEX1	ENSG00000100823	interaction	4IEM:A_165-A_204:ENST00000216714	c.612C>T	NA	NA	NA	NA	NA	NA	NA	NA	NA	NA	NA	NA	NA	NA	NA	NA	NA	NA	NA	NA	NA	NA	NA	NA	NA	NA	NA	NA	NA	NA	NA	NA	Apex1
chr14:20457163:C:T	14	T	C	0.006667	0	0.001773	0	0	0.006667	structural_interaction_variant	HIGH	APEX1	ENSG00000100823	interaction	4IEM:A_164-A_204:ENST00000216714	c.612C>T	NA	NA	NA	NA	NA	NA	NA	NA	NA	NA	NA	NA	NA	NA	NA	NA	NA	NA	NA	NA	NA	NA	NA	NA	NA	NA	NA	NA	NA	NA	NA	NA	Apex1
chr10:103603504:T:A	10	A	T	0.006667	0	0.001773	0	0	0.006667	missense_variant	MODERATE	SH3PXD2A	ENSG00000107957	transcript	ENST00000369774.8	c.1714A>T	p.Ser572Cys	1991/11468	572/1133	1714/3402	NA	NA	NA	NA	0.0002141	0.000798722	0.999201	2502,0	0	0.000399361	NA	NA	NA	NA	NA	NA	L	N/N/N/N/N/N	0.01	1.82	SPD2A_HUMAN/././.	B/B/B/P	P	5.47	572421417544	2.028	0.096	D	Sh3pxd2a
chr10:104059655:A:G	10	G	A	0.006667	0	0.001773	0	0	0.006667	missense_variant	MODERATE	COL17A1	ENSG00000065618	transcript	ENST00000353479.9	c.1205T>C	p.Leu402Pro	1496/5734	402/1497	1205/4494	NA	NA	NA	NA	9.06e-05	0.000798722	0.999201	2502,0	0	0.000399361	NA	NA	NA	NA	NA	NA	M	N/N/N	0.233	4.48	./COHA1_HUMAN	B	P/B	5.61	402	20.5	1.199	D	NA
chr10:113726432:C:T	10	T	C	0.006667	0.004386	0.001773	0	0.01852	0.006667	missense_variant&splice_region_variant	MODERATE	CASP7	ENSG00000165806	transcript	ENST00000369321.6	c.935C>T	p.Pro312Leu	1021/2620	312/388	935/1167	NA	NA	NA	NA	5.766e-05	0.000798722	0.999201	2502,0	0	0.000399361	NA	NA	NA	NA	NA	NA	NA	D/D/D/D/D/D	0.989	5.28	./././CASP7_HUMAN	D	D	5.28	202235260227	28.9	0.931	./D/./D/D/./D	Casp7
chr14:20457163:C:T	14	T	C	0.006667	0	0.001773	0	0	0.006667	structural_interaction_variant	HIGH	APEX1	ENSG00000100823	interaction	4QHE:A_166-A_204:ENST00000216714	c.612C>T	NA	NA	NA	NA	NA	NA	NA	NA	NA	NA	NA	NA	NA	NA	NA	NA	NA	NA	NA	NA	NA	NA	NA	NA	NA	NA	NA	NA	NA	NA	NA	NA	Apex1
chr10:113847212:T:A	10	A	T	0.006667	0	0.001773	0.001131	0.01852	0.006667	missense_variant	MODERATE	DCLRE1A	ENSG00000198924	transcript	ENST00000361384.6	c.2249A>T	p.Tyr750Phe	3167/4468	750/1040	2249/3123	NA	NA	NA	NA	6.589e-05	0.000399361	0.999601	2503,0	0	0.000199681	NA	NA	NA	NA	NA	NA	M	D/D	1	6.03	DCR1A_HUMAN	P	B	6.03	750	31	1.061	D	Dclre1a
chr14:20457163:C:T	14	T	C	0.006667	0	0.001773	0	0	0.006667	structural_interaction_variant	HIGH	APEX1	ENSG00000100823	interaction	2ISI:B_166-B_204:ENST00000216714	c.612C>T	NA	NA	NA	NA	NA	NA	NA	NA	NA	NA	NA	NA	NA	NA	NA	NA	NA	NA	NA	NA	NA	NA	NA	NA	NA	NA	NA	NA	NA	NA	NA	NA	Apex1
chr14:20457163:C:T	14	T	C	0.006667	0	0.001773	0	0	0.006667	structural_interaction_variant	HIGH	APEX1	ENSG00000100823	interaction	4IEM:A_204-A_290:ENST00000216714	c.612C>T	NA	NA	NA	NA	NA	NA	NA	NA	NA	NA	NA	NA	NA	NA	NA	NA	NA	NA	NA	NA	NA	NA	NA	NA	NA	NA	NA	NA	NA	NA	NA	NA	Apex1
chr14:20457163:C:T	14	T	C	0.006667	0	0.001773	0	0	0.006667	structural_interaction_variant	HIGH	APEX1	ENSG00000100823	interaction	4LND:B_166-B_204:ENST00000216714	c.612C>T	NA	NA	NA	NA	NA	NA	NA	NA	NA	NA	NA	NA	NA	NA	NA	NA	NA	NA	NA	NA	NA	NA	NA	NA	NA	NA	NA	NA	NA	NA	NA	NA	Apex1
chr10:114286412:A:C	10	C	A	0.006667	0	0.001773	0	0	0.006667	missense_variant	MODERATE	VWA2	ENSG00000165816	transcript	ENST00000392982.7	c.1471A>C	p.Thr491Pro	1721/2794	491/755	1471/2268	NA	NA	NA	NA	4.118e-05	0.000399361	0.999601	2503,0	0	0.000199681	NA	NA	NA	NA	NA	NA	M	D/D	0.895	4.75	./VWA2_HUMAN/.	D	D	5.87	187491491	25.8	1.199	D/.	Vwa2
chr10:11462716:C:T	10	T	C	0.006667	0	0.001773	0	0.01852	0.006667	missense_variant	MODERATE	USP6NL	ENSG00000148429	transcript	ENST00000379237.6	c.2281G>A	p.Glu761Lys	2340/4546	761/851	2281/2556	NA	NA	NA	NA	0.0001572	0.000399361	0.999601	2503,0	0	0.000199681	NA	NA	NA	NA	NA	NA	M	D/D/D	0.987	6.17	US6NL_HUMAN/.	B/P	P	6.17	738755	29	0.935	././D	Usp6nl
chr10:124484228:G:C	10	C	G	0.006667	0.01316	0.005319	0.003394	0.01852	0.006667	missense_variant	MODERATE	LHPP	ENSG00000107902	transcript	ENST00000368842.9	c.215G>C	p.Gly72Ala	243/1622	72/270	215/813	NA	NA	NA	NA	NA	NA	NA	NA	NA	NA	NA	NA	NA	NA	NA	NA	H	D/D/D	0.742	4.46	././LHPP_HUMAN	D	D	4.46	72	25.8	1.048	D	Lhpp
chr14:20457163:C:T	14	T	C	0.006667	0	0.001773	0	0	0.006667	structural_interaction_variant	HIGH	APEX1	ENSG00000100823	interaction	4IEM:B_166-B_204:ENST00000216714	c.612C>T	NA	NA	NA	NA	NA	NA	NA	NA	NA	NA	NA	NA	NA	NA	NA	NA	NA	NA	NA	NA	NA	NA	NA	NA	NA	NA	NA	NA	NA	NA	NA	NA	Apex1
chr10:133292682:G:A	10	A	G	0.006667	0	0.001773	0	0	0.006667	missense_variant	MODERATE	TUBGCP2	ENSG00000130640	transcript	ENST00000543663.5	c.1115C>T	p.Ser372Leu	1488/4302	372/930	1115/2793	NA	NA	NA	NA	0.0007166	0.000798722	0.999201	2502,0	0	0.000399361	NA	NA	NA	NA	NA	NA	M	D/D/D/D	0.043	4.87	././GCP2_HUMAN	B	P	4.87	372372344	23.8	0.998	D	Tubgcp2
chr10:16828965:G:A	10	A	G	0.006667	0	0.001773	0.002262	0	0.006667	missense_variant	MODERATE	CUBN	ENSG00000107611	transcript	ENST00000377833.8	c.10604C>T	p.Thr3535Met	10670/11949	3535/3623	10604/10872	NA	NA	NA	NA	8.236e-06	NA	NA	NA	NA	NA	NA	NA	NA	NA	NA	NA	L	D	0.64	5.94	CUBN_HUMAN	D	D	5.94	3535	27	1.048	D	Cubn
chr10:19817146:G:C	10	C	G	0.006667	0	0.001773	0	0	0.006667	missense_variant	MODERATE	PLXDC2	ENSG00000120594	transcript	ENST00000377252.4	c.67G>C	p.Asp23His	908/12468	23/529	67/1590	NA	NA	NA	NA	0.00036	0.00159744	0.998403	2500,0	0	0.000798722	NA	NA	NA	NA	NA	NA	L	D/N/N	0.683	4.57	./PXDC2_HUMAN	P	P	4.57	23	23.8	1.044	D	Plxdc2
chr10:20852645:T:C	10	C	T	0.006667	0	0.001773	0.001131	0	0.006667	missense_variant	MODERATE	NEBL	ENSG00000078114	transcript	ENST00000377122.8	c.908A>G	p.Glu303Gly	1305/9216	303/1014	908/3045	NA	NA	NA	NA	0.0001236	0.00239617	0.997604	2498,0	0	0.00119808	NA	NA	NA	NA	NA	NA	M	D/D/D	0.978	6.17	NEBL_HUMAN	B	P	6.17	303	22.9	1.061	D	NA
chr10:25997174:C:T	10	T	C	0.006667	0.004386	0.001773	0.001131	0.01852	0.006667	missense_variant	MODERATE	MYO3A	ENSG00000095777	transcript	ENST00000265944.9	c.424C>T	p.His142Tyr	590/5581	142/1616	424/4851	NA	NA	NA	NA	0.0003048	0.00279553	0.997204	2497,0	0	0.00139776	NA	NA	NA	NA	NA	NA	H	D/D/D/D	0.987	5.41	././MYO3A_HUMAN/.	D	D	5.41	142	29.2	0.892	D	Myo3a
chr10:38117701:G:A	10	A	G	0.006667	0.004386	0.005319	0.004525	0	0.006667	missense_variant	MODERATE	ZNF37A	ENSG00000075407	transcript	ENST00000351773.7	c.550G>A	p.Asp184Asn	1380/7027	184/561	550/1686	NA	NA	NA	NA	0.0007002	0.00678914	0.993211	2487,0	0	0.00339457	NA	NA	NA	NA	NA	NA	N	N/N	0.109	0.852	ZN37A_HUMAN	B	P	1.77	184	7.377	0.002	T	NA
chr10:47350053:C:G	10	G	C	0.006667	0	0.001773	0.003394	0	0.006667	missense_variant	MODERATE	RBP3	ENSG00000265203	transcript	ENST00000584701.1	c.1569C>G	p.His523Gln	1683/4276	523/1247	1569/3744	NA	NA	NA	NA	NA	NA	NA	NA	NA	NA	0	Retinitis_pigmentosa_66	C3715216:615233	MedGen:OMIM	NA	NA	NA	NA	0.025	-1.15	NA	NA	NA	5.43	NA	NA	0.036	NA	Rbp3
chr10:48175879:C:T	10	T	C	0.006667	0	0.001773	0.001131	0	0.006667	missense_variant	MODERATE	FRMPD2	ENSG00000170324	transcript	ENST00000636244.1	c.2956G>A	p.Gly986Arg	2956/4194	986/1397	2956/4194	NA	NA	NA	NA	NA	NA	NA	NA	NA	NA	NA	NA	NA	NA	NA	NA	H	D/D/D/D	0.988	4.96	./FRPD2_HUMAN/.	D	D	4.96	961986954	33	0.828	D	Gm626
chr10:49472425:C:A	10	A	C	0.006667	0.01316	0.007092	0.004525	0	0.01333	missense_variant	MODERATE	ERCC6	ENSG00000225830	transcript	ENST00000355832.9	c.2875G>T	p.Val959Leu	2954/8008	959/1493	2875/4482	NA	NA	NA	NA	0.001672	0.00359425	0.996406	2495,0	0	0.00179712	NA	NA	NA	NA	NA	NA	M	D/D	0.996	5.56	ERCC6_HUMAN/.	P	P	5.56	959336	31	0.935	D/.	Ercc6
chr10:49482694:G:A	10	A	G	0.006667	0	0.001773	0	0.01852	0.006667	missense_variant	MODERATE	ERCC6	ENSG00000225830	transcript	ENST00000355832.9	c.2162C>T	p.Pro721Leu	2241/8008	721/1493	2162/4482	NA	NA	NA	NA	NA	NA	NA	NA	NA	NA	NA	NA	NA	NA	NA	NA	L	D/D	0.971	5.68	ERCC6_HUMAN/.	D	D	5.68	721130	24.2	1.048	D/.	Ercc6
chr14:20457163:C:T	14	T	C	0.006667	0	0.001773	0	0	0.006667	structural_interaction_variant	HIGH	APEX1	ENSG00000100823	interaction	4IEM:C_165-C_204:ENST00000216714	c.612C>T	NA	NA	NA	NA	NA	NA	NA	NA	NA	NA	NA	NA	NA	NA	NA	NA	NA	NA	NA	NA	NA	NA	NA	NA	NA	NA	NA	NA	NA	NA	NA	NA	Apex1
chr10:89725066:C:T	10	T	C	0.006667	0.008772	0.007092	0.001131	0	0.006667	missense_variant	MODERATE	KIF20B	ENSG00000138182	transcript	ENST00000371728.7	c.1909C>T	p.Arg637Cys	1974/6419	637/1820	1909/5463	NA	NA	NA	NA	8.237e-05	NA	NA	NA	NA	NA	NA	NA	NA	NA	NA	NA	N	D/D/D/D	0.997	2.15	KI20B_HUMAN/.	B	B	5.73	637	24.9	-0.362	T	Kif20b
chr10:89739021:G:C	10	C	G	0.006667	0.008772	0.007092	0.001131	0	0.006667	missense_variant	MODERATE	KIF20B	ENSG00000138182	transcript	ENST00000371728.7	c.3840G>C	p.Arg1280Ser	3905/6419	1280/1820	3840/5463	NA	NA	NA	NA	7.413e-05	NA	NA	NA	NA	NA	NA	NA	NA	NA	NA	NA	M	D/D/D/D	1	2.33	KI20B_HUMAN/.	P	D	5.23	12801240	26.8	0.998	D	Kif20b
chr10:99362365:G:A	10	A	G	0.006667	0.004386	0.001773	0	0.01852	0.006667	missense_variant	MODERATE	CNNM1	ENSG00000119946	transcript	ENST00000356713.4	c.1997G>A	p.Arg666His	2286/5959	666/951	1997/2856	NA	NA	NA	NA	1.647e-05	NA	NA	NA	NA	NA	NA	NA	NA	NA	NA	NA	L	D/D/D/D	0.999	4.19	./././CNNM1_HUMAN	B	P/P/B/B	5.1	301666301666	23.4	0.953	T	Cnnm1
chr11:100299333:G:A	11	A	G	0.006667	0.004386	0.007092	0.001131	0	0.006667	missense_variant	MODERATE	CNTN5	ENSG00000149972	transcript	ENST00000524871.5	c.2557G>A	p.Val853Ile	2847/6258	853/1100	2557/3303	NA	NA	NA	NA	0.000207	NA	NA	NA	NA	NA	NA	NA	NA	NA	NA	3	M	D/D/D/D/D	0.998	5.62	./CNTN5_HUMAN	D	D	5.62	779853	32	1.048	D/D/D/D/./.	Cntn5
chr11:103222045:A:C	11	C	A	0.006667	0	0.003546	0	0.01852	0.006667	missense_variant	MODERATE	DYNC2H1	ENSG00000187240	transcript	ENST00000398093.7	c.9123A>C	p.Arg3041Ser	9123/12945	3041/4314	9123/12945	NA	NA	NA	NA	3.313e-05	0.000399361	0.999601	2503,0	0	0.000199681	NA	NA	NA	NA	NA	NA	L	D/D/D	0.997	3.58	DYHC2_HUMAN/.	P	D	5.87	3041	23.8	-0.115	T	Dync2h1
chr11:1190726:T:C	11	C	T	0.006667	0.008772	0.003546	0.002262	0.01852	0.006667	missense_variant	MODERATE	MUC5AC	ENSG00000215182	transcript	ENST00000621226.2	c.12581T>C	p.Ile4194Thr	12628/17448	4194/5654	12581/16965	NA	NA	NA	NA	NA	NA	NA	NA	NA	NA	NA	NA	NA	NA	NA	NA	NA	NA	0	NA	NA	NA	NA	NA	NA	NA	-4.289	NA	Muc5ac
chr11:119335726:C:T	11	T	C	0.006667	0.004386	0.001773	0.001131	0	0.006667	missense_variant	MODERATE	RNF26	ENSG00000173456	transcript	ENST00000311413.4	c.604C>T	p.Leu202Phe	1200/2787	202/433	604/1302	NA	NA	NA	NA	0.0002141	NA	NA	NA	NA	NA	NA	NA	NA	NA	NA	NA	M	D	0.996	5.12	RNF26_HUMAN	D	D	5.12	202	25.1	0.932	D	Rnf26
chr11:121591090:A:T	11	T	A	0.006667	0.004386	0.003546	0.002262	0	0.006667	missense_variant	MODERATE	SORL1	ENSG00000137642	transcript	ENST00000260197.11	c.4303A>T	p.Thr1435Ser	4432/10904	1435/2214	4303/6645	NA	NA	NA	NA	0.0005354	0.000798722	0.999201	2502,0	0	0.000399361	NA	NA	NA	NA	NA	NA	N	D/D/D/D/D	0.997	4.42	./SORL_HUMAN	B	B	5.55	501435	5.037	0.234	T	Sorl1
chr11:121619793:A:C	11	C	A	0.006667	0.004386	0.003546	0.002262	0.01852	0.006667	missense_variant	MODERATE	SORL1	ENSG00000137642	transcript	ENST00000260197.11	c.5765A>C	p.Tyr1922Ser	5894/10904	1922/2214	5765/6645	NA	NA	NA	NA	0.0005271	0.00199681	0.998003	2499,0	0	0.000998403	NA	NA	NA	NA	NA	NA	L	D/D/D/D/D	0.729	4.63	./SORL_HUMAN	B	B	5.77	5371922	11.55	1.199	T	Sorl1
chr11:124887403:G:A	11	A	G	0.006667	0	0.003546	0	0.01852	0.01333	missense_variant	MODERATE	ROBO4	ENSG00000154133	transcript	ENST00000306534.7	c.2153C>T	p.Pro718Leu	2639/4710	718/1007	2153/3024	NA	NA	NA	NA	0.001186	0.00638978	0.993211	2487,1	0.000399361	0.00359425	NA	NA	NA	NA	NA	NA	M	N/N	0.368	3.75	././ROBO4_HUMAN	B/D/D	B/D/D	4.67	718608718	19.5	0.953	D	Robo4
chr14:20457163:C:T	14	T	C	0.006667	0	0.001773	0	0	0.006667	structural_interaction_variant	HIGH	APEX1	ENSG00000100823	interaction	1DE9:A_166-A_204:ENST00000216714	c.612C>T	NA	NA	NA	NA	NA	NA	NA	NA	NA	NA	NA	NA	NA	NA	NA	NA	NA	NA	NA	NA	NA	NA	NA	NA	NA	NA	NA	NA	NA	NA	NA	NA	Apex1
chr11:130416280:A:T	11	T	A	0.006667	0.004386	0.001773	0	0.01852	0.006667	missense_variant	MODERATE	ADAMTS8	ENSG00000134917	transcript	ENST00000257359.6	c.1147T>A	p.Phe383Ile	1854/4010	383/889	1147/2670	NA	NA	NA	NA	8.371e-06	NA	NA	NA	NA	NA	NA	NA	NA	NA	NA	NA	M	D	0.876	5.25	ATS8_HUMAN	B	P	5.25	383	32	1.199	D	Adamts8
chr11:16782771:C:T	11	T	C	0.006667	0	0.001773	0	0.01852	0.006667	missense_variant	MODERATE	PLEKHA7	ENSG00000166689	transcript	ENST00000531066.5	c.3776G>A	p.Arg1259His	3818/4561	1259/1271	3776/3816	NA	NA	NA	NA	0.0002945	NA	NA	NA	NA	NA	NA	NA	NA	NA	NA	NA	NA	D	1	4.82	NA	D	D	4.82	1259	22.9	0.935	D	Plekha7
chr14:20457163:C:T	14	T	C	0.006667	0	0.001773	0	0	0.006667	structural_interaction_variant	HIGH	APEX1	ENSG00000100823	interaction	4IEM:C_166-C_204:ENST00000216714	c.612C>T	NA	NA	NA	NA	NA	NA	NA	NA	NA	NA	NA	NA	NA	NA	NA	NA	NA	NA	NA	NA	NA	NA	NA	NA	NA	NA	NA	NA	NA	NA	NA	NA	Apex1
chr11:2404985:T:G	11	G	T	0.006667	0	0.001773	0.001131	0	0.006667	missense_variant	MODERATE	TRPM5	ENSG00000070985	transcript	ENST00000533060.5	c.3474A>C	p.Leu1158Phe	3480/3562	1158/1173	3474/3522	NA	NA	NA	NA	9.067e-05	0.000798722	0.999201	2502,0	0	0.000399361	NA	NA	NA	NA	NA	NA	L	N/N/N/N	0	-2.03	././TRPM5_HUMAN	B	B	2.12	115811521150	0.028	-0.308	T	Trpm5
chr11:2413167:G:A	11	A	G	0.006667	0	0.001773	0.001131	0	0.006667	missense_variant	MODERATE	TRPM5	ENSG00000070985	transcript	ENST00000533060.5	c.2063C>T	p.Thr688Met	2069/3562	688/1173	2063/3522	NA	NA	NA	NA	0.0002241	0.00319489	0.996805	2496,0	0	0.00159744	NA	NA	NA	NA	NA	2	L	N/N/N/N	0.068	-0.665	././TRPM5_HUMAN	B	B	3.97	688690688	4.96	-0.782	T	Trpm5
chr11:2885138:G:C	11	C	G	0.006667	0.004386	0.001773	0	0.01852	0.006667	missense_variant	MODERATE	CDKN1C	ENSG00000129757	transcript	ENST00000414822.7	c.352C>G	p.Pro118Ala	744/2051	118/316	352/951	NA	NA	NA	NA	2.547e-05	NA	NA	NA	NA	NA	NA	NA	NA	NA	NA	NA	L	N/N/N/N/N	0.071	0.332	CDN1C_HUMAN	B	B	2.43	118	13.84	-0.571	T	NA
chr14:20457163:C:T	14	T	C	0.006667	0	0.001773	0	0	0.006667	structural_interaction_variant	HIGH	APEX1	ENSG00000100823	interaction	4LND:C_166-C_204:ENST00000216714	c.612C>T	NA	NA	NA	NA	NA	NA	NA	NA	NA	NA	NA	NA	NA	NA	NA	NA	NA	NA	NA	NA	NA	NA	NA	NA	NA	NA	NA	NA	NA	NA	NA	NA	Apex1
chr11:4086815:C:G	11	G	C	0.006667	0.01316	0.001773	0	0.01852	0.006667	missense_variant	MODERATE	STIM1	ENSG00000167323	transcript	ENST00000616714.4	c.1813C>G	p.Pro605Ala	2381/4356	605/791	1813/2376	NA	NA	NA	NA	0.0001333	NA	NA	NA	NA	NA	NA	NA	NA	NA	NA	NA	NA	D/D/D	0.995	1.51	NA	NA	NA	5.59	NA	13.68	-0.373	NA	Stim1
chr14:20457163:C:T	14	T	C	0.006667	0	0.001773	0	0	0.006667	structural_interaction_variant	HIGH	APEX1	ENSG00000100823	interaction	2O3H:A_166-A_204:ENST00000216714	c.612C>T	NA	NA	NA	NA	NA	NA	NA	NA	NA	NA	NA	NA	NA	NA	NA	NA	NA	NA	NA	NA	NA	NA	NA	NA	NA	NA	NA	NA	NA	NA	NA	NA	Apex1
chr14:20457163:C:T	14	T	C	0.006667	0	0.001773	0	0	0.006667	structural_interaction_variant	HIGH	APEX1	ENSG00000100823	interaction	1E9N:B_166-B_204:ENST00000216714	c.612C>T	NA	NA	NA	NA	NA	NA	NA	NA	NA	NA	NA	NA	NA	NA	NA	NA	NA	NA	NA	NA	NA	NA	NA	NA	NA	NA	NA	NA	NA	NA	NA	NA	Apex1
chr14:20457163:C:T	14	T	C	0.006667	0	0.001773	0	0	0.006667	structural_interaction_variant	HIGH	APEX1	ENSG00000100823	interaction	4QH9:A_166-A_204:ENST00000216714	c.612C>T	NA	NA	NA	NA	NA	NA	NA	NA	NA	NA	NA	NA	NA	NA	NA	NA	NA	NA	NA	NA	NA	NA	NA	NA	NA	NA	NA	NA	NA	NA	NA	NA	Apex1
chr11:47247684:T:C	11	C	T	0.006667	0	0.003546	0	0.01852	0.01333	missense_variant	MODERATE	ACP2	ENSG00000134575	transcript	ENST00000256997.7	c.254A>G	p.Gln85Arg	371/2203	85/423	254/1272	NA	NA	NA	NA	2.471e-05	NA	NA	NA	NA	NA	NA	NA	NA	NA	NA	NA	N	D/N/N/N/N/N/N/N	0.993	0.219	././././PPAL_HUMAN	B	B	5.53	85,85,53,57,85	1.097	0.084	T	Acp2
chr14:20457163:C:T	14	T	C	0.006667	0	0.001773	0	0	0.006667	structural_interaction_variant	HIGH	APEX1	ENSG00000100823	interaction	4IEM:D_204-D_291:ENST00000216714	c.612C>T	NA	NA	NA	NA	NA	NA	NA	NA	NA	NA	NA	NA	NA	NA	NA	NA	NA	NA	NA	NA	NA	NA	NA	NA	NA	NA	NA	NA	NA	NA	NA	NA	Apex1
chr11:47350058:A:G	11	G	A	0.006667	0	0.001773	0	0	0.006667	missense_variant	MODERATE	MYBPC3	ENSG00000134571	transcript	ENST00000256993.8	c.461T>C	p.Ile154Thr	516/4217	154/1274	461/3825	NA	NA	NA	NA	0.0001024	0.00199681	0.998003	2499,0	0	0.000998403	0|0	not_specified|Primary_familial_hypertrophic_cardiomyopathy	CN169374|C0949658:ORPHA155:83978005	MedGen|MedGen:Orphanet:SNOMED_CT	NA	NA	N	D/D/D	0.977	3.33	MYPC3_HUMAN	B	B	3.33	154	3.021	1.199	T	Mybpc3
chr11:47350068:C:T	11	T	C	0.006667	0.008772	0.001773	0.002262	0.01852	0.006667	missense_variant	MODERATE	MYBPC3	ENSG00000134571	transcript	ENST00000256993.8	c.451G>A	p.Asp151Asn	506/4217	151/1274	451/3825	NA	NA	NA	NA	3.437e-05	NA	NA	NA	NA	NA	0	not_specified	CN169374	MedGen	NA	NA	N	N/N/N	0.268	3.43	MYPC3_HUMAN	B	B	3.43	151	13.17	0.935	T	Mybpc3
chr11:47588267:G:A	11	A	G	0.006667	0	0.001773	0	0	0.006667	missense_variant	MODERATE	FAM180B	ENSG00000196666	transcript	ENST00000538490.1	c.439G>A	p.Val147Ile	461/1388	147/201	439/606	NA	NA	NA	NA	0.0001155	0.00279553	0.997204	2497,0	0	0.00139776	NA	NA	NA	NA	NA	NA	L	N/N	0.981	-1.46	F180B_HUMAN	B	B	5.13	170	5.017	-0.243	T	NA
chr11:4769241:G:C	11	C	G	0.006667	0.008772	0.001773	0	0	0.006667	missense_variant	MODERATE	OR51F1	ENSG00000280021	transcript	ENST00000380383.1	c.698C>G	p.Ser233Cys	698/960	233/319	698/960	NA	NA	NA	NA	0.0001977	NA	NA	NA	NA	NA	NA	NA	NA	NA	NA	NA	H	P/P/P	0.875	4.32	O51F1_HUMAN	D	D	5.24	233	23.5	1.048	D	NA
chr11:4821890:G:A	11	A	G	0.006667	0.004386	0.001773	0	0.01852	0.006667	missense_variant	MODERATE	OR51F2	ENSG00000176925	transcript	ENST00000322110.6	c.505G>A	p.Val169Ile	505/1029	169/342	505/1029	NA	NA	NA	NA	9.06e-05	0.000399361	0.999601	2503,0	0	0.000199681	NA	NA	NA	NA	NA	NA	N	N/N	0.017	3.65	O51F2_HUMAN	B	B	4.64	169	9.42	-0.231	T	./Olfr568
chr14:20457163:C:T	14	T	C	0.006667	0	0.001773	0	0	0.006667	structural_interaction_variant	HIGH	APEX1	ENSG00000100823	interaction	4IEM:D_204-D_288:ENST00000216714	c.612C>T	NA	NA	NA	NA	NA	NA	NA	NA	NA	NA	NA	NA	NA	NA	NA	NA	NA	NA	NA	NA	NA	NA	NA	NA	NA	NA	NA	NA	NA	NA	NA	NA	Apex1
chr11:55773778:C:T	11	T	C	0.006667	0	0.001773	0.001131	0	0.006667	missense_variant	MODERATE	OR5D13	ENSG00000279761	transcript	ENST00000623930.1	c.341C>T	p.Thr114Ile	341/945	114/314	341/945	NA	NA	NA	NA	0.0001483	0.000399361	0.999601	2503,0	0	0.000199681	NA	NA	NA	NA	NA	1	N	N	0.003	1.57	OR5DD_HUMAN	B	B	3.52	114	4.912	-0.106	T/.	NA
chr14:20457163:C:T	14	T	C	0.006667	0	0.001773	0	0	0.006667	structural_interaction_variant	HIGH	APEX1	ENSG00000100823	interaction	4IEM:C_164-C_204:ENST00000216714	c.612C>T	NA	NA	NA	NA	NA	NA	NA	NA	NA	NA	NA	NA	NA	NA	NA	NA	NA	NA	NA	NA	NA	NA	NA	NA	NA	NA	NA	NA	NA	NA	NA	NA	Apex1
chr11:56122843:T:A	11	A	T	0.006667	0.008772	0.001773	0	0.01852	0.006667	missense_variant	MODERATE	OR8H3	ENSG00000181761	transcript	ENST00000313472.3	c.471T>A	p.Phe157Leu	471/939	157/312	471/939	NA	NA	NA	NA	3.295e-05	NA	NA	NA	NA	NA	NA	NA	NA	NA	NA	NA	N	N	0.049	-0.911	OR8H3_HUMAN	B	B	3.62	157	0.007	-0.316	T	NA
chr11:56490998:T:C	11	C	T	0.006667	0	0.001773	0	0.01852	0.006667	missense_variant	MODERATE	OR5M8	ENSG00000181371	transcript	ENST00000327216.3	c.373A>G	p.Ile125Val	373/936	125/311	373/936	NA	NA	NA	NA	0.0006671	0.00479233	0.994808	2491,1	0.000399361	0.00279553	NA	NA	NA	NA	NA	NA	M	D	0.998	4.41	OR5M8_HUMAN	B	B	4.41	125	11.89	1.013	D	Olfr1031
chr11:56642123:T:C	11	C	T	0.006667	0	0.001773	0	0.01852	0.006667	missense_variant	MODERATE	OR5AP2	ENSG00000172464	transcript	ENST00000544374.1	c.320A>G	p.Gln107Arg	349/1006	107/317	320/954	NA	NA	NA	NA	0.0006424	0.00479233	0.994808	2491,1	0.000399361	0.00279553	NA	NA	NA	NA	NA	NA	H	D/D	0.997	3.92	O5AP2_HUMAN	P	P	5.06	106	24.1	0.095	D	Olfr1020
chr11:56743594:G:A	11	A	G	0.006667	0.008772	0.001773	0.002262	0.01852	0.006667	missense_variant	MODERATE	OR9G4	ENSG00000172457	transcript	ENST00000302957.3	c.218C>T	p.Pro73Leu	218/985	73/327	218/984	NA	NA	NA	NA	4.118e-05	NA	NA	NA	NA	NA	NA	NA	NA	NA	NA	NA	M	D	0.953	5.3	OR9G4_HUMAN	D	D	5.3	73	26.2	1.036	D	Olfr1006
chr11:57791633:A:G	11	G	A	0.006667	0.004386	0.001773	0.002262	0.01852	0.006667	missense_variant	MODERATE	CTNND1	ENSG00000198561	transcript	ENST00000399050.8	c.155A>G	p.Asn52Ser	691/6313	52/968	155/2907	NA	NA	NA	NA	0.003337	0.00199681	0.998003	2499,0	0	0.000998403	NA	NA	NA	NA	NA	1	N	D/D/D/D/D/D/D/D/D/D/D/D/D/D/D/D/D/D/D/D/D/N/N/N/N/N/N/N/N/N/N/N	0.998	3.29	././CTND1_HUMAN/././.	B	B	5.62	52	3.429	1.199	T	Ctnnd1
chr14:20457163:C:T	14	T	C	0.006667	0	0.001773	0	0	0.006667	structural_interaction_variant	HIGH	APEX1	ENSG00000100823	interaction	4IEM:B_204-B_288:ENST00000216714	c.612C>T	NA	NA	NA	NA	NA	NA	NA	NA	NA	NA	NA	NA	NA	NA	NA	NA	NA	NA	NA	NA	NA	NA	NA	NA	NA	NA	NA	NA	NA	NA	NA	NA	Apex1
chr11:58359058:A:T	11	T	A	0.006667	0	0.001773	0	0.01852	0.006667	missense_variant	MODERATE	OR5B17	ENSG00000197786	transcript	ENST00000357377.3	c.12T>A	p.Asn4Lys	12/946	4/314	12/945	NA	NA	NA	NA	NA	NA	NA	NA	NA	NA	NA	NA	NA	NA	NA	NA	N	N	0.002	-7.08	OR5BH_HUMAN	B	B	3.54	4	0.004	-0.634	T	Olfr1467
chr11:58579480:G:A	11	A	G	0.006667	0	0.001773	0.001131	0.01852	0.006667	missense_variant	MODERATE	ZFP91	ENSG00000186660	transcript	ENST00000316059.6	c.199G>A	p.Ala67Thr	370/5220	67/570	199/1713	NA	NA	NA	NA	0.004627	0.0127796	0.98722	2472,0	0	0.00638978	NA	NA	NA	NA	NA	NA	N	N	0.977	3.67	./ZFP91_HUMAN	P	D	3.67	67	22.9	0.808	D	./Zfp91
chr11:58579480:G:A	11	A	G	0.006667	0	0.001773	0.001131	0.01852	0.006667	missense_variant	MODERATE	ZFP91-CNTF	ENSG00000255073	transcript	ENST00000389919.8	c.199G>A	p.Ala67Thr	309/2319	67/529	199/1590	NA	NA	NA	NA	0.004627	0.0127796	0.98722	2472,0	0	0.00638978	NA	NA	NA	NA	NA	NA	N	N	0.977	3.67	./ZFP91_HUMAN	P	D	3.67	67	22.9	0.808	D	./Zfp91
chr11:61134186:G:A	11	A	G	0.006667	0.008772	0.001773	0.002262	0	0.006667	missense_variant	MODERATE	VPS37C	ENSG00000167987	transcript	ENST00000301765.9	c.115C>T	p.Arg39Trp	348/2865	39/355	115/1068	NA	NA	NA	NA	7.413e-05	0.000399361	0.999601	2503,0	0	0.000199681	NA	NA	NA	NA	NA	NA	M	D	0.997	3.33	./VP37C_HUMAN	D	D	5.3	39	30	0.998	D	Vps37c
chr11:61482350:G:A	11	A	G	0.006667	0	0.001773	0.001131	0	0.006667	missense_variant	MODERATE	PPP1R32	ENSG00000162148	transcript	ENST00000338608.6	c.149G>A	p.Gly50Asp	274/1535	50/425	149/1278	NA	NA	NA	NA	4.118e-05	NA	NA	NA	NA	NA	NA	NA	NA	NA	NA	NA	M	D/D	0.675	4.09	./PPR32_HUMAN	D	D	5.04	50	24.8	1.048	D	Ppp1r32
chr11:62357060:G:A	11	A	G	0.006667	0	0.001773	0	0	0.006667	missense_variant	MODERATE	ASRGL1	ENSG00000162174	transcript	ENST00000301776.9	c.407G>A	p.Gly136Glu	540/2182	136/308	407/927	NA	NA	NA	NA	4.118e-05	0.000399361	0.999601	2503,0	0	0.000199681	NA	NA	NA	NA	NA	NA	N	N/N/N	0.082	-6.41	ASGL1_HUMAN	B	B	5.77	136	0.002	-0.869	T/T/././.	Asrgl1
chr11:62527849:T:C	11	C	T	0.006667	0.004386	0.005319	0	0	0.006667	missense_variant	MODERATE	AHNAK	ENSG00000124942	transcript	ENST00000378024.8	c.6568A>G	p.Asn2190Asp	6843/18787	2190/5890	6568/17673	NA	NA	NA	NA	0.0001483	0.000798722	0.999201	2502,0	0	0.000399361	NA	NA	NA	NA	NA	2	N	D/D/N	0.215	1.25	AHNK_HUMAN	B	B	4.22	2190	0.001	-1.986	T	Ahnak
chr11:62787194:C:A	11	A	C	0.006667	0	0.001773	0.001131	0	0.006667	missense_variant	MODERATE	TAF6L	ENSG00000162227	transcript	ENST00000294168.7	c.1767C>A	p.Ser589Arg	1968/2116	589/622	1767/1869	NA	NA	NA	NA	0.0002527	0.00119808	0.998802	2501,0	0	0.000599042	NA	NA	NA	NA	NA	NA	N	N	0.972	0.503	TAF6L_HUMAN	B	B	4.85	589	22.6	0.035	D	./Taf6l
chr11:62995792:T:A	11	A	T	0.006667	0.004386	0.001773	0	0	0.006667	missense_variant	MODERATE	SLC22A8	ENSG00000149452	transcript	ENST00000336232.6	c.913A>T	p.Ile305Phe	1049/2178	305/542	913/1629	NA	NA	NA	NA	0.004406	0.0251597	0.974042	2439,2	0.000798722	0.0133786	NA	NA	NA	NA	NA	NA	M	D/D/D/D/D	0.839	2.69	./S22A8_HUMAN	B	B	5.07	305	17.36	0.11	T	Slc22a8
chr11:63552978:G:A	11	A	G	0.006667	0.008772	0.001773	0.001131	0	0.006667	missense_variant	MODERATE	HRASLS2	ENSG00000133328	transcript	ENST00000255695.1	c.475C>T	p.Arg159Trp	534/742	159/162	475/489	NA	NA	NA	NA	0.001375	0.00798722	0.992013	2484,0	0	0.00399361	NA	NA	NA	NA	NA	NA	M	N	0	-2.37	HRSL2_HUMAN	D	D	3.55	159	24.2	-0.951	D	NA
chr14:20457163:C:T	14	T	C	0.006667	0	0.001773	0	0	0.006667	structural_interaction_variant	HIGH	APEX1	ENSG00000100823	interaction	1DE8:B_166-B_204:ENST00000216714	c.612C>T	NA	NA	NA	NA	NA	NA	NA	NA	NA	NA	NA	NA	NA	NA	NA	NA	NA	NA	NA	NA	NA	NA	NA	NA	NA	NA	NA	NA	NA	NA	NA	NA	Apex1
chr11:64351175:G:A	11	A	G	0.006667	0	0.001773	0.001131	0	0.006667	missense_variant	MODERATE	CCDC88B	ENSG00000168071	transcript	ENST00000356786.9	c.2878G>A	p.Ala960Thr	2922/4915	960/1476	2878/4431	NA	NA	NA	NA	0.000192	NA	NA	NA	NA	NA	NA	NA	NA	NA	NA	NA	L	N/N/N	0	-4.42	././CC88B_HUMAN	B	B/P/B	4.69	960,96,960	0.492	-0.362	T	Ccdc88b
chr11:65267483:A:G	11	G	A	0.006667	0	0.001773	0	0	0.006667	missense_variant	MODERATE	POLA2	ENSG00000014138	transcript	ENST00000265465.7	c.211A>G	p.Ser71Gly	742/3744	71/598	211/1797	NA	NA	NA	NA	0.0001318	0.000399361	0.999601	2503,0	0	0.000199681	NA	NA	NA	NA	NA	NA	M	D/D	0.997	5.64	./DPOA2_HUMAN	B	B	5.64	31,71	17.27	1.136	T	Pola2
chr11:66369501:T:C	11	C	T	0.006667	0.004386	0.005319	0.001131	0	0.006667	missense_variant	MODERATE	SLC29A2	ENSG00000174669	transcript	ENST00000357440.6	c.143A>G	p.Asn48Ser	372/2514	48/456	143/1371	NA	NA	NA	NA	4.118e-05	0.000798722	0.999201	2502,0	0	0.000399361	NA	NA	NA	NA	NA	NA	L	D/D/D/D	0.002	4.73	./S29A2_HUMAN	B	B	4.73	48	1.259	0.144	T/T/T/./T	Slc29a2
chr11:6640910:C:T	11	T	C	0.006667	0.004386	0.003546	0	0	0.01333	missense_variant	MODERATE	DCHS1	ENSG00000166341	transcript	ENST00000299441.4	c.704G>A	p.Arg235Gln	1116/10765	235/3298	704/9897	NA	NA	NA	NA	0.000939	0.000399361	0.999601	2503,0	0	0.000199681	NA	NA	NA	NA	NA	1	M	D	0.709	4.71	PCD16_HUMAN	D	D	4.71	235	21.5	0.927	T	Dchs1
chr11:67665543:G:A	11	A	G	0.006667	0	0.001773	0	0	0.006667	missense_variant	MODERATE	ALDH3B2	ENSG00000132746	transcript	ENST00000349015.7	c.448C>T	p.Arg150Cys	887/2649	150/385	448/1158	NA	NA	NA	NA	4.118e-05	0.000399361	0.999601	2503,0	0	0.000199681	NA	NA	NA	NA	NA	1	H	D/D	0.9	4.06	./AL3B2_HUMAN	D	D	4.06	35150	34	1.045	D	NA
chr11:6943573:G:T	11	T	G	0.006667	0	0.001773	0	0.01852	0.006667	missense_variant	MODERATE	ZNF215	ENSG00000149054	transcript	ENST00000278319.9	c.644G>T	p.Ser215Ile	1232/3448	215/517	644/1554	NA	NA	NA	NA	8.237e-06	NA	NA	NA	NA	NA	NA	NA	NA	NA	NA	NA	N	N/N/N	0.07	-3.24	./ZN215_HUMAN	B	B	3.94	215	0.002	0.029	T/./T/T	NA
chr11:74963649:G:C	11	C	G	0.006667	0	0.003546	0.001131	0	0.006667	missense_variant	MODERATE	SPCS2	ENSG00000118363	transcript	ENST00000532972.5	c.169G>C	p.Val57Leu	190/839	57/257	169/774	NA	NA	NA	NA	0.001368	0.00159744	0.998403	2500,0	0	0.000798722	NA	NA	NA	NA	NA	NA	NA	N/N/N/N	0.057	-0.451	NA	NA	NA	0.225	NA	0.245	-0.49	T	Spcs2
chr11:7695642:C:G	11	G	C	0.006667	0.004386	0.001779	0	0.01852	0.006667	missense_variant	MODERATE	OVCH2	ENSG00000183378	transcript	ENST00000533663.5	c.1210G>C	p.Val404Leu	1237/1921	404/565	1210/1698	NA	NA	NA	NA	8.28e-06	NA	NA	NA	NA	NA	NA	NA	NA	NA	NA	NA	L	N	0.705	-6.03	OVCH2_HUMAN	B	B	4.45	404	1.524	-1.474	NA	Ovch2
chr14:20457163:C:T	14	T	C	0.006667	0	0.001773	0	0	0.006667	structural_interaction_variant	HIGH	APEX1	ENSG00000100823	interaction	4IEM:B_165-B_204:ENST00000216714	c.612C>T	NA	NA	NA	NA	NA	NA	NA	NA	NA	NA	NA	NA	NA	NA	NA	NA	NA	NA	NA	NA	NA	NA	NA	NA	NA	NA	NA	NA	NA	NA	NA	NA	Apex1
chr11:8638676:G:A	11	A	G	0.006667	0	0.005319	0.002262	0.01852	0.01333	missense_variant	MODERATE	TRIM66	ENSG00000166436	transcript	ENST00000402157.6	c.1847C>T	p.Ser616Phe	2288/10086	616/1245	1847/3738	NA	NA	NA	NA	0.0007922	0.00319489	0.996805	2496,0	0	0.00159744	NA	NA	NA	NA	NA	NA	M	D/D	0.997	5.26	TRI66_HUMAN	P	P	5.26	618	28.3	1.048	D	Trim66
chr11:8640727:G:T	11	T	G	0.006667	0	0.001773	0	0.01852	0.006667	missense_variant	MODERATE	TRIM66	ENSG00000166436	transcript	ENST00000402157.6	c.1207C>A	p.Gln403Lys	1648/10086	403/1245	1207/3738	NA	NA	NA	NA	7.873e-05	0.000399361	0.999601	2503,0	0	0.000199681	NA	NA	NA	NA	NA	NA	L	N/N	0.108	5.25	TRI66_HUMAN	B	B	5.25	405	17.1	0.991	D	Trim66
chr11:86412409:G:A	11	A	G	0.006667	0	0.001773	0	0	0.006667	missense_variant	MODERATE	CCDC81	ENSG00000149201	transcript	ENST00000445632.6	c.1241G>A	p.Arg414Gln	1513/2528	414/652	1241/1959	NA	NA	NA	NA	5.765e-05	0.000399361	0.999601	2503,0	0	0.000199681	NA	NA	NA	NA	NA	1	M	D/D/D/D	0.999	5.51	./CCD81_HUMAN/.	D	D	5.51	149414324	34	0.953	D	Ccdc81
chr11:89870848:A:G	11	G	A	0.006667	0	0.003546	0	0	0.006667	missense_variant	MODERATE	TRIM64B	ENSG00000189253	transcript	ENST00000329862.6	c.1123T>C	p.Phe375Leu	1123/2689	375/449	1123/1350	NA	NA	NA	NA	4.122e-05	0.000399361	0.999601	2503,0	0	0.000199681	NA	NA	NA	NA	NA	NA	M	N	0.002	2.09	NA	NA	NA	2.09	NA	18.17	0.553	T	NA
chr11:95979598:T:A	11	A	T	0.006667	0	0.001773	0	0.01852	0.006667	missense_variant	MODERATE	MAML2	ENSG00000184384	transcript	ENST00000524717.5	c.2821A>T	p.Thr941Ser	4106/7106	941/1156	2821/3471	NA	NA	NA	NA	9.096e-05	0.00119808	0.998802	2501,0	0	0.000599042	NA	NA	NA	NA	NA	NA	N	N/N	0.807	-1.35	MAML2_HUMAN	B	B	5.3	941	0.003	-0.29	T/.	NA
chr12:100338798:A:G	12	G	A	0.006667	0	0.001773	0	0	0.006667	missense_variant	MODERATE	SCYL2	ENSG00000136021	transcript	ENST00000635101.1	c.2428A>G	p.Met810Val	2607/3948	810/933	2428/2802	NA	NA	NA	NA	NA	NA	NA	NA	NA	NA	NA	NA	NA	NA	NA	NA	L	N	0.765	1.96	SCYL2_HUMAN	B	B	5.67	806	0.006	0.234	T	Scyl2
chr14:20457163:C:T	14	T	C	0.006667	0	0.001773	0	0	0.006667	structural_interaction_variant	HIGH	APEX1	ENSG00000100823	interaction	4IEM:A_166-A_204:ENST00000216714	c.612C>T	NA	NA	NA	NA	NA	NA	NA	NA	NA	NA	NA	NA	NA	NA	NA	NA	NA	NA	NA	NA	NA	NA	NA	NA	NA	NA	NA	NA	NA	NA	NA	NA	Apex1
chr12:102196122:A:G	12	G	A	0.006667	0	0.001773	0	0	0.006667	missense_variant	MODERATE	PARPBP	ENSG00000185480	transcript	ENST00000541394.5	c.1802A>G	p.Asn601Ser	1907/2452	601/656	1802/1971	NA	NA	NA	NA	0.0001153	0.000798722	0.999201	2502,0	0	0.000399361	NA	NA	NA	NA	NA	NA	M	D/D/N/N/N/N	0.919	2.51	././PR1BP_HUMAN	B	P/P/B	5.05	601239524	5.969	0.237	T/./T	Parpbp
chr14:20457163:C:T	14	T	C	0.006667	0	0.001773	0	0	0.006667	structural_interaction_variant	HIGH	APEX1	ENSG00000100823	interaction	1E9N:A_166-A_204:ENST00000216714	c.612C>T	NA	NA	NA	NA	NA	NA	NA	NA	NA	NA	NA	NA	NA	NA	NA	NA	NA	NA	NA	NA	NA	NA	NA	NA	NA	NA	NA	NA	NA	NA	NA	NA	Apex1
chr14:20457163:C:T	14	T	C	0.006667	0	0.001773	0	0	0.006667	structural_interaction_variant	HIGH	APEX1	ENSG00000100823	interaction	4IEM:D_164-D_204:ENST00000216714	c.612C>T	NA	NA	NA	NA	NA	NA	NA	NA	NA	NA	NA	NA	NA	NA	NA	NA	NA	NA	NA	NA	NA	NA	NA	NA	NA	NA	NA	NA	NA	NA	NA	NA	Apex1
chr12:111781924:A:G	12	G	A	0.006667	0.008772	0.001773	0	0	0.006667	missense_variant	MODERATE	ALDH2	ENSG00000111275	transcript	ENST00000261733.6	c.121A>G	p.Ile41Val	182/9569	41/517	121/1554	NA	NA	NA	NA	0.0009966	0.00319489	0.996805	2496,0	0	0.00159744	NA	NA	NA	NA	NA	NA	L	D/D/D	1	5.17	././ALDH2_HUMAN	B/P/B	P	5.17	41	26.3	1.199	./D/D	Aldh2
chr12:111781924:A:G	12	G	A	0.006667	0.008772	0.001773	0	0	0.006667	missense_variant	MODERATE	RP11-162P23.2	ENSG00000257767	transcript	ENST00000546840.2	c.106A>G	p.Ile36Val	111/784	36/258	106/779	NA	WARNING_TRANSCRIPT_INCOMPLETE	NA	NA	0.0009966	0.00319489	0.996805	2496,0	0	0.00159744	NA	NA	NA	NA	NA	NA	L	D/D/D	1	5.17	././ALDH2_HUMAN	B/P/B	P	5.17	41	26.3	1.199	./D/D	Aldh2
chr12:11752556:C:T	12	T	C	0.006667	0.004386	0.001773	0	0.01852	0.006667	missense_variant	MODERATE	ETV6	ENSG00000139083	transcript	ENST00000396373.8	c.140C>T	p.Ser47Leu	414/5989	47/452	140/1359	NA	NA	NA	NA	1.647e-05	NA	NA	NA	NA	NA	NA	NA	NA	NA	NA	NA	N	D	0.998	4.84	ETV6_HUMAN	B	B	5.73	47	23.5	0.935	T	Etv6
chr14:20457163:C:T	14	T	C	0.006667	0	0.001773	0	0	0.006667	structural_interaction_variant	HIGH	APEX1	ENSG00000100823	interaction	1DE8:A_166-A_204:ENST00000216714	c.612C>T	NA	NA	NA	NA	NA	NA	NA	NA	NA	NA	NA	NA	NA	NA	NA	NA	NA	NA	NA	NA	NA	NA	NA	NA	NA	NA	NA	NA	NA	NA	NA	NA	Apex1
chr12:122976952:C:T	12	T	C	0.006667	0	0.001773	0	0	0.006667	missense_variant	MODERATE	OGFOD2	ENSG00000111325	transcript	ENST00000228922.11	c.385C>T	p.Arg129Trp	417/1780	129/350	385/1053	NA	NA	NA	NA	0.0002233	0.000798722	0.999201	2502,0	0	0.000399361	NA	NA	NA	NA	NA	NA	L	D/D/D/D/D/D/D/N/N	0.98	4.16	./OGFD2_HUMAN/.	P/B/B	D/B/B	5.07	110,129,69	23.8	0.038	T	Abcb9/Ogfod2
chr14:20457163:C:T	14	T	C	0.006667	0	0.001773	0	0	0.006667	structural_interaction_variant	HIGH	APEX1	ENSG00000100823	interaction	4IEM:B_204-B_290:ENST00000216714	c.612C>T	NA	NA	NA	NA	NA	NA	NA	NA	NA	NA	NA	NA	NA	NA	NA	NA	NA	NA	NA	NA	NA	NA	NA	NA	NA	NA	NA	NA	NA	NA	NA	NA	Apex1
chr12:31089405:C:G	12	G	C	0.006667	0.004386	0.001773	0	0.01852	0.006667	missense_variant&splice_region_variant	MODERATE	DDX11	ENSG00000013573	transcript	ENST00000545668.5	c.795C>G	p.Asn265Lys	875/3751	265/970	795/2913	NA	NA	NA	NA	NA	NA	NA	NA	NA	NA	NA	NA	NA	NA	NA	NA	M	D/D/D/D/D/D	0.025	1.2	DDX11_HUMAN/./.	P	D/P/D	3.15	265	23.9	-0.055	D	Ddx11
chr12:39332911:G:A	12	A	G	0.006667	0.004386	0.001773	0	0	0.006667	missense_variant	MODERATE	KIF21A	ENSG00000139116	transcript	ENST00000361418.9	c.2684C>T	p.Pro895Leu	2700/5044	895/1674	2684/5025	NA	NA	NA	NA	0.0008401	0.00159744	0.998003	2499,1	0.000399361	0.00119808	NA	NA	NA	NA	NA	NA	N	N/N/N/N/N	0.002	3.44	././KI21A_HUMAN/./.	B	B	5.58	882859895882895	8.621	0.138	D	Kif21a
chr14:20457163:C:T	14	T	C	0.006667	0	0.001773	0	0	0.006667	structural_interaction_variant	HIGH	APEX1	ENSG00000100823	interaction	4IEM:C_204-C_290:ENST00000216714	c.612C>T	NA	NA	NA	NA	NA	NA	NA	NA	NA	NA	NA	NA	NA	NA	NA	NA	NA	NA	NA	NA	NA	NA	NA	NA	NA	NA	NA	NA	NA	NA	NA	NA	Apex1
chr12:4726772:C:T	12	T	C	0.006667	0	0.001773	0	0	0.006667	missense_variant	MODERATE	GALNT8	ENSG00000130035	transcript	ENST00000252318.6	c.452C>T	p.Ala151Val	789/2380	151/637	452/1914	NA	NA	NA	NA	5.765e-05	NA	NA	NA	NA	NA	NA	NA	NA	NA	NA	1	N	D	0.443	1.82	GALT8_HUMAN	B	B	4.3	151	14.56	-0.244	T	NA
chr12:48108149:A:T	12	T	A	0.006667	0	0.001773	0	0.01852	0.006667	missense_variant	MODERATE	PFKM	ENSG00000152556	transcript	ENST00000340802.10	c.160A>T	p.Met54Leu	384/3176	54/851	160/2556	NA	NA	NA	NA	3.368e-05	0.000798722	0.999201	2502,0	0	0.000399361	NA	NA	NA	NA	NA	NA	NA	N	0.015	-6.66	NA	B	B	3.87	54	0.001	-0.737	T	Pfkm
chr12:48660613:C:A	12	A	C	0.006667	0.008772	0.001773	0.001131	0.01852	0.006667	missense_variant	MODERATE	KANSL2	ENSG00000139620	transcript	ENST00000550347.5	c.1529G>T	p.Cys510Phe	1573/2714	510/675	1529/2028	NA	NA	NA	NA	0.0001987	0.00119808	0.998802	2501,0	0	0.000599042	NA	NA	NA	NA	NA	NA	L	D/D/D	1	5.77	./CL041_HUMAN/./.	B	B	5.77	510327132327	20.1	0.932	T	Kansl2
chr12:49793783:C:T	12	T	C	0.006667	0	0.001773	0	0.01852	0.006667	missense_variant	MODERATE	NCKAP5L	ENSG00000167566	transcript	ENST00000335999.6	c.3209G>A	p.Arg1070Gln	3411/4900	1070/1334	3209/4005	NA	NA	NA	NA	0.0003064	0.00119808	0.998802	2501,0	0	0.000599042	NA	NA	NA	NA	NA	NA	L	N	0.96	4.25	./NCK5L_HUMAN/.	B	B/P/P	5.14	104410661066	27.3	0.935	T	Nckap5l
chr14:20457163:C:T	14	T	C	0.006667	0	0.001773	0	0	0.006667	structural_interaction_variant	HIGH	APEX1	ENSG00000100823	interaction	4IEM:B_204-B_291:ENST00000216714	c.612C>T	NA	NA	NA	NA	NA	NA	NA	NA	NA	NA	NA	NA	NA	NA	NA	NA	NA	NA	NA	NA	NA	NA	NA	NA	NA	NA	NA	NA	NA	NA	NA	NA	Apex1
chr12:52792339:C:T	12	T	C	0.006667	0	0.001773	0	0	0.006667	missense_variant	MODERATE	KRT3	ENSG00000186442	transcript	ENST00000417996.2	c.1088G>A	p.Arg363His	1163/2319	363/628	1088/1887	NA	NA	NA	NA	0.0006671	0.000399361	0.999601	2503,0	0	0.000199681	NA	NA	NA	NA	NA	1	M	D/D	0.031	4.51	K2C3_HUMAN	D	D	4.51	363	26.9	0.743	D	NA
chr12:53119245:C:T	12	T	C	0.006667	0	0.001773	0	0	0.006667	missense_variant	MODERATE	SOAT2	ENSG00000167780	transcript	ENST00000301466.7	c.1031C>T	p.Thr344Met	1091/2044	344/522	1031/1569	NA	NA	NA	NA	3.295e-05	0.000399361	0.999601	2503,0	0	0.000199681	NA	NA	NA	NA	NA	NA	N	D	0.967	2.15	SOAT2_HUMAN	B	P	4.94	344	23.5	0.935	T	Soat2
chr12:54509905:G:A	12	A	G	0.006667	0	0.003546	0.004525	0	0.006667	missense_variant	MODERATE	NCKAP1L	ENSG00000123338	transcript	ENST00000293373.10	c.655G>A	p.Ala219Thr	734/9016	219/1127	655/3384	NA	NA	NA	NA	3.295e-05	0.000798722	0.999201	2502,0	0	0.000399361	NA	NA	NA	NA	NA	NA	M	D/D	0.997	5.83	NCKPL_HUMAN	D	D	5.83	219	32	1.048	D	Nckap1l
chr12:55294428:A:G	12	G	A	0.006667	0.004386	0.003546	0.002262	0.01852	0.006667	missense_variant	MODERATE	OR6C6	ENSG00000188324	transcript	ENST00000358433.2	c.805T>C	p.Ser269Pro	805/945	269/314	805/945	NA	NA	NA	NA	0.0007166	0.00878594	0.990815	2481,1	0.000399361	0.00479233	NA	NA	NA	NA	NA	NA	L	N	0.001	0.155	OR6C6_HUMAN	D	D	4.33	269	22.5	-0.161	D	Olfr804
chr14:24315881:TC:T	14	T	TC	0.006667	0	0.001773	0	0	0.006667	frameshift_variant	HIGH	LTB4R	ENSG00000213903	transcript	ENST00000345363.7	c.232delC	p.Leu78fs	553/1616	78/352	232/1059	NA	INFO_REALIGN_3_PRIME	(LTB4R|ENSG00000213903|1|1.00)	NA	8.236e-06	NA	NA	NA	NA	NA	NA	NA	NA	NA	NA	NA	NA	NA	NA	NA	NA	NA	NA	NA	NA	NA	NA	NA	Ltb4r1
chr12:56099971:C:A	12	A	C	0.006667	0	0.003546	0	0	0.006667	missense_variant	MODERATE	ERBB3	ENSG00000065361	transcript	ENST00000267101.7	c.3071C>A	p.Thr1024Asn	3511/5919	1024/1342	3071/4029	NA	NA	NA	NA	0.00014	0.000399361	0.999601	2503,0	0	0.000199681	NA	NA	NA	NA	NA	NA	L	D/D/N/N/N/N	0.935	2.65	././ERBB3_HUMAN	B	B	5.65	9651441024	11.11	0.046	T/T/./T/T	Erbb3
chr12:56120665:G:A	12	A	G	0.006667	0.004386	0.001773	0	0.01852	0.006667	missense_variant	MODERATE	ZC3H10	ENSG00000135482	transcript	ENST00000257940.6	c.103G>A	p.Gly35Arg	379/7228	35/434	103/1305	NA	NA	NA	NA	0.0006101	0.00119808	0.998802	2501,0	0	0.000599042	NA	NA	NA	NA	NA	1	L	D	0.48	3.93	ZC3HA_HUMAN	B	P	4.82	35	14.79	0.936	T/D/./T	Esyt1/Zc3h10
chr12:6235500:G:A	12	A	G	0.006667	0	0.005319	0.002262	0.01852	0.006667	missense_variant	MODERATE	CD9	ENSG00000010278	transcript	ENST00000009180.8	c.472G>A	p.Gly158Ser	523/1169	158/228	472/687	NA	NA	NA	NA	9.884e-05	0.000399361	0.999601	2503,0	0	0.000199681	NA	NA	NA	NA	NA	NA	NA	N/N/N	0.011	3.81	NA	B	B	5.65	207	9.448	0.017	NA	Cd9
chr12:6457616:A:G	12	G	A	0.006667	0.004386	0.008865	0.001131	0	0.006667	missense_variant	MODERATE	TAPBPL	ENSG00000139192	transcript	ENST00000266556.7	c.776A>G	p.Gln259Arg	941/1741	259/468	776/1407	NA	NA	NA	NA	0.0004777	0.00319489	0.996805	2496,0	0	0.00159744	NA	NA	NA	NA	NA	NA	M	N/N	0.062	4.62	TPSNR_HUMAN	P	P	4.62	259	7.2	1.199	T	Tapbpl
chr12:6492972:C:T	12	T	C	0.006667	0.004386	0.003546	0	0.01852	0.01333	missense_variant&splice_region_variant	MODERATE	MRPL51	ENSG00000111639	transcript	ENST00000229238.4	c.80G>A	p.Gly27Asp	542/1234	27/128	80/387	NA	NA	NA	NA	1.647e-05	NA	NA	NA	NA	NA	NA	NA	NA	NA	NA	NA	L	D	0.001	3.16	RM51_HUMAN	B	B	4.96	27	18.71	-0.434	T	Mrpl51
chr12:65051383:C:T	12	T	C	0.006667	0.008772	0.001773	0.004525	0	0.006667	missense_variant	MODERATE	WIF1	ENSG00000156076	transcript	ENST00000286574.8	c.1106G>A	p.Arg369Gln	1481/2238	369/379	1106/1140	NA	NA	NA	NA	0.0005601	NA	NA	NA	NA	NA	NA	NA	NA	NA	NA	3	L	N	0.108	-4.18	WIF1_HUMAN	B	B	5.43	369	16.23	0.034	T	Wif1
chr12:6521803:G:A	12	A	G	0.006667	0.004386	0.008865	0.001131	0	0.006667	missense_variant	MODERATE	NCAPD2	ENSG00000010292	transcript	ENST00000315579.9	c.1720G>A	p.Ala574Thr	2519/5548	574/1401	1720/4206	NA	NA	NA	NA	0.0004695	0.00319489	0.996805	2496,0	0	0.00159744	NA	NA	NA	NA	NA	NA	N	N/N	0.618	0.393	././CND1_HUMAN	B	B	5.63	529535574	0.833	0.079	T	Ncapd2
chr14:24507398:AT:A	14	A	AT	0.006667	0	0.003546	0.001131	0	0.006667	frameshift_variant	HIGH	CMA1	ENSG00000092009	transcript	ENST00000250378.7	c.166delA	p.Ile56fs	196/937	56/247	166/744	NA	NA	(CMA1|ENSG00000092009|1|1.00)	NA	0.0003047	0.00319489	0.996805	2496,0	0	0.00159744	NA	NA	NA	NA	NA	NA	NA	NA	NA	NA	NA	NA	NA	NA	NA	NA	NA	NA	Cma1
chr12:90954205:C:G	12	G	C	0.006667	0	0.001773	0.001131	0.01852	0.006667	missense_variant	MODERATE	CCER1	ENSG00000197651	transcript	ENST00000358859.3	c.538G>C	p.Glu180Gln	972/2962	180/406	538/1221	NA	NA	NA	NA	8.238e-06	NA	NA	NA	NA	NA	NA	NA	NA	NA	NA	NA	N	N	0.01	4.52	CL012_HUMAN	B	B	4.52	180	3.486	0.935	T	Ccer1
chr14:75863837:TGGACC:T	14	T	TGGACC	0.006667	0	0.001773	0	0	0.006667	frameshift_variant	HIGH	TTLL5	ENSG00000119685	transcript	ENST00000298832.13	c.3498_3502delGGACC	p.Asp1167fs	3703/4683	1166/1281	3498/3846	NA	NA	(TTLL5|ENSG00000119685|1|1.00)	NA	0.0001235	NA	NA	NA	NA	NA	NA	NA	NA	NA	NA	NA	NA	NA	NA	NA	NA	NA	NA	NA	NA	NA	NA	NA	Ttll5
chr14:75863844:GAGTCGAGCCCGGC:G	14	G	GAGTCGAGCCCGGC	0.006667	0	0.001773	0	0	0.006667	frameshift_variant	HIGH	TTLL5	ENSG00000119685	transcript	ENST00000298832.13	c.3506_3518delGTCGAGCCCGGCA	p.Ser1169fs	3711/4683	1169/1281	3506/3846	NA	INFO_REALIGN_3_PRIME	(TTLL5|ENSG00000119685|1|1.00)	NA	0.0001235	NA	NA	NA	NA	NA	NA	NA	NA	NA	NA	NA	NA	NA	NA	NA	NA	NA	NA	NA	NA	NA	NA	NA	Ttll5
chr12:96651606:G:A	12	A	G	0.006667	0	0.001773	0.001131	0	0.006667	missense_variant	MODERATE	CFAP54	ENSG00000188596	transcript	ENST00000524981.8	c.4891G>A	p.Gly1631Ser	4914/9766	1631/3096	4891/9291	NA	NA	NA	NA	NA	NA	NA	NA	NA	NA	NA	NA	NA	NA	NA	1	M	D/D	0.973	4.01	CL063_HUMAN	D	D	4.92	56	20.6	0.953	T	Cfap54
chr12:96651804:A:T	12	T	A	0.006667	0	0.001773	0	0	0.006667	missense_variant	MODERATE	CFAP54	ENSG00000188596	transcript	ENST00000524981.8	c.5089A>T	p.Ser1697Cys	5112/9766	1697/3096	5089/9291	NA	NA	NA	NA	NA	NA	NA	NA	NA	NA	NA	NA	NA	NA	NA	NA	L	N/N	0.163	1.35	CL063_HUMAN	B	P	5	122	8.448	0.162	T	Cfap54
chr12:98534139:A:G	12	G	A	0.006667	0	0.001773	0	0	0.006667	missense_variant	MODERATE	TMPO	ENSG00000120802	transcript	ENST00000266732.8	c.1882A>G	p.Ile628Val	2120/3615	628/694	1882/2085	NA	NA	NA	NA	1.647e-05	NA	NA	NA	NA	NA	NA	NA	NA	NA	NA	NA	N	D/D/D/D/N	0.997	1.96	LAP2A_HUMAN	B	B	5.96	628	16.81	0.119	D	Tmpo
chr16:81058064:C:CAAAACAAAACAAAACAAAACAAAACAAAAT	16	CAAAACAAAACAAAACAAAACAAAACAAAAT	C	0.006667	0.008772	0.001773	0	0	0.006667	splice_acceptor_variant&intron_variant	HIGH	RP11-303E16.8	ENSG00000260643	transcript	ENST00000564536.1	n.184-1_184insATTTTGTTTTGTTTTGTTTTGTTTTGTTTT	NA	NA	NA	NA	NA	NA	NA	NA	NA	NA	NA	NA	NA	NA	NA	NA	NA	NA	NA	NA	NA	NA	NA	NA	NA	NA	NA	NA	NA	NA	NA	NA	1700030J22Rik
chr19:41577225:AC:A	19	A	AC	0.006667	0.008772	0.007092	0.003394	0	0.006667	frameshift_variant	HIGH	CEACAM21	ENSG00000007129	transcript	ENST00000401445.3	c.93delC	p.Thr32fs	119/1008	31/293	93/882	NA	INFO_REALIGN_3_PRIME	(CEACAM21|ENSG00000007129|1|1.00)	NA	0.0003551	0.00559105	0.994409	2490,0	0	0.00279553	NA	NA	NA	NA	NA	NA	NA	NA	NA	NA	NA	NA	NA	NA	NA	NA	NA	NA	NA
chr13:102742979:T:C	13	C	T	0.006667	0	0.001773	0	0	0.006667	missense_variant	MODERATE	CCDC168	ENSG00000175820	transcript	ENST00000322527.3	c.7718A>G	p.Glu2573Gly	7856/21466	2573/7081	7718/21246	NA	NA	NA	NA	NA	NA	NA	NA	NA	NA	NA	NA	NA	NA	NA	NA	NA	NA	0	2.79	NA	NA	NA	2.79	NA	3.35	-0.261	NA	NA
chr13:109783934:G:A	13	A	G	0.006667	0.01316	0.001773	0.002262	0	0.006667	missense_variant	MODERATE	IRS2	ENSG00000185950	transcript	ENST00000375856.4	c.2120C>T	p.Pro707Leu	2635/8138	707/1338	2120/4017	NA	NA	NA	NA	NA	NA	NA	NA	NA	NA	NA	NA	NA	NA	NA	NA	N	N	0.001	4.05	IRS2_HUMAN	B	B	4.05	707	13.24	0.861	T	Irs2
chr13:110492093:C:T	13	T	C	0.006667	0.004386	0.001773	0.003394	0	0.006667	missense_variant	MODERATE	COL4A2	ENSG00000134871	transcript	ENST00000360467.5	c.3478C>T	p.Pro1160Ser	3784/6281	1160/1712	3478/5139	NA	NA	NA	NA	2.073e-05	0.000798722	0.999201	2502,0	0	0.000399361	NA	NA	NA	NA	NA	1	M	D	0.259	5.09	CO4A2_HUMAN	B	B	5.09	1160	23.4	0.935	T	Col4a2
chr13:113115741:C:T	13	T	C	0.006667	0	0.001773	0.001131	0.01852	0.006667	missense_variant	MODERATE	F7	ENSG00000057593	transcript	ENST00000375581.3	c.512C>T	p.Ser171Phe	547/3109	171/466	512/1401	NA	NA	NA	NA	0.0001566	0.000798722	0.999201	2502,0	0	0.000399361	NA	NA	NA	NA	NA	NA	L	N/N/N	0.088	1.3	./././FA7_HUMAN	B	B	4.3	102102149171	8.784	0.852	./T/T	F7
chr13:19633783:C:G	13	G	C	0.006667	0	0.001773	0	0	0.006667	missense_variant	MODERATE	MPHOSPH8	ENSG00000196199	transcript	ENST00000361479.9	c.35C>G	p.Ala12Gly	103/4235	12/860	35/2583	NA	NA	NA	NA	0.001534	0.00199681	0.998003	2499,0	0	0.000998403	NA	NA	NA	NA	NA	NA	M	N/N	0.006	1.99	MPP8_HUMAN/./.	B	B	4.76	12	14.64	0.87	D	Mphosph8
chr13:19642121:G:A	13	A	G	0.006667	0.004386	0.003546	0	0	0.006667	missense_variant	MODERATE	MPHOSPH8	ENSG00000196199	transcript	ENST00000361479.9	c.220G>A	p.Val74Ile	288/4235	74/860	220/2583	NA	NA	NA	NA	0.0008236	NA	NA	NA	NA	NA	NA	NA	NA	NA	NA	NA	N	N/N	0.429	-3.91	MPP8_HUMAN/./.	B	B	5.24	74	0.028	-0.01	T	Mphosph8
chr13:32171259:A:G	13	G	A	0.006667	0	0.001773	0.001131	0	0.006667	missense_variant	MODERATE	FRY	ENSG00000073910	transcript	ENST00000542859.5	c.2140A>G	p.Arg714Gly	2636/13200	714/3013	2140/9042	NA	NA	NA	NA	0.0007284	0.00758786	0.992412	2485,0	0	0.00379393	NA	NA	NA	NA	NA	NA	N	D	0.997	0.741	FRY_HUMAN	B	B	6.16	714	9.089	0.187	./T	Fry
chr19:55228340:GCAGCGAACCAGGA:G	19	G	GCAGCGAACCAGGA	0.006667	0	0.001773	0	0	0.006667	frameshift_variant	HIGH	TMEM86B	ENSG00000180089	transcript	ENST00000327042.4	c.136_148delTCCTGGTTCGCTG	p.Ser46fs	671/1637	46/226	136/681	NA	NA	(TMEM86B|ENSG00000180089|1|1.00)	NA	7.414e-05	0.00159744	0.998403	2500,0	0	0.000798722	NA	NA	NA	NA	NA	NA	NA	NA	NA	NA	NA	NA	NA	NA	NA	NA	NA	NA	Tmem86b
chr13:75855339:G:A	13	A	G	0.006667	0	0.001773	0.001131	0	0.006667	missense_variant	MODERATE	LMO7	ENSG00000136153	transcript	ENST00000357063.7	c.4852G>A	p.Gly1618Ser	6157/8237	1618/1668	4852/5007	NA	NA	NA	NA	0.0005271	0.00399361	0.996006	2494,0	0	0.00199681	NA	NA	NA	NA	NA	NA	L	D/D/D/D/D/D	1	5.99	NA	D	D	5.99	12251299	22.3	0.953	T/././T/T	Lmo7
chr13:77569381:G:A	13	A	G	0.006667	0	0.001773	0.001131	0.01852	0.006667	missense_variant	MODERATE	SCEL	ENSG00000136155	transcript	ENST00000349847.3	c.409G>A	p.Gly137Ser	493/2386	137/688	409/2067	NA	NA	NA	NA	0.0002389	0.00239617	0.997604	2498,0	0	0.00119808	NA	NA	NA	NA	NA	NA	N	N/N/N	0.013	-4.59	././SCEL_HUMAN	B	B	5.2	137	1.031	-0.097	T	Scel
chr13:91693655:C:T	13	T	C	0.006667	0	0.001773	0.001131	0	0.006667	missense_variant	MODERATE	GPC5	ENSG00000179399	transcript	ENST00000377067.8	c.794C>T	p.Ala265Val	1234/2957	265/572	794/1719	NA	NA	NA	NA	0.0002718	0.00319489	0.996805	2496,0	0	0.00159744	NA	NA	NA	NA	NA	3	L	N	0.908	1.67	GPC5_HUMAN	B	B	5.45	265	10.11	-0.216	T/.	Gpc5
chr14:100881821:C:T	14	T	C	0.006667	0	0.003546	0.001131	0	0.006667	missense_variant	MODERATE	RTL1	ENSG00000254656	transcript	ENST00000534062.1	c.2968G>A	p.Gly990Ser	3027/4193	990/1358	2968/4077	NA	NA	NA	NA	0.000248	0.00199681	0.998003	2499,0	0	0.000998403	NA	NA	NA	NA	NA	NA	L	N	0	-2.22	NA	B	B	3.39	990	0.133	-0.41	T	./Rtl1
chr14:104942085:C:T	14	T	C	0.006667	0	0.003546	0	0.01852	0.006667	missense_variant	MODERATE	AHNAK2	ENSG00000185567	transcript	ENST00000333244.5	c.13366G>A	p.Val4456Met	13486/18254	4456/5795	13366/17388	NA	NA	NA	NA	9.919e-05	0.00159744	0.998403	2500,0	0	0.000798722	NA	NA	NA	NA	NA	NA	N	N/N	0	-1.5	AHNK2_HUMAN	B	P	3.94	4456	6.315	-0.496	D	Ahnak2
chr14:104944890:G:T	14	T	G	0.006667	0	0.003546	0.003394	0.01852	0.006667	missense_variant	MODERATE	AHNAK2	ENSG00000185567	transcript	ENST00000333244.5	c.10561C>A	p.Leu3521Ile	10681/18254	3521/5795	10561/17388	NA	NA	NA	NA	0.0002151	0.00199681	0.998003	2499,0	0	0.000998403	NA	NA	NA	NA	NA	NA	L	N/N	0.001	-4.78	AHNK2_HUMAN	B	B	3.56	3521	5.066	-0.405	T	Ahnak2
chr14:104953293:T:C	14	C	T	0.006667	0.004386	0.001773	0.002262	0	0.006667	missense_variant	MODERATE	AHNAK2	ENSG00000185567	transcript	ENST00000333244.5	c.2158A>G	p.Thr720Ala	2278/18254	720/5795	2158/17388	NA	NA	NA	NA	0.0002233	NA	NA	NA	NA	NA	NA	NA	NA	NA	NA	NA	N	N/N	0.044	0.504	AHNK2_HUMAN	B	B	2.24	720	0.002	0.868	T	Ahnak2
chr14:105383474:G:A	14	A	G	0.006667	0	0.001773	0	0.01852	0.006667	missense_variant	MODERATE	PACS2	ENSG00000179364	transcript	ENST00000447393.5	c.1741G>A	p.Asp581Asn	1916/6365	581/904	1741/2715	NA	NA	NA	NA	0.0001565	0.00119808	0.998802	2501,0	0	0.000599042	NA	NA	NA	NA	NA	NA	M	D/D/D/D/D/D	0.831	3.25	././PACS2_HUMAN/.	P/P/B/D	D/D/P/D	4.17	581581577578	26.6	1.048	T/T/T/T/D	Pacs2
chr14:106165490:C:A	14	A	C	0.006667	0	0.001773	0	0.01852	0.006667	missense_variant	MODERATE	IGHV3-16	ENSG00000211944	transcript	ENST00000390604.2	c.66G>T	p.Gln22His	140/425	22/116	66/351	NA	WARNING_TRANSCRIPT_NO_STOP_CODON	NA	NA	2.486e-05	0.000399361	0.999601	2503,0	0	0.000199681	NA	NA	NA	NA	NA	NA	NA	NA	NA	NA	NA	NA	NA	NA	NA	NA	NA	NA	NA
chr14:20801711:A:G	14	G	A	0.006667	0	0.001773	0.001131	0.01852	0.006667	missense_variant	MODERATE	RNASE1	ENSG00000129538	transcript	ENST00000340900.3	c.358T>C	p.Tyr120His	513/878	120/156	358/471	NA	NA	NA	NA	0.0004777	0.00399361	0.996006	2494,0	0	0.00199681	NA	NA	NA	NA	NA	NA	H	N/N/N/N/N	0.988	3.96	RNAS1_HUMAN	D	D	5.15	120	24.2	1.199	D	Rnase1
chr14:21634809:C:T	14	T	C	0.006667	0	0.001773	0	0	0.006667	missense_variant	MODERATE	OR10G2	ENSG00000255582	transcript	ENST00000542433.1	c.34G>A	p.Val12Met	132/1105	12/310	34/933	NA	NA	NA	NA	9.063e-05	0.000798722	0.999201	2502,0	0	0.000399361	NA	NA	NA	NA	NA	NA	N	N	0.006	-0.644	O10G2_HUMAN	B	B	3.95	12	0.478	0.688	T	Olfr1511
chr14:22767288:C:T	14	T	C	0.006667	0	0.001773	0	0	0.006667	missense_variant	MODERATE	OXA1L	ENSG00000155463	transcript	ENST00000285848.9	c.284C>T	p.Pro95Leu	284/1719	95/495	284/1488	NA	NA	NA	NA	NA	NA	NA	NA	NA	NA	NA	NA	NA	NA	NA	NA	L	N/N/N	0.004	3.35	././OXA1L_HUMAN/.	B	B	5.2	35,35,35,95	21.5	0.069	./D/./T/T	Oxa1l
chr14:23275873:G:T	14	T	G	0.006667	0	0.001773	0.001131	0	0.006667	missense_variant	MODERATE	HOMEZ	ENSG00000215271	transcript	ENST00000561013.2	c.1361C>A	p.Pro454Gln	1520/3337	454/552	1361/1659	NA	NA	NA	NA	NA	NA	NA	NA	NA	NA	NA	NA	NA	NA	NA	NA	L	N	0.998	5.26	./HOMEZ_HUMAN	B	P	5.26	454452	23	1.048	D/D/.	Homez
chr14:23377273:C:T	14	T	C	0.006667	0.008772	0.001773	0.002262	0	0.006667	missense_variant	MODERATE	CMTM5	ENSG00000166091	transcript	ENST00000339180.8	c.22C>T	p.Arg8Trp	238/1173	8/223	22/672	NA	NA	NA	NA	0.0009966	0.000399361	0.999601	2503,0	0	0.000199681	NA	NA	NA	NA	NA	NA	M	N/N/N/N/N/N	0.998	1.46	./CKLF5_HUMAN/././.	B/D/P/P/P	B/D/D/D/D	4.42	8	24.2	0.935	D	Cmtm5
chr14:24138595:G:A	14	A	G	0.006667	0.004386	0.001773	0	0	0.006667	missense_variant	MODERATE	PSME1	ENSG00000092010	transcript	ENST00000382708.7	c.704G>A	p.Arg235Lys	767/1136	235/250	704/753	NA	NA	NA	NA	0.001499	0.00119808	0.998802	2501,0	0	0.000599042	NA	NA	NA	NA	NA	NA	NA	N/N/N/N	0.984	0.858	NA	B	B	4.86	235	15.84	-0.835	D	Psme1
chr14:24192969:G:A	14	A	G	0.006667	0	0.001773	0	0	0.006667	missense_variant	MODERATE	RP11-468E2.1	ENSG00000254692	transcript	ENST00000530611.1	c.1273C>T	p.Arg425Trp	1307/2740	425/815	1273/2448	NA	NA	NA	NA	0.0002965	0.00239617	0.997604	2498,0	0	0.00119808	NA	NA	NA	NA	NA	NA	H	D/D/D/D/D	0.988	4.21	././TM9S1_HUMAN	B/D/D	B/D/D	5.1	216	25.1	0.953	D/D/D/D/D/T/D/D/.	Tm9sf1
chr14:24192969:G:A	14	A	G	0.006667	0	0.001773	0	0	0.006667	missense_variant	MODERATE	TM9SF1	ENSG00000100926	transcript	ENST00000261789.8	c.646C>T	p.Arg216Trp	1005/2452	216/606	646/1821	NA	NA	NA	NA	0.0002965	0.00239617	0.997604	2498,0	0	0.00119808	NA	NA	NA	NA	NA	NA	H	D/D/D/D/D	0.988	4.21	././TM9S1_HUMAN	B/D/D	B/D/D	5.1	216	25.1	0.953	D/D/D/D/D/T/D/D/.	Tm9sf1
chr14:32092572:C:T	14	T	C	0.006667	0.004386	0.003546	0.003394	0	0.006667	missense_variant	MODERATE	ARHGAP5	ENSG00000100852	transcript	ENST00000345122.7	c.1903C>T	p.Arg635Trp	2218/9604	635/1502	1903/4509	NA	NA	NA	NA	0.001005	0.00758786	0.992412	2485,0	0	0.00379393	NA	NA	NA	NA	NA	NA	L	D/D/D/D/D/D	0.994	5.48	./RHG05_HUMAN	P	D	5.48	635	28.6	0.935	D	Arhgap5
chr14:36314548:C:T	14	T	C	0.006667	0.004386	0.001773	0	0.01852	0.006667	missense_variant	MODERATE	MBIP	ENSG00000151332	transcript	ENST00000416007.8	c.535G>A	p.Val179Ile	623/1648	179/344	535/1035	NA	NA	NA	NA	3.296e-05	NA	NA	NA	NA	NA	NA	NA	NA	NA	NA	NA	M	D/D/D	1	6.08	./././MBIP1_HUMAN	B/D/B/B	P/D/P/P	6.08	153179179179	22.4	0.935	T/./T/T/./.	Mbip
chr14:58646731:G:A	14	A	G	0.006667	0.004386	0.003546	0	0	0.006667	missense_variant	MODERATE	DACT1	ENSG00000165617	transcript	ENST00000335867.4	c.2108G>A	p.Gly703Glu	2132/2571	703/836	2108/2511	NA	NA	NA	NA	2.471e-05	NA	NA	NA	NA	NA	NA	NA	NA	NA	NA	NA	M	N/N/N/N/N	0.008	1.28	./DACT1_HUMAN	P	D	5.63	666703	15.85	-0.353	D	Dact1
chr14:64487576:G:A	14	A	G	0.006667	0	0.001773	0.001131	0	0.006667	missense_variant	MODERATE	ZBTB25	ENSG00000089775	transcript	ENST00000394715.1	c.655C>T	p.Pro219Ser	1357/2094	219/435	655/1308	NA	NA	NA	NA	2.471e-05	NA	NA	NA	NA	NA	NA	NA	NA	NA	NA	NA	N	N/N/N/N	0.969	2	ZBT25_HUMAN	B	B	5.97	219	0.012	-0.197	./T	Zbtb25
chr14:70988600:G:A	14	A	G	0.006667	0.004386	0.005319	0.001131	0.01852	0.006667	missense_variant	MODERATE	PCNX1	ENSG00000100731	transcript	ENST00000304743.6	c.2345G>A	p.Arg782His	2791/12919	782/2341	2345/7026	NA	NA	NA	NA	0.002018	0.00559105	0.994409	2490,0	0	0.00279553	NA	NA	NA	NA	NA	NA	L	D/D/D	0.997	5.01	PCX1_HUMAN/.	D	D	5.01	782	26	0.993	D	Pcnx
chr14:74781737:T:C	14	C	T	0.006667	0.01316	0.001773	0.001131	0.01852	0.006667	missense_variant	MODERATE	YLPM1	ENSG00000119596	transcript	ENST00000325680.11	c.1694T>C	p.Met565Thr	1818/7108	565/2146	1694/6441	NA	NA	NA	NA	0.0001653	0.00119808	0.998802	2501,0	0	0.000599042	NA	NA	NA	NA	NA	NA	NA	D/N/N	1	5.66	NA	P	P	5.66	565	2.465	0.913	D/.	Ylpm1
chr14:80206326:G:A	14	A	G	0.006667	0	0.001773	0	0.01852	0.006667	missense_variant	MODERATE	DIO2	ENSG00000211448	transcript	ENST00000555750.1	c.235C>T	p.Pro79Ser	263/1049	79/309	235/930	NA	WARNING_TRANSCRIPT_MULTIPLE_STOP_CODONS	NA	NA	9.197e-05	0.00159744	0.998403	2500,0	0	0.000798722	NA	NA	NA	NA	NA	NA	NA	N/N/N/N/N	0.127	1.09	NA	B	B	4.03	79	0.023	0.142	./D	Dio2
chr14:90303067:C:T	14	T	C	0.006667	0	0.003546	0	0	0.006667	missense_variant	MODERATE	NRDE2	ENSG00000119720	transcript	ENST00000354366.7	c.1064G>A	p.Arg355Gln	1297/14208	355/1164	1064/3495	NA	NA	NA	NA	2.471e-05	NA	NA	NA	NA	NA	NA	NA	NA	NA	NA	NA	M	N/N	0.544	3.68	CN102_HUMAN	P	D	5.51	355	24.2	0.077	D	Nrde2
chr14:91289219:C:T	14	T	C	0.006667	0	0.001773	0	0.01852	0.006667	missense_variant	MODERATE	CCDC88C	ENSG00000015133	transcript	ENST00000389857.10	c.4327G>A	p.Ala1443Thr	4414/7474	1443/2028	4327/6087	NA	NA	NA	NA	0.001821	0.00239617	0.997604	2498,0	0	0.00119808	NA	NA	NA	NA	NA	NA	L	N	0	-4.48	DAPLE_HUMAN	B	B	5.57	1443	9.216	-1.2	T	Ccdc88c
chr14:93115079:C:T	14	T	C	0.006667	0.004386	0.001773	0.001131	0	0.006667	missense_variant	MODERATE	ITPK1	ENSG00000100605	transcript	ENST00000267615.10	c.85G>A	p.Glu29Lys	259/6066	29/414	85/1245	NA	NA	NA	NA	3.303e-05	NA	NA	NA	NA	NA	NA	NA	NA	NA	NA	NA	N	D/D/D/D	0.998	3.87	ITPK1_HUMAN/.	B	P/B	3.87	29	23.3	0.783	T	Itpk1
chr14:96855255:G:A	14	A	G	0.006667	0	0.001773	0	0.01852	0.006667	missense_variant	MODERATE	VRK1	ENSG00000100749	transcript	ENST00000216639.7	c.608G>A	p.Arg203Gln	757/1745	203/396	608/1191	NA	NA	NA	NA	NA	NA	NA	NA	NA	NA	NA	NA	NA	NA	NA	1	M	D	1	5.95	VRK1_HUMAN	B	D	5.95	203	28.7	1.048	D	Vrk1
chr15:101318331:C:T	15	T	C	0.006667	0.004386	0.003546	0	0.01852	0.01333	missense_variant	MODERATE	PCSK6	ENSG00000140479	transcript	ENST00000622483.4	c.2557G>A	p.Gly853Arg	2631/3132	853/975	2557/2928	NA	NA	NA	NA	0.003271	0.00439297	0.995607	2493,0	0	0.00219649	NA	NA	NA	NA	NA	NA	N	N/N	0.268	3.48	PCSK6_HUMAN/./././.	B	B	5.35	853684840853839	17.94	-0.476	./T/././.	Pcsk6
chr15:101702369:C:A	15	A	C	0.006667	0	0.001773	0	0	0.006667	missense_variant	MODERATE	TARSL2	ENSG00000185418	transcript	ENST00000335968.7	c.1091G>T	p.Trp364Leu	1308/3610	364/802	1091/2409	NA	NA	NA	NA	NA	NA	NA	NA	NA	NA	NA	NA	NA	NA	NA	NA	M	D	0.998	5.48	SYTC2_HUMAN	D	D	5.48	364	31	0.852	D/.	Tarsl2
chr15:24677926:A:G	15	G	A	0.006667	0	0.001773	0.001131	0	0.006667	missense_variant	MODERATE	NPAP1	ENSG00000185823	transcript	ENST00000329468.3	c.2059A>G	p.Thr687Ala	2059/7526	687/1156	2059/3471	NA	NA	NA	NA	0.003369	0.0147764	0.984425	2465,2	0.000798722	0.0081869	NA	NA	NA	NA	NA	NA	N	N	0	-3.89	CO002_HUMAN	B	B	2.32	687	0.015	-0.864	T	NA
chr15:28177092:T:C	15	C	T	0.006667	0	0.003546	0.003394	0.01852	0.006667	missense_variant	MODERATE	HERC2	ENSG00000128731	transcript	ENST00000261609.11	c.9290A>G	p.Lys3097Arg	9399/15337	3097/4834	9290/14505	NA	NA	NA	NA	NA	NA	NA	NA	NA	NA	NA	NA	NA	NA	NA	NA	N	D	0.999	5.46	HERC2_HUMAN	D	D	5.46	3097	23.5	1.061	T	Herc2
chr15:33844928:G:A	15	A	G	0.006667	0	0.001773	0.001131	0	0.006667	missense_variant	MODERATE	RYR3	ENSG00000198838	transcript	ENST00000622037.1	c.13372G>A	p.Glu4458Lys	13442/15564	4458/4873	13372/14622	NA	NA	NA	NA	4.137e-05	NA	NA	NA	NA	NA	NA	NA	NA	NA	NA	NA	L	D/D	0.997	5.24	./RYR3_HUMAN	B	B	5.24	44504455	24	1.048	T/T/.	Ryr3
chr15:38349480:G:A	15	A	G	0.006667	0.004386	0.001773	0	0.01852	0.006667	missense_variant	MODERATE	SPRED1	ENSG00000166068	transcript	ENST00000299084.8	c.641G>A	p.Arg214Gln	1501/7780	214/444	641/1335	NA	NA	NA	NA	NA	NA	NA	NA	NA	NA	NA	NA	NA	NA	NA	NA	L	D	1	5.16	SPRE1_HUMAN	P	D	5.16	214	23	1.048	T	Spred1
chr15:40368693:C:A	15	A	C	0.006667	0	0.003546	0	0.01852	0.006667	missense_variant	MODERATE	DISP2	ENSG00000140323	transcript	ENST00000267889.4	c.2581C>A	p.His861Asn	2668/12614	861/1401	2581/4206	NA	NA	NA	NA	0.0007249	0.00519169	0.994808	2491,0	0	0.00259585	NA	NA	NA	NA	NA	NA	L	N	0.727	4.07	DISP2_HUMAN	B	B	4.99	861	6.499	0.068	T	Disp2
chr15:40382860:C:G	15	G	C	0.006667	0	0.005319	0	0.01852	0.01333	missense_variant	MODERATE	KNSTRN	ENSG00000128944	transcript	ENST00000249776.12	c.25C>G	p.Leu9Val	140/1714	9/316	25/951	NA	NA	NA	NA	0.0005877	0.00319489	0.996805	2496,0	0	0.00159744	NA	NA	NA	NA	NA	NA	N	N/N/N	0	-1.59	././T4AF1_HUMAN	B	B	4.07	9	0.001	-1.778	T	Knstrn
chr15:40899885:G:A	15	A	G	0.006667	0.004386	0.001773	0	0.01852	0.006667	missense_variant	MODERATE	VPS18	ENSG00000104142	transcript	ENST00000220509.9	c.1067G>A	p.Arg356Gln	1406/3895	356/973	1067/2922	NA	NA	NA	NA	7.413e-05	NA	NA	NA	NA	NA	NA	NA	NA	NA	NA	NA	N	D/D	1	5.3	VPS18_HUMAN	B	B	5.3	356	22.6	0.953	T	Vps18
chr15:41729291:C:T	15	T	C	0.006667	0.008772	0.003546	0.002262	0	0.006667	missense_variant	MODERATE	MGA	ENSG00000174197	transcript	ENST00000219905.11	c.3785C>T	p.Pro1262Leu	3966/12042	1262/3065	3785/9198	NA	NA	NA	NA	NA	NA	NA	NA	NA	NA	NA	NA	NA	NA	NA	NA	L	D/D/D/D/D	0.762	5.22	NA	B	B	5.22	1262	23.4	0.935	D	Mga
chr15:42450603:T:C	15	C	T	0.006667	0.004386	0.001773	0	0.01852	0.006667	missense_variant	MODERATE	ZNF106	ENSG00000103994	transcript	ENST00000263805.8	c.1600A>G	p.Thr534Ala	1927/10460	534/1883	1600/5652	NA	NA	NA	NA	NA	NA	NA	NA	NA	NA	NA	NA	NA	NA	NA	NA	M	N/N/N	0.035	1.38	./ZF106_HUMAN	B	B	4.99	317534	0.002	1.051	T	Zfp106
chr15:48226542:C:T	15	T	C	0.006667	0	0.001773	0.003394	0	0.006667	missense_variant	MODERATE	SLC12A1	ENSG00000074803	transcript	ENST00000380993.7	c.695C>T	p.Ala232Val	911/4707	232/1099	695/3300	NA	NA	NA	NA	0.002011	0.00279553	0.997204	2497,0	0	0.00139776	NA	NA	NA	NA	NA	NA	H	D/D/D/D	0.997	5.97	./S12A1_HUMAN	D	D	5.97	232	17.77	0.935	./D/D/D/D	Slc12a1
chr15:49035558:C:T	15	T	C	0.006667	0.008772	0.003546	0.002262	0	0.006667	missense_variant	MODERATE	SECISBP2L	ENSG00000138593	transcript	ENST00000559471.5	c.304G>A	p.Val102Ile	568/7176	102/1101	304/3306	NA	NA	NA	NA	NA	NA	NA	NA	NA	NA	NA	NA	NA	NA	NA	NA	M	D/D	1	5.57	SBP2L_HUMAN/.	D	D	5.57	102	29.7	0.935	D	Secisbp2l
chr15:51105065:C:T	15	T	C	0.006667	0	0.001773	0.003394	0.01852	0.006667	missense_variant	MODERATE	TNFAIP8L3	ENSG00000183578	transcript	ENST00000327536.5	c.112G>A	p.Ala38Thr	212/2262	38/292	112/879	NA	NA	NA	NA	0.017	NA	NA	2315,27	NA	0.0421326	NA	NA	NA	NA	NA	NA	N	P	0.001	-1.15	TP8L3_HUMAN	B	B	3.15	38	23	-0.09	T	Tnfaip8l3
chr15:55547026:G:A	15	A	G	0.006667	0.008772	0.001773	0.001131	0	0.006667	missense_variant	MODERATE	PYGO1	ENSG00000171016	transcript	ENST00000302000.10	c.257C>T	p.Ser86Leu	352/8488	86/419	257/1260	NA	NA	NA	NA	9.06e-05	NA	NA	NA	NA	NA	NA	NA	NA	NA	NA	1	L	D/D	0.994	5.23	./PYGO1_HUMAN	B	P	5.23	86	24.1	0.998	D	Pygo1
chr15:57452217:A:G	15	G	A	0.006667	0.004386	0.007092	0.006787	0	0.006667	missense_variant	MODERATE	CGNL1	ENSG00000128849	transcript	ENST00000281282.5	c.1982A>G	p.Lys661Arg	2060/7224	661/1302	1982/3909	NA	NA	NA	NA	0.0005107	0.00439297	0.995607	2493,0	0	0.00219649	NA	NA	NA	NA	NA	NA	L	N	0.169	4.41	CGNL1_HUMAN	B	B	5.53	661	11.06	1.176	T	Cgnl1
chr15:64748436:C:T	15	T	C	0.006667	0	0.001773	0.001131	0.01852	0.006667	missense_variant	MODERATE	RBPMS2	ENSG00000166831	transcript	ENST00000300069.4	c.550G>A	p.Ala184Thr	818/2008	184/209	550/630	NA	NA	NA	NA	0.001013	0.00638978	0.99361	2488,0	0	0.00319489	NA	NA	NA	NA	NA	1	L	D/D	0.038	3.26	RBPS2_HUMAN	B	P	4.31	184	22.3	0.935	D/T	Rbpms2
chr15:65690675:T:C	15	C	T	0.006667	0	0.001773	0	0	0.006667	missense_variant	MODERATE	DENND4A	ENSG00000174485	transcript	ENST00000635620.1	c.3919A>G	p.Thr1307Ala	4019/5887	1307/1916	3919/5751	NA	NA	NA	NA	0.0002483	0.00239617	0.997604	2498,0	0	0.00119808	NA	NA	NA	NA	NA	NA	L	N/N	0.998	4.34	./MYCPP_HUMAN	B	B	5.47	13061263	10.54	1.061	T	Dennd4a
chr15:70984116:A:T	15	T	A	0.006667	0	0.001773	0.002262	0	0.006667	missense_variant	MODERATE	LRRC49	ENSG00000137821	transcript	ENST00000560369.5	c.1043A>T	p.Asn348Ile	1312/2586	348/691	1043/2076	NA	NA	NA	NA	0.0002389	0.00119808	0.998802	2501,0	0	0.000599042	NA	NA	NA	NA	NA	NA	L	N/N/N/N/N/N	0.999	3.35	./././LRC49_HUMAN/.	B	B/P/B/B/B	4.46	348315299343333	15	1.14	T/T/T/T/T/T/T/T/T/D	Lrrc49
chr15:72260543:G:T	15	T	G	0.006667	0	0.001773	0	0	0.006667	missense_variant	MODERATE	PARP6	ENSG00000137817	transcript	ENST00000287196.13	c.691C>A	p.Pro231Thr	1150/2625	231/630	691/1893	NA	NA	NA	NA	1.655e-05	0.000798722	0.999201	2502,0	0	0.000399361	NA	NA	NA	NA	NA	NA	N	D/D/D	1	3.95	./PARP6_HUMAN/.	B	B	4.93	231231183	11.01	0.993	T/T/./T/T	Parp6
chr15:76995448:G:T	15	T	G	0.006667	0	0.001773	0.001131	0.01852	0.006667	missense_variant	MODERATE	PSTPIP1	ENSG00000140368	transcript	ENST00000559785.5	c.70G>T	p.Gly24Cys	180/1715	24/417	70/1254	NA	NA	NA	NA	0.0001362	0.000798722	0.999201	2502,0	0	0.000399361	NA	NA	NA	NA	NA	NA	NA	N/N/N	0.599	-3.81	NA	NA	NA	4.32	NA	15.93	1.048	D	Pstpip1
chr15:82662848:G:C	15	C	G	0.006667	0	0.001773	0	0.01852	0.006667	missense_variant	MODERATE	AP3B2	ENSG00000103723	transcript	ENST00000535359.5	c.2679C>G	p.Asp893Glu	2752/3402	893/1101	2679/3306	NA	NA	NA	NA	8.267e-06	NA	NA	NA	NA	NA	NA	NA	NA	NA	NA	1	N	D/D/D	0.998	1.53	././AP3B2_HUMAN	B	B	5.95	842893874	10.93	1.048	T/./T/T	./Ap3b2
chr16:11399512:G:C	16	C	G	0.006667	0	0.001773	0	0.01852	0.006667	missense_variant	MODERATE	CTD-3088G3.8	ENSG00000188897	transcript	ENST00000598234.5	c.7454C>G	p.Ser2485Cys	7607/10568	2485/3231	7454/9696	NA	NA	NA	NA	NA	NA	NA	NA	NA	NA	NA	NA	NA	NA	NA	NA	NA	NA	0.091	2.05	NA	NA	NA	4.26	NA	20.3	-0.006	NA	NA
chr16:15714928:C:T	16	T	C	0.006667	0	0.001773	0.001131	0	0.006667	missense_variant	MODERATE	MYH11	ENSG00000133392	transcript	ENST00000396324.7	c.5788G>A	p.Ala1930Thr	5876/6847	1930/1979	5788/5940	NA	NA	NA	NA	7.413e-05	0.000798722	0.999201	2502,0	0	0.000399361	0	not_specified	CN169374	MedGen	NA	NA	N	D/D/D/D/D/D/D/D	0.947	4.76	./MYH11_HUMAN/././.	B	B	4.76	1.93019e+19	19.62	0.841	./T/T/./T	Myh11/Nde1
chr16:15879874:C:T	16	T	C	0.006667	0	0.003546	0	0.01852	0.01333	missense_variant	MODERATE	FOPNL	ENSG00000133393	transcript	ENST00000573429.5	c.313G>A	p.Val105Ile	342/646	105/198	313/597	NA	NA	NA	NA	0.0007248	0.000399361	0.999601	2503,0	0	0.000199681	NA	NA	NA	NA	NA	NA	N	D/N/N/N/N/N	1	3.64	FOPNL_HUMAN	B	B	5.7	81	21.1	0.933	T/././././.	Fopnl
chr16:1791196:C:T	16	T	C	0.006667	0	0.001773	0	0.01852	0.006667	missense_variant	MODERATE	IGFALS	ENSG00000099769	transcript	ENST00000415638.3	c.1336G>A	p.Gly446Ser	1416/2136	446/643	1336/1932	NA	NA	NA	NA	1.65e-05	NA	NA	NA	NA	NA	NA	NA	NA	NA	NA	NA	L	D/D	0.036	5.07	./ALS_HUMAN	P	D	5.07	446408	23.5	0.839	T	Igfals/Spsb3
chr16:20460184:T:C	16	C	T	0.006667	0	0.001773	0.005656	0	0.006667	missense_variant	MODERATE	ACSM2A	ENSG00000183747	transcript	ENST00000219054.10	c.70T>C	p.Tyr24His	211/1988	24/577	70/1734	NA	NA	NA	NA	0.0008238	0.00239617	0.997604	2498,0	0	0.00119808	NA	NA	NA	NA	NA	NA	N	N/N/N/N/N/N	0	-1.7	ACS2A_HUMAN	B	B	3.28	24	0.001	-0.438	././T/././T	Acsm2
chr16:22534598:G:A	16	A	G	0.006667	0	0.003546	0	0.01852	0.006667	missense_variant	MODERATE	NPIPB5	ENSG00000243716	transcript	ENST00000424340.5	c.1615G>A	p.Gly539Arg	1894/3801	539/1133	1615/3402	NA	NA	NA	NA	NA	NA	NA	NA	NA	NA	NA	NA	NA	NA	NA	NA	N	N/N	0.001	NA	./K220L_HUMAN	D/P	D	NA	539	14.12	0.127	T/T/./T/T	NA
chr16:22534599:G:T	16	T	G	0.006667	0	0.003546	0	0.01852	0.006667	missense_variant	MODERATE	NPIPB5	ENSG00000243716	transcript	ENST00000424340.5	c.1616G>T	p.Gly539Val	1895/3801	539/1133	1616/3402	NA	NA	NA	NA	NA	NA	NA	NA	NA	NA	NA	NA	NA	NA	NA	NA	N	N/N	0.001	NA	./K220L_HUMAN	D/B	D/B	NA	539	0.097	-1.879	T/T/./T/T	NA
chr16:2295722:G:C	16	C	G	0.006667	0	0.005319	0.002262	0	0.01333	missense_variant	MODERATE	ABCA3	ENSG00000167972	transcript	ENST00000301732.9	c.2282C>G	p.Thr761Arg	2983/6609	761/1704	2282/5115	NA	NA	NA	NA	4.118e-05	NA	NA	NA	NA	NA	NA	NA	NA	NA	NA	NA	L	N/N	1	0.789	././ABCA3_HUMAN	D/B/P	D/P/D	5.65	761765761	24.8	1.048	D	Abca3
chr16:24777299:C:T	16	T	C	0.006667	0	0.001773	0	0.01852	0.006667	missense_variant	MODERATE	TNRC6A	ENSG00000090905	transcript	ENST00000395799.7	c.530C>T	p.Ala177Val	659/8438	177/1962	530/5889	NA	NA	NA	NA	7.436e-05	NA	NA	NA	NA	NA	NA	NA	NA	NA	NA	NA	L	N/N	1	4.72	TNR6A_HUMAN	B	B	5.72	177	20.2	0.892	T	Tnrc6a
chr16:28982523:G:A	16	A	G	0.006667	0	0.001773	0.004525	0	0.006667	missense_variant	MODERATE	SPNS1	ENSG00000169682	transcript	ENST00000565975.5	c.1268G>A	p.Arg423His	1276/1979	423/573	1268/1722	NA	NA	NA	NA	8.237e-06	NA	NA	NA	NA	NA	NA	NA	NA	NA	NA	NA	N	D/D/D/D/D	0.998	0.86	././SPNS1_HUMAN/.	B/B/B/P	B/B/B/D	4.14	305304378326	22.9	1.048	T	Spns1
chr16:29807456:C:T	16	T	C	0.006667	0	0.001773	0	0.01852	0.006667	missense_variant	MODERATE	MAZ	ENSG00000103495	transcript	ENST00000219782.10	c.671C>T	p.Ala224Val	777/2698	224/493	671/1482	NA	NA	NA	NA	8.294e-06	NA	NA	NA	NA	NA	NA	NA	NA	NA	NA	NA	N	D/D/D/N/N/N	1	2.21	./MAZ_HUMAN/.	B	B	3.29	201224224	16.27	0.72	T	Maz
chr16:30206158:G:A	16	A	G	0.006667	0	0.001773	0.002262	0	0.006667	missense_variant	MODERATE	RP11-347C12.3	ENSG00000258130	transcript	ENST00000550538.5	c.776C>T	p.Pro259Leu	895/1693	259/439	776/1320	NA	NA	NA	NA	9.079e-05	NA	NA	NA	NA	NA	NA	NA	NA	NA	NA	NA	NA	NA	0.381	0.676	NA	B	B	1.75	259	21.6	0.72	D	NA
chr16:30902208:C:A	16	A	C	0.006667	0	0.001786	0	0	0.006757	missense_variant	MODERATE	CTF1	ENSG00000150281	transcript	ENST00000279804.2	c.275C>A	p.Ala92Glu	312/1664	92/201	275/606	NA	NA	NA	NA	NA	NA	NA	NA	NA	NA	0	not_specified	CN169374	MedGen	NA	NA	M	N/N	0.066	1.72	./CTF1_HUMAN	P	P	4.84	91,92	15.94	-0.051	T	Ctf1
chr16:31084226:G:A	16	A	G	0.006667	0.004386	0.001773	0.001131	0	0.006667	missense_variant	MODERATE	PRSS53	ENSG00000151006	transcript	ENST00000280606.6	c.1535C>T	p.Thr512Ile	1689/2181	512/553	1535/1662	NA	NA	NA	NA	NA	NA	NA	NA	NA	NA	NA	NA	NA	NA	NA	NA	M	N	0.009	4.32	PRS53_HUMAN	P	P	5.28	512	16.22	0.031	D	Prss53
chr16:3205088:T:A	16	A	T	0.006667	0	0.005319	0.002262	0	0.01333	missense_variant	MODERATE	OR1F1	ENSG00000168124	transcript	ENST00000304646.2	c.842T>A	p.Val281Glu	842/942	281/312	842/939	NA	NA	NA	NA	4.118e-05	0.000399361	0.999601	2503,0	0	0.000199681	NA	NA	NA	NA	NA	NA	H	D	0.305	5.06	OR1F1_HUMAN	P	B	5.06	281	24.9	0.669	D	NA
chr16:346592:T:C	16	C	T	0.006667	0	0.001773	0	0.01852	0.006667	missense_variant	MODERATE	AXIN1	ENSG00000103126	transcript	ENST00000262320.7	c.434A>G	p.Tyr145Cys	806/3643	145/862	434/2589	NA	NA	NA	NA	4.942e-05	0.000399361	0.999601	2503,0	0	0.000199681	NA	NA	NA	NA	NA	NA	H	D/D	0.959	4.4	./AXIN1_HUMAN	D	D	5.48	145	23.7	0.146	D	Axin1
chr16:3589962:G:A	16	A	G	0.006667	0	0.003546	0	0	0.01333	missense_variant	MODERATE	SLX4	ENSG00000188827	transcript	ENST00000294008.3	c.3676C>T	p.Arg1226Trp	4317/7307	1226/1834	3676/5505	NA	NA	NA	NA	0.0003789	0.00279553	0.997204	2497,0	0	0.00139776	NA	NA	NA	NA	NA	2	L	N	0	0.238	SLX4_HUMAN	P	D	5.2	1226	24	0.108	D	Slx4
chr16:4746517:G:A	16	A	G	0.006667	0	0.001773	0.001131	0	0.006667	missense_variant	MODERATE	C16orf71	ENSG00000166246	transcript	ENST00000590191.1	c.1228G>A	p.Gly410Arg	1498/2564	410/537	1228/1614	NA	NA	NA	NA	8.237e-05	0.000798722	0.999201	2502,0	0	0.000399361	NA	NA	NA	NA	NA	NA	NA	N/N	0	-2.85	NA	NA	NA	3	NA	1.243	-1.077	NA	NA
chr16:4874279:G:C	16	C	G	0.006667	0	0.001773	0.001131	0	0.006667	missense_variant	MODERATE	UBN1	ENSG00000118900	transcript	ENST00000262376.10	c.1869G>C	p.Leu623Phe	2488/6252	623/1134	1869/3405	NA	NA	NA	NA	0.0006013	0.00239617	0.997604	2498,0	0	0.00119808	NA	NA	NA	NA	NA	NA	M	D/D/D/D	0.96	4.64	./UBN1_HUMAN	D/P	D	4.64	623	23.1	0.953	D/./D	Ubn1
chr16:4899369:G:A	16	A	G	0.006667	0	0.001773	0	0	0.006667	missense_variant	MODERATE	PPL	ENSG00000118898	transcript	ENST00000345988.6	c.622C>T	p.Arg208Trp	712/6238	208/1756	622/5271	NA	NA	NA	NA	3.297e-05	0.000399361	0.999601	2503,0	0	0.000199681	NA	NA	NA	NA	NA	1	M	D/D	0.922	3.91	PEPL_HUMAN	D	D	4.93	208	35	0.953	D/.	Ppl
chr16:55853021:G:A	16	A	G	0.006667	0.004386	0.001773	0.001131	0.01852	0.006667	missense_variant	MODERATE	CES5A	ENSG00000159398	transcript	ENST00000521992.5	c.1220C>T	p.Pro407Leu	1366/2258	407/604	1220/1815	NA	NA	NA	NA	0.0002224	0.000798722	0.999201	2502,0	0	0.000399361	NA	NA	NA	NA	NA	NA	L	N/N/N/N/N	0.009	4.45	EST5A_HUMAN/.	D	D	5.41	378	22.6	1.048	D	Ces5a
chr16:58278630:T:C	16	C	T	0.006667	0	0.005319	0	0.01852	0.006667	missense_variant	MODERATE	CCDC113	ENSG00000103021	transcript	ENST00000219299.8	c.1040T>C	p.Ile347Thr	1119/5272	347/377	1040/1134	NA	NA	NA	NA	0.00014	0.00119808	0.998802	2501,0	0	0.000599042	NA	NA	NA	NA	NA	NA	M	D/D	0.997	5.67	./CC113_HUMAN	D	D	5.67	293347	28.8	1.061	D	Ccdc113
chr16:58284618:G:A	16	A	G	0.006667	0	0.005319	0	0.01852	0.006667	missense_variant	MODERATE	PRSS54	ENSG00000103023	transcript	ENST00000219301.8	c.626C>T	p.Thr209Met	1021/1810	209/395	626/1188	NA	NA	NA	NA	0.0007989	0.00159744	0.998403	2500,0	0	0.000798722	NA	NA	NA	NA	NA	NA	N	N/N/N	0.077	-4	PRS54_HUMAN	B	B	5.59	209	0.537	-0.256	T	Prss54
chr16:642125:A:G	16	G	A	0.006667	0	0.003546	0	0	0.006667	missense_variant	MODERATE	MCRIP2	ENSG00000172366	transcript	ENST00000307650.8	c.58A>G	p.Thr20Ala	237/946	20/160	58/483	NA	NA	NA	NA	7.459e-05	0.000798722	0.999201	2502,0	0	0.000399361	NA	NA	NA	NA	NA	2	L	D	0.994	0.272	F195A_HUMAN	B	B	2.79	20	8.48	0.792	D/.	Fam195a
chr16:655624:G:A	16	A	G	0.006667	0	0.003546	0	0	0.006667	missense_variant	MODERATE	WDR90	ENSG00000161996	transcript	ENST00000549091.5	c.1770G>A	p.Met590Ile	1862/5589	590/1750	1770/5253	NA	NA	NA	NA	0.0001079	0.000798722	0.999201	2502,0	0	0.000399361	NA	NA	NA	NA	NA	2	L	N/N/N/N	0.006	3.61	./WDR90_HUMAN/./.	B	B	4.67	590590591590	7.076	0.953	T/./T	Wdr90
chr16:67371240:G:A	16	A	G	0.006667	0	0.005319	0.001131	0.01852	0.02	missense_variant&splice_region_variant	MODERATE	LRRC36	ENSG00000159708	transcript	ENST00000329956.10	c.1492G>A	p.Glu498Lys	1511/2395	498/754	1492/2265	NA	NA	NA	NA	0.0004118	0.00359425	0.996406	2495,0	0	0.00179712	NA	NA	NA	NA	NA	NA	L	D/N/N/N	0.999	5.84	./././LRC36_HUMAN	D	D	5.84	377230377498	23.8	1.036	T/T/D	Lrrc36
chr16:67842902:A:ACAGCAGCAGCAGCAGCAACAGCAGCAG	16	ACAGCAGCAGCAGCAGCAACAGCAGCAG	A	0.006667	0	0.001773	0	0.01852	0.006667	disruptive_inframe_insertion	MODERATE	THAP11	ENSG00000168286	transcript	ENST00000303596.2	c.366_392dupACAGCAGCAGCAGCAGCAGCAGCAGCA	p.Gln123_Gln131dup	866/2114	131/314	393/945	NA	INFO_REALIGN_3_PRIME	NA	NA	0.002259	NA	NA	NA	NA	NA	NA	NA	NA	NA	NA	NA	NA	NA	NA	NA	NA	NA	NA	NA	NA	NA	NA	NA	Cenpt/Thap11
chr16:81445320:G:C	16	C	G	0.006667	0.004386	0.001773	0	0.01852	0.006667	missense_variant	MODERATE	CMIP	ENSG00000153815	transcript	ENST00000537098.7	c.79G>C	p.Val27Leu	151/4357	27/773	79/2322	NA	NA	NA	NA	0.0001177	NA	NA	NA	NA	NA	NA	NA	NA	NA	NA	NA	N	N	1	-0.679	CMIP_HUMAN	B	B	3.02	27	11.92	0.798	T	Cmip
chr16:88434993:C:T	16	T	C	0.006667	0.01316	0.005319	0.003394	0	0.006667	missense_variant	MODERATE	ZNF469	ENSG00000225614	transcript	ENST00000565624.1	c.7523C>T	p.Ala2508Val	7523/13279	2508/3953	7523/11862	NA	NA	NA	NA	8.814e-05	0.000399361	0.999601	2503,0	0	0.000199681	NA	NA	NA	NA	NA	1	N	N/N	0	-2.51	ZN469_HUMAN	B	B	3.62	2480	2.613	-0.58	T	Gm22
chr16:88715234:G:A	16	A	G	0.006667	0	0.001773	0	0.01852	0.006667	missense_variant	MODERATE	CTU2	ENSG00000174177	transcript	ENST00000567949.5	c.1744G>A	p.Glu582Lys	1753/1905	582/586	1744/1761	NA	NA	NA	NA	0.0005807	0.00319489	0.996805	2496,0	0	0.00159744	NA	NA	NA	NA	NA	NA	M	N/N/N/N	0.026	3.81	./CTU2_HUMAN	B	P/B	4.77	424511	22.2	0.953	D	Ctu2
chr16:985189:G:A	16	A	G	0.006667	0	0.001773	0	0	0.006667	missense_variant	MODERATE	SOX8	ENSG00000005513	transcript	ENST00000293894.3	c.1144G>A	p.Asp382Asn	1259/3049	382/446	1144/1341	NA	NA	NA	NA	0.0006389	0.00119808	0.998802	2501,0	0	0.000599042	NA	NA	NA	NA	NA	NA	M	D	0.007	4.18	SOX8_HUMAN	P	D	4.18	382	25.7	0.071	D	Sox8
chr17:10500730:C:T	17	T	C	0.006667	0	0.005319	0.001131	0.01852	0.006667	missense_variant	MODERATE	MYH1	ENSG00000109061	transcript	ENST00000226207.5	c.3761G>A	p.Arg1254His	3856/6024	1254/1939	3761/5820	NA	NA	NA	NA	0.0002059	NA	NA	NA	NA	NA	NA	NA	NA	NA	NA	1	M	D	0.659	5.45	MYH1_HUMAN	B	B	5.45	1254	26.9	0.935	D	./Myh1
chr17:21702873:C:A	17	A	C	0.006667	0.01316	0.001773	0.002262	0.01852	0.006667	missense_variant	MODERATE	KCNJ18	ENSG00000260458	transcript	ENST00000567955.3	c.87C>A	p.Asn29Lys	457/2196	29/433	87/1302	NA	NA	NA	NA	NA	NA	NA	NA	NA	NA	NA	NA	NA	NA	NA	NA	M	D/D	0.914	-6.04	IRK12_HUMAN	D	D	5.33	29	22.4	-1.114	D	NA
chr17:21774476:G:A	17	A	G	0.006667	0.01316	0.001773	0.002262	0.01852	0.006667	missense_variant	MODERATE	ABC13-47656900H15.1	ENSG00000283566	transcript	ENST00000637164.1	c.319C>T	p.Pro107Ser	320/1435	107/144	319/435	NA	WARNING_TRANSCRIPT_NO_START_CODON	NA	NA	NA	NA	NA	NA	NA	NA	NA	NA	NA	NA	NA	NA	NA	NA	NA	NA	NA	NA	NA	NA	NA	NA	NA	NA	NA
chr17:29286814:A:T	17	T	A	0.006667	0	0.001773	0	0	0.006667	missense_variant	MODERATE	NUFIP2	ENSG00000108256	transcript	ENST00000225388.8	c.1180T>A	p.Ser394Thr	1239/10850	394/695	1180/2088	NA	NA	NA	NA	0.0003212	0.00359425	0.996406	2495,0	0	0.00179712	NA	NA	NA	NA	NA	NA	N	D/N	0.999	2.62	NUFP2_HUMAN	B	B	6.17	394	0.048	1.199	T	Nufip2
chr17:3580491:T:C	17	C	T	0.006667	0	0.007092	0	0	0.006667	missense_variant	MODERATE	TRPV1	ENSG00000196689	transcript	ENST00000425167.6	c.1546A>G	p.Thr516Ala	1563/2607	516/850	1546/2553	NA	NA	NA	NA	0.00469	0.00479233	0.995208	2492,0	0	0.00239617	NA	NA	NA	NA	NA	NA	N	N/N/N/N/N/N/N	0.492	-3.17	TRPV1_HUMAN/././.	B	B	5.55	505503445516	0.715	-0.441	./T/./T/T/./T	Trpv1
chr17:39471052:C:T	17	T	C	0.006667	0.004386	0.003546	0	0.01852	0.006667	missense_variant	MODERATE	CDK12	ENSG00000167258	transcript	ENST00000447079.4	c.1220C>T	p.Ala407Val	1253/8336	407/1490	1220/4473	NA	NA	NA	NA	4.942e-05	0.000798722	0.999201	2502,0	0	0.000399361	NA	NA	NA	NA	NA	NA	M	D/D	1	6.16	./CDK12_HUMAN/.	B/B/P	D	6.16	406407407	24.6	0.935	./D/D	Cdk12
chr17:40123129:C:T	17	T	C	0.006667	0	0.001773	0	0.01852	0.006667	missense_variant	MODERATE	MSL1	ENSG00000188895	transcript	ENST00000398532.8	c.517C>T	p.Pro173Ser	832/4707	173/614	517/1845	NA	NA	NA	NA	NA	NA	NA	NA	NA	NA	NA	NA	NA	NA	NA	NA	N	D/N/N/N	1	3.45	NA	NA	NA	3.45	NA	15.13	0.813	D/./.	Msl1
chr17:40978289:A:G	17	G	A	0.006667	0	0.001773	0	0	0.006667	missense_variant	MODERATE	KRT40	ENSG00000204889	transcript	ENST00000377755.8	c.1204T>C	p.Cys402Arg	1239/1812	402/431	1204/1296	NA	NA	NA	NA	0.0003724	0.00199681	0.998003	2499,0	0	0.000998403	NA	NA	NA	NA	NA	NA	M	D/D	0.797	1.5	K1C40_HUMAN	B	B	5.2	402	17.99	0.202	D	Krt40
chr17:41084258:G:T	17	T	G	0.006667	0.004386	0.001773	0	0	0.006667	missense_variant	MODERATE	KRTAP4-7	ENSG00000240871	transcript	ENST00000612231.1	c.52G>T	p.Asp18Tyr	78/690	18/205	52/618	NA	NA	NA	NA	0.0001816	0.00239617	0.997604	2498,0	0	0.00119808	NA	NA	NA	NA	NA	NA	NA	N	0.019	0.592	KRA47_HUMAN	B	P	2.7	18	13.28	0.787	T/./.	NA
chr17:4592966:C:A	17	A	C	0.006667	0	0.001773	0.002262	0	0.006667	missense_variant	MODERATE	SMTNL2	ENSG00000188176	transcript	ENST00000389313.8	c.525C>A	p.Phe175Leu	592/2280	175/461	525/1386	NA	NA	NA	NA	0.001746	0.000798722	0.999201	2502,0	0	0.000399361	NA	NA	NA	NA	NA	NA	L	N/N	0.001	-1.24	SMTL2_HUMAN	B	B	4.75	175	1.198	-0.034	T	Smtnl2
chr17:63972631:G:A	17	A	G	0.006667	0	0.001773	0	0	0.006667	missense_variant	MODERATE	SCN4A	ENSG00000007314	transcript	ENST00000435607.3	c.211C>T	p.Pro71Ser	288/7805	71/1836	211/5511	NA	NA	NA	NA	0.000124	0.000399361	0.999601	2503,0	0	0.000199681	NA	NA	NA	NA	NA	NA	M	D/D	0.397	4.22	SCN4A_HUMAN	B	P	4.22	71	15.98	0.902	./D	Scn4a
chr17:66030017:T:C	17	C	T	0.006667	0.004386	0.001773	0	0	0.006667	missense_variant	MODERATE	CEP112	ENSG00000154240	transcript	ENST00000392769.6	c.1225A>G	p.Met409Val	1444/3517	409/955	1225/2868	NA	NA	NA	NA	9.061e-05	0.00199681	0.998003	2499,0	0	0.000998403	NA	NA	NA	NA	NA	NA	L	N/N/N/N	0.988	0.304	././CE112_HUMAN	B	B	6.07	367367409	0.302	-0.224	T/T/T/.	Cep112
chr17:68040721:A:G	17	G	A	0.006667	0.004386	0.001773	0	0.01852	0.006667	missense_variant	MODERATE	KPNA2	ENSG00000182481	transcript	ENST00000330459.7	c.257A>G	p.Asn86Ser	602/2181	86/529	257/1590	NA	NA	NA	NA	0.0003871	0.00199681	0.998003	2499,0	0	0.000998403	NA	NA	NA	NA	NA	NA	L	D/D	0.998	4.46	IMA2_HUMAN	B	B	5.55	86	13.28	1.085	T/./T/.	Kpna2
chr17:69033839:G:A	17	A	G	0.006667	0	0.001773	0	0	0.006667	missense_variant	MODERATE	ABCA9	ENSG00000154258	transcript	ENST00000340001.8	c.1163C>T	p.Ala388Val	1375/6514	388/1624	1163/4875	NA	NA	NA	NA	NA	NA	NA	NA	NA	NA	NA	NA	NA	NA	NA	NA	N	N/N/N	0.015	-6.61	./ABCA9_HUMAN	B	B	4.32	388	0.002	-0.037	T/.	./Abca9
chr17:69277786:C:A	17	A	C	0.006667	0	0.001773	0.002262	0	0.006667	missense_variant	MODERATE	ABCA5	ENSG00000154265	transcript	ENST00000392676.7	c.2449G>T	p.Asp817Tyr	2514/8220	817/1642	2449/4929	NA	NA	NA	NA	0.0005601	0.00279553	0.997204	2497,0	0	0.00139776	NA	NA	NA	NA	NA	NA	M	D/D/D	1	5.5	./ABCA5_HUMAN	D	D	5.5	817	25.7	0.935	D/./.	Abca5
chr17:74473583:G:A	17	A	G	0.006667	0	0.001773	0	0	0.006667	missense_variant	MODERATE	CD300A	ENSG00000167851	transcript	ENST00000360141.7	c.88G>A	p.Gly30Arg	376/1858	30/299	88/900	NA	NA	NA	NA	0.0001565	NA	NA	NA	NA	NA	NA	NA	NA	NA	NA	NA	M	D/D/D/D/N	0.055	3.08	CLM8_HUMAN	P	D	4.06	30	22.1	0.037	T	Cd300a
chr17:74777335:C:A	17	A	C	0.006667	0.004386	0.001773	0	0.01852	0.006667	missense_variant	MODERATE	TMEM104	ENSG00000109066	transcript	ENST00000335464.9	c.5C>A	p.Ala2Glu	167/4745	2/496	5/1491	NA	NA	NA	NA	0.0002471	0.00199681	0.998003	2499,0	0	0.000998403	NA	NA	NA	NA	NA	NA	M	D/D/D/D	0.961	4.81	././TM104_HUMAN	D/D/P	D	4.81	2	33	0.935	D/./././.	Tmem104
chr17:75020938:G:A	17	A	G	0.006667	0	0.001773	0	0.01852	0.006667	missense_variant	MODERATE	MRPL58	ENSG00000167862	transcript	ENST00000301585.9	c.554G>A	p.Arg185Gln	567/890	185/206	554/621	NA	NA	NA	NA	2.471e-05	NA	NA	NA	NA	NA	NA	NA	NA	NA	NA	NA	L	D	1	5.24	ICT1_HUMAN	D	D	5.24	185	32	1.048	./T	Ict1
chr17:75265744:A:G	17	G	A	0.006667	0	0.001773	0	0.01852	0.006667	missense_variant	MODERATE	MRPS7	ENSG00000125445	transcript	ENST00000579002.5	c.637A>G	p.Met213Val	1052/1638	213/271	637/816	NA	NA	NA	NA	0.0008072	0.000798722	0.999201	2502,0	0	0.000399361	NA	NA	NA	NA	NA	NA	M	D/D	1	6.07	RT07_HUMAN	P	P	6.07	184	23.9	1.199	D/.	Mrps7
chr17:75901816:G:C	17	C	G	0.006667	0	0.001773	0.002262	0	0.006667	missense_variant	MODERATE	MRPL38	ENSG00000204316	transcript	ENST00000309352.3	c.487C>G	p.His163Asp	1025/1888	163/380	487/1143	NA	NA	NA	NA	2.471e-05	0.000399361	0.999601	2503,0	0	0.000199681	NA	NA	NA	NA	NA	NA	L	D/N	0.639	4.45	RM38_HUMAN	B	B	5.43	163	3.388	0.953	T	Mrpl38
chr17:76906072:C:T	17	T	C	0.006667	0	0.003546	0	0	0.006667	missense_variant	MODERATE	MGAT5B	ENSG00000167889	transcript	ENST00000428789.6	c.943C>T	p.Arg315Trp	1046/4053	315/801	943/2406	NA	NA	NA	NA	1.647e-05	NA	NA	NA	NA	NA	NA	NA	NA	NA	NA	NA	M	D/D/D	0.965	-1.54	NA	D	D	5.48	315304	32	0.104	D/./D	Mgat5b
chr17:78138117:G:A	17	A	G	0.006667	0.008772	0.001773	0.003394	0	0.006667	missense_variant	MODERATE	TMC8	ENSG00000167895	transcript	ENST00000318430.9	c.1462G>A	p.Gly488Ser	1836/4411	488/726	1462/2181	NA	NA	NA	NA	0.0014	NA	NA	NA	NA	NA	NA	NA	NA	NA	NA	NA	M	D/D	1	4.57	TMC8_HUMAN	D	D	4.57	488	32	1.048	D/.	Tmc8
chr17:78462975:T:C	17	C	T	0.006667	0.004386	0.003546	0.003394	0	0.006667	missense_variant	MODERATE	DNAH17	ENSG00000187775	transcript	ENST00000389840.6	c.9043A>G	p.Thr3015Ala	9168/13723	3015/4462	9043/13389	NA	NA	NA	NA	NA	NA	NA	NA	NA	NA	NA	NA	NA	NA	NA	NA	M	D/D	1	3.98	NA	P	D	5.07	3010	24.8	1.061	NA	Dnah17
chr17:80361862:C:T	17	T	C	0.006667	0.008772	0.001773	0.003394	0	0.006667	missense_variant	MODERATE	RNF213	ENSG00000173821	transcript	ENST00000508628.6	c.11476C>T	p.Arg3826Cys	11621/17730	3826/5256	11476/15771	NA	NA	NA	NA	2.471e-05	NA	NA	NA	NA	NA	NA	NA	NA	NA	NA	1	M	N/N/N	0.028	-0.737	./RN213_HUMAN	P/B	D	5.68	38261850	24.4	-0.792	D/.	Rnf213
chr17:80379678:T:C	17	C	T	0.006667	0	0.003546	0	0.01852	0.006667	missense_variant	MODERATE	RNF213	ENSG00000173821	transcript	ENST00000508628.6	c.13751T>C	p.Ile4584Thr	13896/17730	4584/5256	13751/15771	NA	NA	NA	NA	0.0007166	0.00479233	0.995208	2492,0	0	0.00239617	NA	NA	NA	NA	NA	NA	L	N/N/N	0	0.235	./RN213_HUMAN	B	B	5.5	45842608	0.008	-0.705	T/.	Rnf213
chr17:82083350:T:C	17	C	T	0.006667	0	0.001773	0	0.01852	0.006667	missense_variant	MODERATE	FASN	ENSG00000169710	transcript	ENST00000306749.3	c.5417A>G	p.Asp1806Gly	5636/8565	1806/2511	5417/7536	NA	NA	NA	NA	5.775e-05	0.000399361	0.999601	2503,0	0	0.000199681	NA	NA	NA	NA	NA	NA	L	N	0.027	-4.28	FAS_HUMAN	B	B	4.1	1806	0.793	-0.703	T	Fasn
chr18:31413086:G:A	18	A	G	0.006667	0	0.001773	0	0	0.006667	missense_variant	MODERATE	DSG4	ENSG00000175065	transcript	ENST00000359747.4	c.2671G>A	p.Gly891Arg	2700/4526	891/1059	2671/3180	NA	NA	NA	NA	8.236e-05	0.000798722	0.999201	2502,0	0	0.000399361	NA	NA	NA	NA	NA	2	M	D/D	0.877	5.65	./DSG4_HUMAN	D/P	D	5.65	891872	31	1.048	D	./Dsg4
chr18:31520852:A:G	18	G	A	0.006667	0	0.001773	0.002262	0	0.006667	missense_variant	MODERATE	DSG2	ENSG00000046604	transcript	ENST00000261590.12	c.266A>G	p.Tyr89Cys	475/5831	89/1118	266/3357	NA	NA	NA	NA	0.001043	0.00758786	0.992412	2485,0	0	0.00379393	2	not_specified	CN169374	MedGen	NA	NA	N	D/D	0.998	3.39	DSG2_HUMAN	D	D	5.95	89	25.3	1.199	D/.	Dsg2
chr18:5891126:C:A	18	A	C	0.006667	0	0.003546	0.001139	0	0.006667	missense_variant	MODERATE	TMEM200C	ENSG00000206432	transcript	ENST00000383490.2	c.938G>T	p.Arg313Leu	979/1920	313/621	938/1866	NA	NA	NA	NA	NA	NA	NA	NA	NA	NA	NA	NA	NA	NA	NA	NA	L	N/N	0.941	2.83	T200C_HUMAN	B	B	3.71	313	24.2	0.61	./T	Tmem200c
chr18:76441743:C:T	18	T	C	0.006667	0	0.005319	0.002262	0.01852	0.006667	missense_variant	MODERATE	ZNF516	ENSG00000101493	transcript	ENST00000443185.6	c.1312G>A	p.Ala438Thr	1630/8118	438/1163	1312/3492	NA	NA	NA	NA	NA	NA	NA	NA	NA	NA	NA	NA	NA	NA	NA	NA	NA	N	0.995	1.39	ZN516_HUMAN	B	B	4.74	438	11.49	-0.302	T	Zfp516
chr18:76928046:G:A	18	A	G	0.006667	0	0.001773	0.002262	0	0.006667	missense_variant	MODERATE	ZNF236	ENSG00000130856	transcript	ENST00000320610.13	c.4534G>A	p.Ala1512Thr	4535/7124	1512/1847	4534/5544	NA	NA	NA	NA	0.0008441	0.0111821	0.988818	2476,0	0	0.00559105	NA	NA	NA	NA	NA	NA	L	N/N	0.057	2.3	ZN236_HUMAN	B	B	5.07	1510	5.602	-0.409	./T	Zfp236
chr19:10180437:C:G	19	G	C	0.006667	0	0.001773	0	0	0.006667	missense_variant	MODERATE	DNMT1	ENSG00000130816	transcript	ENST00000359526.8	c.358G>C	p.Val120Leu	538/5206	120/1632	358/4899	NA	NA	NA	NA	0.006029	0.014377	0.984824	2466,2	0.000798722	0.00798722	2	Dementia\x2c_Deafness\x2c_and_Sensory_Neuropathy	CN239189	MedGen	NA	NA	N	N/N/N	0.001	2.15	././DNMT1_HUMAN	B	B	5.39	120	8.558	0.069	T/T/.	Dnmt1
chr19:10224110:T:A	19	A	T	0.006667	0.008772	0.003546	0	0	0.006667	missense_variant	MODERATE	S1PR2	ENSG00000267534	transcript	ENST00000590320.2	c.796A>T	p.Ile266Phe	907/3582	266/353	796/1062	NA	NA	NA	NA	NA	NA	NA	NA	NA	NA	NA	NA	NA	NA	NA	NA	L	N	0.07	-8.51	S1PR2_HUMAN	B	P	5.63	266	14.68	-0.51	NA	Dnmt1/S1pr2
chr19:11722386:G:A	19	A	G	0.006667	0	0.001773	0	0	0.006667	missense_variant	MODERATE	ZNF823	ENSG00000197933	transcript	ENST00000341191.10	c.1148C>T	p.Thr383Ile	1302/2423	383/610	1148/1833	NA	NA	NA	NA	8.237e-06	NA	NA	NA	NA	NA	NA	NA	NA	NA	NA	NA	M	D/N	0.002	0.632	ZN823_HUMAN	P	D	0.632	383	25.8	0.476	D	NA
chr19:11781176:A:T	19	T	A	0.006667	0	0.001773	0.005656	0.01852	0.006667	missense_variant	MODERATE	ZNF441	ENSG00000197044	transcript	ENST00000357901.4	c.1352A>T	p.Gln451Leu	1454/4356	451/693	1352/2082	NA	NA	NA	NA	NA	NA	NA	NA	NA	NA	NA	NA	NA	NA	NA	NA	N	N/N	0.002	-1.73	ZN441_HUMAN	B	B	1.22	451	13.46	-0.166	D	NA
chr19:11781188:C:G	19	G	C	0.006667	0	0.001773	0.004525	0.01852	0.006667	missense_variant	MODERATE	ZNF441	ENSG00000197044	transcript	ENST00000357901.4	c.1364C>G	p.Ala455Gly	1466/4356	455/693	1364/2082	NA	NA	NA	NA	NA	NA	NA	NA	NA	NA	NA	NA	NA	NA	NA	NA	N	N/N	0.013	0.0483	ZN441_HUMAN	B	B	1.22	455	22.8	0.574	T	NA
chr19:11806278:G:C	19	C	G	0.006667	0	0.001773	0	0	0.006667	missense_variant	MODERATE	ZNF491	ENSG00000177599	transcript	ENST00000323169.9	c.325G>C	p.Glu109Gln	656/2471	109/437	325/1314	NA	NA	NA	NA	0.0002059	0.000399361	0.999601	2503,0	0	0.000199681	NA	NA	NA	NA	NA	NA	N	N	0.043	0.914	ZN491_HUMAN	B	B	0.914	109	14.19	-0.022	D	NA
chr19:12680322:C:T	19	T	C	0.006667	0	0.005319	0	0.01852	0.006667	missense_variant	MODERATE	DHPS	ENSG00000095059	transcript	ENST00000614126.4	c.208G>A	p.Glu70Lys	213/1124	70/370	208/1113	NA	NA	NA	NA	0.0002306	0.000798722	0.999201	2502,0	0	0.000399361	NA	NA	NA	NA	NA	NA	N	D/D	0.41	5.18	././DHYS_HUMAN	B	B	5.18	71	17.97	0.852	T/T/././.	Dhps
chr19:12813191:C:T	19	T	C	0.006667	0	0.001773	0	0.01852	0.006667	missense_variant	MODERATE	RNASEH2A	ENSG00000104889	transcript	ENST00000221486.4	c.746C>T	p.Ala249Val	840/1165	249/299	746/900	NA	NA	NA	NA	1.647e-05	NA	NA	NA	NA	NA	NA	NA	NA	NA	NA	NA	M	D	0.67	4.56	RNH2A_HUMAN	B	D	5.59	249	27.3	0.848	D	Hook2/Rnaseh2a
chr19:13892809:G:A	19	A	G	0.006667	0	0.003546	0	0.01852	0.01333	missense_variant	MODERATE	C19orf57	ENSG00000132016	transcript	ENST00000586783.5	c.370C>T	p.Arg124Cys	370/2454	124/668	370/2007	NA	NA	NA	NA	0.0007166	0.000798722	0.999201	2502,0	0	0.000399361	NA	NA	NA	NA	NA	NA	N	N/N/N/N	0.013	-3.01	./CS057_HUMAN	B	P	4.64	124	12.06	0.098	./T/.	4930432K21Rik
chr19:15451923:C:T	19	T	C	0.006667	0	0.001773	0	0	0.006667	missense_variant	MODERATE	RASAL3	ENSG00000105122	transcript	ENST00000343625.11	c.2908G>A	p.Glu970Lys	2994/3293	970/1011	2908/3036	NA	NA	NA	NA	1.655e-05	NA	NA	NA	NA	NA	NA	NA	NA	NA	NA	NA	L	N	0.601	-0.546	RASL3_HUMAN	B	B	4.39	970	12.05	0.852	T	Rasal3
chr19:18080912:G:A	19	A	G	0.006667	0.004386	0.001773	0.001131	0.01852	0.006667	missense_variant	MODERATE	IL12RB1	ENSG00000096996	transcript	ENST00000593993.6	c.329C>T	p.Thr110Ile	509/2782	110/662	329/1989	NA	NA	NA	NA	8.236e-06	NA	NA	NA	NA	NA	NA	NA	NA	NA	NA	NA	L	N/N	0	-5.48	././I12R1_HUMAN	B	B/P/B	4.59	110	0.009	-0.522	NA	Il12rb1
chr19:18141988:A:G	19	G	A	0.006667	0.01316	0.003546	0.001131	0	0.006667	missense_variant	MODERATE	MAST3	ENSG00000099308	transcript	ENST00000262811.10	c.2225A>G	p.Tyr742Cys	2225/5896	742/1309	2225/3930	NA	NA	NA	NA	1.651e-05	NA	NA	NA	NA	NA	NA	NA	NA	NA	NA	NA	N	N	0.016	-3	MAST3_HUMAN	B	B	4.35	742	1.059	-0.44	T	Mast3
chr19:19933659:A:G	19	G	A	0.006667	0	0.001773	0	0.01852	0.006667	missense_variant	MODERATE	ZNF93	ENSG00000184635	transcript	ENST00000343769.5	c.704A>G	p.Asp235Gly	732/2648	235/620	704/1863	NA	NA	NA	NA	NA	NA	NA	NA	NA	NA	NA	NA	NA	NA	NA	NA	N	N	0.002	-0.476	ZNF93_HUMAN	B	B	0.832	235	8.024	-0.571	T	Zfp457
chr19:21971336:G:C	19	C	G	0.006667	0.004386	0.001773	0.003394	0	0.006667	missense_variant	MODERATE	ZNF208	ENSG00000160321	transcript	ENST00000397126.8	c.3698C>G	p.Ala1233Gly	3847/3992	1233/1280	3698/3843	NA	NA	NA	NA	3.302e-05	NA	NA	NA	NA	NA	NA	NA	NA	NA	NA	NA	N	N	0	-5.79	ZN208_HUMAN	B	B	2.89	1105	5.443	-2.624	./T	Zfp619
chr19:21971337:C:T	19	T	C	0.006667	0.004386	0.001773	0.003394	0	0.006667	missense_variant	MODERATE	ZNF208	ENSG00000160321	transcript	ENST00000397126.8	c.3697G>A	p.Ala1233Thr	3846/3992	1233/1280	3697/3843	NA	NA	NA	NA	NA	NA	NA	NA	NA	NA	NA	NA	NA	NA	NA	NA	N	N	0	-1.6	ZN208_HUMAN	B	B	2.89	1105	3.191	-0.251	./T	Zfp619
chr19:21972417:G:A	19	A	G	0.006667	0	0.001773	0	0	0.006667	missense_variant	MODERATE	ZNF208	ENSG00000160321	transcript	ENST00000397126.8	c.2617C>T	p.Pro873Ser	2766/3992	873/1280	2617/3843	NA	NA	NA	NA	NA	NA	NA	NA	NA	NA	NA	NA	NA	NA	NA	NA	N	N	0	-5.16	ZN208_HUMAN	B	B	2.58	773	0.001	-1.292	./T	Zfp619
chr19:22315876:G:C	19	C	G	0.006667	0	0.003546	0.002262	0	0.006667	missense_variant	MODERATE	ZNF729	ENSG00000196350	transcript	ENST00000601693.1	c.2459G>C	p.Gly820Ala	2577/3877	820/1252	2459/3759	NA	NA	NA	NA	4.136e-05	0.000399361	0.999601	2503,0	0	0.000199681	NA	NA	NA	NA	NA	NA	L	NA	0.002	0.996	NA	NA	NA	0.996	NA	9.678	0.211	NA	Zfp738
chr19:22976289:C:T	19	T	C	0.006667	0	0.003546	0.001131	0	0.006667	missense_variant	MODERATE	ZNF728	ENSG00000269067	transcript	ENST00000594710.1	c.1048G>A	p.Gly350Ser	1194/2015	350/622	1048/1869	NA	NA	NA	NA	NA	NA	NA	NA	NA	NA	NA	NA	NA	NA	NA	NA	N	NA	0	-1.89	NA	NA	NA	0.945	NA	0.003	-0.776	NA	NA
chr19:23146432:G:A	19	A	G	0.006667	0.004386	0.003546	0.001131	0.01852	0.006667	missense_variant	MODERATE	ZNF730	ENSG00000183850	transcript	ENST00000597761.6	c.1388G>A	p.Arg463Gln	1587/2374	463/503	1388/1512	NA	NA	NA	NA	1.651e-05	NA	NA	NA	NA	NA	NA	NA	NA	NA	NA	NA	N	N	0	-1.64	NA	NA	NA	0.819	NA	0.032	-0.774	NA	NA
chr19:23146441:C:A	19	A	C	0.006667	0.004386	0.001773	0	0.01852	0.006667	missense_variant	MODERATE	ZNF730	ENSG00000183850	transcript	ENST00000597761.6	c.1397C>A	p.Thr466Asn	1596/2374	466/503	1397/1512	NA	NA	NA	NA	NA	NA	NA	NA	NA	NA	NA	NA	NA	NA	NA	NA	N	N	0	-1.66	NA	NA	NA	0.828	NA	0.001	-0.82	NA	NA
chr19:23146450:C:A	19	A	C	0.006667	0	0.001773	0	0.01852	0.006667	missense_variant	MODERATE	ZNF730	ENSG00000183850	transcript	ENST00000597761.6	c.1406C>A	p.Thr469Lys	1605/2374	469/503	1406/1512	NA	NA	NA	NA	NA	NA	NA	NA	NA	NA	NA	NA	NA	NA	NA	NA	N	N	0.001	-1.66	NA	NA	NA	0.828	NA	0.002	-2.313	NA	NA
chr19:32676900:G:T	19	T	G	0.006667	0	0.001773	0	0	0.006667	missense_variant	MODERATE	RGS9BP	ENSG00000186326	transcript	ENST00000334176.3	c.637G>T	p.Ala213Ser	1494/2894	213/235	637/708	NA	NA	NA	NA	0.0001533	0.000399361	0.999601	2503,0	0	0.000199681	NA	NA	NA	NA	NA	NA	M	D	0.996	4.24	R9BP_HUMAN	D	D	4.24	213	22.8	0.974	D	Rgs9bp
chr19:35010194:C:T	19	T	C	0.006667	0	0.001773	0.001131	0	0.006667	missense_variant&splice_region_variant	MODERATE	GRAMD1A	ENSG00000089351	transcript	ENST00000599564.5	c.689C>T	p.Thr230Met	760/2825	230/807	689/2424	NA	NA	NA	NA	0.0001076	0.000798722	0.999201	2502,0	0	0.000399361	NA	NA	NA	NA	NA	NA	M	D/D/D	0.889	5.38	./GRM1A_HUMAN/./.	D	D	5.38	143143136230	24	0.935	./T/T/.	Gramd1a
chr19:35119191:C:A	19	A	C	0.006667	0	0.001773	0.003394	0.01852	0.006667	missense_variant	MODERATE	FXYD3	ENSG00000089356	transcript	ENST00000604255.5	c.97C>A	p.Leu33Ile	244/780	33/144	97/435	NA	NA	NA	NA	NA	NA	NA	NA	NA	NA	NA	NA	NA	NA	NA	NA	NA	N/N/N/N/N/N/N	0.004	1.99	NA	B	P	3.03	33	5.922	0.892	NA	Fxyd3
chr19:35527621:T:C	19	C	T	0.006667	0	0.005319	0.003394	0	0.006667	missense_variant	MODERATE	SBSN	ENSG00000189001	transcript	ENST00000452271.6	c.661A>G	p.Thr221Ala	690/1945	221/590	661/1773	NA	NA	NA	NA	NA	NA	NA	NA	NA	NA	NA	NA	NA	NA	NA	NA	N	N/N/N	0	2.26	NA	B	B	4.48	221	0.001	-2.053	T	Sbsn
chr19:35533532:C:T	19	T	C	0.006667	0	0.001773	0.003394	0	0.006667	missense_variant	MODERATE	GAPDHS	ENSG00000105679	transcript	ENST00000222286.8	c.5C>T	p.Ser2Leu	121/1489	2/408	5/1227	NA	NA	NA	NA	0.0002883	0.000798722	0.999201	2502,0	0	0.000399361	NA	NA	NA	NA	NA	NA	L	N	0.995	3.47	G3PT_HUMAN	B	P	4.53	2	31	0.785	D	Gapdhs
chr19:35620266:C:A	19	A	C	0.006667	0	0.003546	0.005656	0.01852	0.006667	missense_variant	MODERATE	HAUS5	ENSG00000249115	transcript	ENST00000203166.9	c.1590C>A	p.Ser530Arg	1615/4283	530/633	1590/1902	NA	NA	NA	NA	0.001133	0.00958466	0.990415	2480,0	0	0.00479233	NA	NA	NA	NA	NA	NA	M	N/N/N	0.006	0.651	HAUS5_HUMAN	P	P	5.05	530	15.87	0.058	D/.	Haus5
chr19:35668631:C:T	19	T	C	0.006667	0	0.003546	0.004525	0.01852	0.006667	missense_variant	MODERATE	UPK1A	ENSG00000105668	transcript	ENST00000379013.6	c.262C>T	p.Arg88Cys	262/1016	88/273	262/822	NA	NA	NA	NA	0.001128	0.00958466	0.990415	2480,0	0	0.00479233	NA	NA	NA	NA	NA	1	N	D/D	0.044	2.05	./UPK1A_HUMAN	B	B	5.33	88	12.33	-0.337	././T/T	./Upk1a
chr19:35727539:G:A	19	A	G	0.006667	0	0.003546	0.001131	0.01852	0.006667	missense_variant	MODERATE	KMT2B	ENSG00000272333	transcript	ENST00000420124.2	c.4219G>A	p.Gly1407Arg	4219/8469	1407/2715	4219/8148	NA	NA	NA	NA	0.0007661	0.00199681	0.998003	2499,0	0	0.000998403	NA	NA	NA	NA	NA	NA	N	D/D	0.989	5.43	MLL4_HUMAN	B	P	5.43	1407	24.4	1.038	T	Kmt2b
chr19:35826642:G:A	19	A	G	0.006667	0	0.003546	0.004525	0.01852	0.006667	missense_variant	MODERATE	NPHS1	ENSG00000161270	transcript	ENST00000378910.9	c.3598C>T	p.Pro1200Ser	3598/4276	1200/1241	3598/3726	NA	NA	NA	NA	0.001219	0.0123802	0.986821	2471,2	0.000798722	0.00698882	NA	NA	NA	NA	NA	2	N	N/N	0.001	0.17	NPHN_HUMAN	B	B	4.83	1200	0.057	0.135	T	Nphs1
chr19:35939735:G:A	19	A	G	0.006667	0.004386	0.005319	0.003394	0	0.01333	missense_variant	MODERATE	LRFN3	ENSG00000126243	transcript	ENST00000246529.3	c.310G>A	p.Ala104Thr	762/2513	104/628	310/1887	NA	NA	NA	NA	5.864e-05	0.000798722	0.999201	2502,0	0	0.000399361	NA	NA	NA	NA	NA	NA	L	D/D	0.805	3.45	LRFN3_HUMAN	B	B	4.5	104	10.57	0.949	./T	Lrfn3
chr19:38193729:G:A	19	A	G	0.006667	0	0.001773	0.001131	0	0.006667	missense_variant	MODERATE	SIPA1L3	ENSG00000105738	transcript	ENST00000222345.10	c.4789G>A	p.Val1597Ile	5298/7987	1597/1781	4789/5346	NA	NA	NA	NA	2.595e-05	NA	NA	NA	NA	NA	NA	NA	NA	NA	NA	NA	N	N	0.004	2.89	SI1L3_HUMAN	B	B	3.93	1597	7.81	-0.29	T	Sipa1l3
chr19:38421120:C:T	19	T	C	0.006667	0	0.001773	0.001131	0	0.006667	missense_variant	MODERATE	RASGRP4	ENSG00000171777	transcript	ENST00000587738.2	c.289G>A	p.Asp97Asn	360/2293	97/673	289/2022	NA	NA	NA	NA	0.0001321	0.000399361	0.999601	2503,0	0	0.000199681	NA	NA	NA	NA	NA	NA	M	N/N/N/N/N/N/N	0.006	-1.34	././././././GRP4_HUMAN	B/B/P/B/P/B/B	B/B/P/B/P/B/B	3.88	97	15.21	-1.359	././././D/././D/D/./D/.	Rasgrp4
chr19:38485708:T:G	19	G	T	0.006667	0	0.001773	0	0	0.006667	missense_variant	MODERATE	RYR1	ENSG00000196218	transcript	ENST00000359596.7	c.5053T>G	p.Cys1685Gly	5053/15117	1685/5038	5053/15117	NA	NA	NA	NA	8.24e-06	NA	NA	NA	NA	NA	NA	NA	NA	NA	NA	NA	M	D/D/D	1	3.98	./RYR1_HUMAN	D	D	3.98	1685	25.8	0.913	D/./D	Ryr1
chr19:38738325:G:A	19	A	G	0.006667	0	0.003546	0.001131	0.01852	0.006667	missense_variant	MODERATE	CAPN12	ENSG00000182472	transcript	ENST00000328867.8	c.913C>T	p.Pro305Ser	1222/2762	305/719	913/2160	NA	NA	NA	NA	4.122e-05	0.00159744	0.998403	2500,0	0	0.000798722	NA	NA	NA	NA	NA	NA	N	N	0.004	4.89	CAN12_HUMAN	P	D	4.89	305	17.92	1.036	./T	Capn12
chr19:38911828:C:T	19	T	C	0.006667	0.004386	0.005319	0.002262	0.01852	0.006667	missense_variant	MODERATE	CCER2	ENSG00000262484	transcript	ENST00000571838.1	c.86G>A	p.Arg29Lys	86/1057	29/266	86/801	NA	NA	NA	NA	6.518e-05	0.00159744	0.998403	2500,0	0	0.000798722	NA	NA	NA	NA	NA	NA	N	N	0.821	3.59	NA	NA	NA	4.71	NA	15.93	0.935	NA	Ccer2
chr19:39101000:C:T	19	T	C	0.006667	0	0.003546	0.001131	0	0.006667	missense_variant	MODERATE	ACP7	ENSG00000183760	transcript	ENST00000331256.9	c.859C>T	p.Arg287Trp	1133/2966	287/438	859/1317	NA	NA	NA	NA	1.647e-05	NA	NA	NA	NA	NA	NA	NA	NA	NA	NA	NA	H	D	0.996	5.81	PAPL_HUMAN	D	D	5.81	287	35	0.935	D	Acp7
chr19:39391394:A:G	19	G	A	0.006667	0.008772	0.003546	0	0	0.006667	missense_variant	MODERATE	MED29	ENSG00000063322	transcript	ENST00000315588.9	c.35A>G	p.Asn12Ser	84/3653	12/221	35/666	NA	NA	NA	NA	0.0001318	0.00199681	0.998003	2499,0	0	0.000998403	NA	NA	NA	NA	NA	NA	NA	N	0.67	3.1	NA	B	B	5.26	12	19.51	0.148	T/.	Med29
chr19:3942185:C:T	19	T	C	0.006667	0.01316	0.001773	0.003394	0	0.006667	missense_variant	MODERATE	NMRK2	ENSG00000077009	transcript	ENST00000593949.1	c.620C>T	p.Pro207Leu	685/869	207/235	620/708	NA	NA	NA	NA	0.0008321	0.0091853	0.990815	2481,0	0	0.00459265	NA	NA	NA	NA	NA	NA	L	N	0	0.0804	./NRK2_HUMAN	B	B	1.19	207202	16.78	-3.25	T/./.	Nmrk2
chr19:39828485:G:A	19	A	G	0.006667	0	0.001773	0.001134	0	0.006667	missense_variant	MODERATE	DYRK1B	ENSG00000105204	transcript	ENST00000323039.9	c.619C>T	p.Arg207Cys	899/2535	207/629	619/1890	NA	NA	NA	NA	4.942e-05	NA	NA	NA	NA	NA	NA	NA	NA	NA	NA	1	M	D/D/D	0.964	5.95	./DYR1B_HUMAN/.	D	D	5.95	207	33	0.998	./D/D/./D	Dyrk1b
chr19:40214029:A:C	19	C	A	0.006667	0	0.003559	0.001136	0	0.01351	missense_variant	MODERATE	MAP3K10	ENSG00000130758	transcript	ENST00000253055.7	c.2350A>C	p.Thr784Pro	2638/3436	784/954	2350/2865	NA	NA	NA	NA	NA	NA	NA	NA	NA	NA	NA	NA	NA	NA	NA	NA	N	N	0.041	-3.39	M3K10_HUMAN	B	B	1.7	784	0.001	-0.26	T	Map3k10
chr19:41410653:A:G	19	G	A	0.006667	0	0.001773	0	0.01852	0.006667	missense_variant	MODERATE	CTC-435M10.3	ENSG00000255730	transcript	ENST00000540732.3	c.227A>G	p.Gln76Arg	354/1960	76/479	227/1440	NA	NA	NA	NA	8.236e-05	0.000399361	0.999601	2503,0	0	0.000199681	NA	NA	NA	NA	NA	NA	L	D/D	0.967	5.21	././ODBA_HUMAN/.	B	B	5.21	20,42,42,76	17.49	1.199	T/./T/./T/T	Bckdha
chr19:41410653:A:G	19	G	A	0.006667	0	0.001773	0	0.01852	0.006667	missense_variant&splice_region_variant	MODERATE	BCKDHA	ENSG00000248098	transcript	ENST00000457836.6	c.59A>G	p.Gln20Arg	64/1745	20/448	59/1347	NA	NA	NA	NA	8.236e-05	0.000399361	0.999601	2503,0	0	0.000199681	NA	NA	NA	NA	NA	NA	L	D/D	0.967	5.21	././ODBA_HUMAN/.	B	B	5.21	20,42,42,76	17.49	1.199	T/./T/./T/T	Bckdha
chr19:41967032:G:A	19	A	G	0.006667	0.03947	0.008865	0.005656	0.01852	0.006667	missense_variant	MODERATE	ATP1A3	ENSG00000105409	transcript	ENST00000441343.5	c.3230C>T	p.Ala1077Val	3368/3818	1077/1225	3230/3680	NA	WARNING_TRANSCRIPT_INCOMPLETE	NA	NA	NA	NA	NA	NA	NA	NA	NA	NA	NA	NA	NA	NA	NA	NA	NA	NA	NA	NA	NA	NA	NA	NA	NA	NA	Atp1a3
chr19:41969470:C:T	19	T	C	0.006667	0	0.001773	0	0	0.006667	missense_variant	MODERATE	ATP1A3	ENSG00000105409	transcript	ENST00000441343.5	c.2653G>A	p.Val885Ile	2791/3818	885/1225	2653/3680	NA	WARNING_TRANSCRIPT_INCOMPLETE	NA	NA	0.000173	NA	NA	NA	NA	NA	NA	NA	NA	NA	NA	1	N	D/D/D	0.888	1.71	./././AT1A3_HUMAN	B	B	3.92	898896885885	7.457	0.935	T/./T/T	Atp1a3
chr19:42225821:G:A	19	A	G	0.006667	0	0.001773	0.001131	0	0.006667	missense_variant	MODERATE	ZNF526	ENSG00000167625	transcript	ENST00000301215.7	c.1418G>A	p.Arg473His	1643/4023	473/670	1418/2013	NA	NA	NA	NA	0.0001153	NA	NA	NA	NA	NA	NA	NA	NA	NA	NA	1	L	N	0.273	0.305	ZN526_HUMAN	B	P	4.97	473	23.3	1.044	T	Zfp526
chr19:42272759:G:A	19	A	G	0.006667	0.004386	0.005319	0.002262	0	0.01333	missense_variant	MODERATE	CIC	ENSG00000079432	transcript	ENST00000572681.6	c.976G>A	p.Glu326Lys	1044/8218	326/2514	976/7545	NA	NA	NA	NA	NA	0.00119808	0.998802	2501,0	0	0.000599042	NA	NA	NA	NA	NA	NA	NA	N	0.741	3.13	NA	NA	NA	4.17	NA	15.56	0.953	NA	Cic
chr19:42519016:G:A	19	A	G	0.006667	0	0.003546	0.003394	0	0.006667	missense_variant	MODERATE	CEACAM1	ENSG00000079385	transcript	ENST00000161559.10	c.1178C>T	p.Thr393Met	1313/3519	393/526	1178/1581	NA	NA	NA	NA	9.06e-05	0.00119808	0.998802	2501,0	0	0.000599042	NA	NA	NA	NA	NA	1	L	N/N/N/N/N/N/N/N/N	0	-1.83	./././CEAM1_HUMAN	B/B/P/B	P	4.75	393	8.219	-0.362	T	./Ceacam2
chr19:42589532:C:T	19	T	C	0.006667	0	0.003546	0.003394	0	0.006667	missense_variant	MODERATE	CEACAM8	ENSG00000124469	transcript	ENST00000244336.9	c.628G>A	p.Val210Ile	730/2305	210/349	628/1050	NA	NA	NA	NA	4.118e-05	0.000399361	0.999601	2503,0	0	0.000199681	NA	NA	NA	NA	NA	NA	N	N	0	-1.22	CEAM8_HUMAN	B	B	2.7	210	6.544	-2.237	D/.	NA
chr19:43268125:G:T	19	T	G	0.006667	0	0.005319	0.005656	0	0.006667	missense_variant	MODERATE	PSG9	ENSG00000183668	transcript	ENST00000270077.7	c.89C>A	p.Pro30Gln	186/1705	30/426	89/1281	NA	NA	NA	NA	5.765e-05	NA	NA	NA	NA	NA	NA	NA	NA	NA	NA	NA	M	N/N/N/N	0.012	1.56	././././PSG9_HUMAN	P/D/D/P/D	D/D/D/P/P	1.56	30	23.1	-1.609	T/././D/D/D/D/.	NA
chr19:43581898:G:A	19	A	G	0.006667	0.008772	0.003546	0.001131	0	0.006667	missense_variant	MODERATE	PINLYP	ENSG00000234465	transcript	ENST00000612042.4	c.584G>A	p.Gly195Asp	709/914	195/228	584/687	NA	NA	NA	NA	NA	NA	NA	NA	NA	NA	NA	NA	NA	NA	NA	NA	M	D/D/D/D	0.983	4.62	NA	NA	NA	4.62	NA	25.3	1.048	././D/D/D	NA
chr19:43914664:C:T	19	T	C	0.006667	0	0.003546	0.003394	0	0.006667	missense_variant	MODERATE	ZNF45	ENSG00000124459	transcript	ENST00000269973.9	c.772G>A	p.Gly258Arg	1863/3898	258/682	772/2049	NA	NA	NA	NA	8.236e-06	NA	NA	NA	NA	NA	NA	NA	NA	NA	NA	NA	N	N/N	0	-7.01	ZNF45_HUMAN	B	B	3.51	258	0.008	-0.278	T/./.	NA
chr19:44101204:A:G	19	G	A	0.006667	0	0.003546	0.003394	0	0.006667	missense_variant	MODERATE	ZNF224	ENSG00000267680	transcript	ENST00000336976.10	c.214A>G	p.Ile72Val	468/3980	72/707	214/2124	NA	NA	NA	NA	5.765e-05	NA	NA	NA	NA	NA	NA	NA	NA	NA	NA	NA	N	N	0.028	-0.268	ZN224_HUMAN	B	B	1.89	72	0.001	0.785	T/.	NA
chr19:44497304:G:A	19	A	G	0.006667	0.008772	0.003546	0.005656	0	0.006667	missense_variant	MODERATE	ZNF180	ENSG00000167384	transcript	ENST00000221327.8	c.112C>T	p.Pro38Ser	394/4335	38/692	112/2079	NA	NA	NA	NA	5.766e-05	NA	NA	NA	NA	NA	NA	NA	NA	NA	NA	NA	N	N/N/N/N/N	0.003	-3.6	././ZN180_HUMAN	B	B	3.85	38,37,38	0.003	-0.197	T/T/./.	Zfp180
chr19:45770583:A:T	19	T	A	0.006667	0.004386	0.005319	0.001131	0.01852	0.006667	missense_variant	MODERATE	DMPK	ENSG00000104936	transcript	ENST00000343373.8	c.1825T>A	p.Ser609Thr	2369/3227	609/639	1825/1920	NA	NA	NA	NA	9.891e-06	NA	NA	NA	NA	NA	NA	NA	NA	NA	NA	NA	NA	D/D/D/N/N/N	0.776	3.17	NA	NA	NA	4.22	NA	18.4	0.026	NA	Dmpk
chr19:45940218:C:G	19	G	C	0.006667	0.004386	0.003571	0.003472	0	0.006757	missense_variant	MODERATE	NOVA2	ENSG00000104967	transcript	ENST00000263257.5	c.1124G>C	p.Gly375Ala	1319/7803	375/492	1124/1479	NA	NA	NA	NA	0.001898	0.0071885	0.992812	2486,0	0	0.00359425	NA	NA	NA	NA	NA	NA	N	N	0.061	3.58	NOVA2_HUMAN	B	B	3.58	375	0.001	0.788	T	Nova2
chr19:46495032:C:T	19	T	C	0.006667	0.004386	0.003546	0.001131	0.01852	0.006667	missense_variant	MODERATE	PNMAL2	ENSG00000204851	transcript	ENST00000599531.1	c.434G>A	p.Gly145Glu	1467/5308	145/635	434/1908	NA	NA	NA	NA	NA	NA	NA	NA	NA	NA	NA	NA	NA	NA	NA	NA	N	N	0.002	0.56	PNML2_HUMAN	B	B	2.76	145	8.993	-0.123	NA	./Pnmal2
chr19:4694712:C:T	19	T	C	0.006667	0	0.003546	0	0	0.006667	missense_variant	MODERATE	DPP9	ENSG00000142002	transcript	ENST00000262960.13	c.1465G>A	p.Val489Ile	1743/4295	489/892	1465/2679	NA	NA	NA	NA	0.0008358	NA	NA	NA	NA	NA	NA	NA	NA	NA	NA	2	N	N	0	-7.52	DPP9_HUMAN/.	B	B	3.76	460489	5.981	-1.074	./T/./.	Dpp9
chr19:47000641:A:G	19	G	A	0.006667	0	0.003546	0	0	0.006667	missense_variant	MODERATE	ARHGAP35	ENSG00000160007	transcript	ENST00000404338.7	c.4453A>G	p.Met1485Val	4453/8889	1485/1499	4453/4500	NA	NA	NA	NA	0.000455	0.00319489	0.996805	2496,0	0	0.00159744	NA	NA	NA	NA	NA	NA	N	N	0.877	-3.02	NA	B	B	5.3	1485	0.06	0.219	T/.	Arhgap35
chr19:47048512:C:A	19	A	C	0.006667	0	0.001773	0	0	0.006667	missense_variant	MODERATE	TMEM160	ENSG00000130748	transcript	ENST00000253047.6	c.103G>T	p.Gly35Trp	119/663	35/188	103/567	NA	NA	NA	NA	NA	NA	NA	NA	NA	NA	NA	NA	NA	NA	NA	NA	N	D	0.881	4.43	TM160_HUMAN	D	D	4.43	35	28.6	0.739	D	Tmem160
chr19:47353529:T:A	19	A	T	0.006667	0	0.003546	0.003394	0	0.006667	missense_variant	MODERATE	DHX34	ENSG00000134815	transcript	ENST00000328771.8	c.499T>A	p.Tyr167Asn	848/4372	167/1143	499/3432	NA	NA	NA	NA	9.061e-05	NA	NA	NA	NA	NA	NA	NA	NA	NA	NA	NA	M	D	0.98	4.24	DHX34_HUMAN/.	D	D	5.26	167	24.7	0.964	D	Dhx34
chr19:47409474:C:A	19	A	C	0.006667	0	0.003546	0.003394	0	0.006667	missense_variant	MODERATE	MEIS3	ENSG00000105419	transcript	ENST00000561096.5	c.935G>T	p.Gly312Val	980/1883	312/463	935/1392	NA	NA	NA	NA	9.06e-05	NA	NA	NA	NA	NA	NA	NA	NA	NA	NA	NA	M	D/D/D/D/D/D/D/D/D/D	0.995	4.59	./MEIS3_HUMAN/././.	P/B/B/P/P	D/B/B/D/D	4.59	116,224,207,224,99	25	0.848	D/D/D/T/D/D/D	Meis3
chr19:47694410:C:G	19	G	C	0.006667	0	0.003546	0.003394	0	0.006667	missense_variant	MODERATE	GLTSCR1	ENSG00000063169	transcript	ENST00000396720.7	c.2579C>G	p.Pro860Arg	2773/5739	860/1560	2579/4683	NA	NA	NA	NA	3.501e-05	NA	NA	NA	NA	NA	NA	NA	NA	NA	NA	NA	L	N	0.003	2.11	GSCR1_HUMAN	B	P	2.11	860	9.655	0.739	D/.	Gltscr1
chr19:48195541:GAGA:G	19	G	GAGA	0.006667	0	0.005319	0.004525	0	0.006667	conservative_inframe_deletion	MODERATE	C19orf68	ENSG00000185453	transcript	ENST00000614654.1	c.1480_1482delAAG	p.Lys494del	1512/3588	494/920	1480/2763	NA	INFO_REALIGN_3_PRIME	NA	NA	NA	0.00159744	0.998403	2500,0	0	0.000798722	NA	NA	NA	NA	NA	NA	NA	NA	NA	NA	NA	NA	NA	NA	NA	NA	NA	NA	./6330408A02Rik
chr19:48601282:C:T	19	T	C	0.006667	0.02632	0.005319	0.003394	0.01852	0.006667	missense_variant	MODERATE	FAM83E	ENSG00000105523	transcript	ENST00000263266.3	c.1264G>A	p.Asp422Asn	1454/1926	422/478	1264/1437	NA	NA	NA	NA	NA	NA	NA	NA	NA	NA	NA	NA	NA	NA	NA	NA	L	N	0.002	2.04	FA83E_HUMAN	B	B	3.24	422	19.72	0.814	D	Fam83e
chr19:48713497:G:A	19	A	G	0.006667	0	0.001773	0.001131	0.01852	0.006667	missense_variant	MODERATE	MAMSTR	ENSG00000176909	transcript	ENST00000318083.10	c.1018C>T	p.Pro340Ser	1082/1837	340/415	1018/1248	NA	NA	NA	NA	NA	NA	NA	NA	NA	NA	NA	NA	NA	NA	NA	NA	N	N/N/N/N	0.971	3.54	MASTR_HUMAN	B	B	4.57	340	23.5	0.027	T/T/.	Mamstr
chr19:48873336:C:T	19	T	C	0.006667	0	0.001773	0	0	0.006667	missense_variant	MODERATE	PPP1R15A	ENSG00000087074	transcript	ENST00000200453.5	c.103C>T	p.Arg35Cys	372/2378	35/674	103/2025	NA	NA	NA	NA	NA	NA	NA	NA	NA	NA	NA	NA	NA	NA	NA	NA	L	D	0.969	4.28	PR15A_HUMAN	P	D	4.28	35	33	0.935	D	Ppp1r15a
chr19:49149710:A:T	19	T	A	0.006667	0.01316	0.007092	0.003394	0.01852	0.006667	missense_variant	MODERATE	PPFIA3	ENSG00000177380	transcript	ENST00000334186.8	c.3518A>T	p.Gln1173Leu	3867/4733	1173/1194	3518/3585	NA	NA	NA	NA	NA	NA	NA	NA	NA	NA	NA	NA	NA	NA	NA	NA	L	D	0.996	4.08	./LIPA3_HUMAN	B	B	4.08	11641173	25.2	1.088	T/././.	Ppfia3
chr19:49459758:G:A	19	A	G	0.006667	0	0.003546	0.003394	0	0.006667	missense_variant	MODERATE	ALDH16A1	ENSG00000161618	transcript	ENST00000293350.8	c.409G>A	p.Gly137Arg	572/3153	137/802	409/2409	NA	NA	NA	NA	0.0002636	0.00159744	0.998403	2500,0	0	0.000798722	NA	NA	NA	NA	NA	NA	L	D/D/N/N	0.371	-1.13	./A16A1_HUMAN	B	B	5.38	137	11.55	-0.302	T	Aldh16a1
chr19:49645079:G:A	19	A	G	0.006667	0	0.003546	0.002262	0	0.006667	missense_variant	MODERATE	SCAF1	ENSG00000126461	transcript	ENST00000360565.7	c.53G>A	p.Arg18Gln	177/4306	18/1312	53/3939	NA	NA	NA	NA	0.0009801	0.00479233	0.995208	2492,0	0	0.00239617	NA	NA	NA	NA	NA	NA	N	N	0.547	2.87	SFR19_HUMAN	P	D	3.92	18	23.5	0.902	D/././.	NA
chr19:49711857:G:A	19	A	G	0.006667	0	0.001773	0	0.01852	0.006667	missense_variant	MODERATE	CPT1C	ENSG00000169169	transcript	ENST00000323446.9	c.1915G>A	p.Ala639Thr	2160/2783	639/803	1915/2412	NA	NA	NA	NA	0.002627	0.00159744	0.998403	2500,0	0	0.000798722	NA	NA	NA	NA	NA	NA	L	D/N/N/N	0.998	2.29	./CPT1C_HUMAN	B	B	4.46	628639	23.7	0.095	T/T/./T	Cpt1c
chr19:49989762:C:A	19	A	C	0.006667	0	0.001773	0.001131	0.01852	0.006667	missense_variant	MODERATE	VRK3	ENSG00000105053	transcript	ENST00000316763.7	c.973G>T	p.Ala325Ser	1157/1938	325/474	973/1425	NA	NA	NA	NA	0.0003047	0.00199681	0.998003	2499,0	0	0.000998403	NA	NA	NA	NA	NA	NA	L	D/D/D/D	0.668	3.34	./././VRK3_HUMAN	P	B/B/P/P	4.37	94325275325	23.6	0.935	T/T/././././././.	Vrk3
chr19:51104128:C:T	19	T	C	0.006667	0	0.001773	0	0.01852	0.006667	missense_variant	MODERATE	CTU1	ENSG00000142544	transcript	ENST00000421832.2	c.442G>A	p.Gly148Arg	487/2087	148/348	442/1047	NA	NA	NA	NA	1.763e-05	NA	NA	NA	NA	NA	NA	NA	NA	NA	NA	NA	L	D	0.977	3.45	CTU1_HUMAN	B	P	4.48	148	28.8	0.904	D	Ctu1
chr19:51415904:C:G	19	G	C	0.006667	0	0.001773	0.001131	0.01852	0.006667	missense_variant	MODERATE	SIGLEC10	ENSG00000142512	transcript	ENST00000339313.9	c.1018G>C	p.Val340Leu	1135/2256	340/697	1018/2094	NA	NA	NA	NA	0.000313	NA	NA	NA	NA	NA	NA	NA	NA	NA	NA	NA	M	D/D/N/N/N/N/N/N/N	0.998	3.3	./././././SIG10_HUMAN	D/D/D/D/P/D	D/D/D/D/P/D	4.37	2.9234e+17	26.4	0.892	D/D/D/D/D/T	Siglecg
chr19:53140912:T:C	19	C	T	0.006667	0	0.003546	0	0	0.006667	missense_variant	MODERATE	ZNF347	ENSG00000197937	transcript	ENST00000452676.6	c.1919A>G	p.Asn640Ser	2346/4553	640/840	1919/2523	NA	NA	NA	NA	NA	NA	NA	NA	NA	NA	NA	NA	NA	NA	NA	NA	N	N/N	0.013	-5.76	./ZN347_HUMAN	B	B	2.88	640639	0.001	-0.082	T/T/.	NA
chr19:53267257:C:T	19	T	C	0.006667	0	0.001773	0.003394	0	0.006667	missense_variant	MODERATE	VN1R4	ENSG00000228567	transcript	ENST00000311170.5	c.409G>A	p.Val137Met	467/1048	137/301	409/906	NA	NA	NA	NA	0.000173	0.00119808	0.998802	2501,0	0	0.000599042	NA	NA	NA	NA	NA	NA	N	N	0	-1.82	VN1R4_HUMAN	B	B	2.28	137	12.23	-0.597	D	Vmn1r237
chr19:54575952:T:G	19	G	T	0.006667	0	0.001773	0	0	0.006667	missense_variant	MODERATE	LILRA2	ENSG00000239998	transcript	ENST00000251377.7	c.1098T>G	p.His366Gln	1231/1799	366/483	1098/1452	NA	NA	NA	NA	0.0002553	0.000798722	0.999201	2502,0	0	0.000399361	NA	NA	NA	NA	NA	NA	L	N/N/N/N/N/N/N	0	0.843	./LIRA2_HUMAN/.	B	B	1.89	354366366	0.809	-0.107	T	NA
chr19:54667735:G:A	19	A	G	0.006667	0	0.005319	0.002262	0	0.006667	missense_variant	MODERATE	LILRB4	ENSG00000186818	transcript	ENST00000391733.7	c.1145G>A	p.Gly382Glu	1159/1742	382/449	1145/1350	NA	NA	NA	NA	0.00299	0.01877	0.98123	2457,0	0	0.00938498	NA	NA	NA	NA	NA	2	L	N/N/N/N/N	0	-2.07	./././LIRB4_HUMAN	B	B	2.36	380382380381	0.001	-1.908	T	Lilrb4a
chr19:55545531:C:G	19	G	C	0.006667	0.008772	0.001773	0	0	0.006667	missense_variant	MODERATE	SBK3	ENSG00000231274	transcript	ENST00000612221.1	c.13G>C	p.Ala5Pro	13/1270	5/359	13/1080	NA	NA	NA	NA	0.0001508	0.00359425	0.996406	2495,0	0	0.00179712	NA	NA	NA	NA	NA	NA	NA	NA	0.375	3.8	NA	NA	NA	3.8	NA	24	0.796	NA	Sbk3
chr19:56209196:A:G	19	G	A	0.006667	0	0.001773	0.001134	0	0.006667	missense_variant	MODERATE	ZSCAN5C	ENSG00000204532	transcript	ENST00000376267.1	c.1487A>G	p.Gln496Arg	1487/1491	496/496	1487/1491	NA	NA	NA	NA	0.000119	NA	NA	NA	NA	NA	NA	NA	NA	NA	NA	NA	NA	N/N	0.001	-0.0456	NA	NA	NA	1.07	NA	0.154	-0.054	D	NA
chr19:56664289:T:G	19	G	T	0.006667	0	0.003546	0.001131	0	0.006667	missense_variant	MODERATE	ZNF835	ENSG00000127903	transcript	ENST00000537055.3	c.910A>C	p.Lys304Gln	1142/3450	304/537	910/1614	NA	NA	NA	NA	NA	NA	NA	NA	NA	NA	NA	NA	NA	NA	NA	NA	M	N	0.794	-0.266	ZN835_HUMAN	D	D	2.12	326	24.9	0.708	D	NA
chr19:7765818:T:A	19	A	T	0.006667	0	0.001773	0	0	0.006667	missense_variant	MODERATE	CLEC4M	ENSG00000104938	transcript	ENST00000327325.9	c.395T>A	p.Leu132Gln	513/1935	132/399	395/1200	NA	NA	NA	NA	NA	NA	NA	NA	NA	NA	NA	NA	NA	NA	NA	NA	N	N/N/N/N/N/N	0.001	-1.46	././CLC4M_HUMAN/./././.	B	B	0.731	111,104,132,104,111,132,76	0.002	-2.973	T/T/./T/T/././././.	Cd209a
chr19:8947821:G:A	19	A	G	0.006667	0	0.001773	0.003394	0	0.006667	missense_variant	MODERATE	MUC16	ENSG00000181143	transcript	ENST00000397910.8	c.28949C>T	p.Thr9650Ile	29153/43816	9650/14507	28949/43524	NA	NA	NA	NA	0.0002315	0.000798722	0.999201	2502,0	0	0.000399361	NA	NA	NA	NA	NA	NA	L	N	0.024	1.51	NA	D	D	2.61	9650	4.277	0.733	D	NA
chr19:9342407:A:G	19	G	A	0.006667	0	0.001773	0.003394	0	0.006667	missense_variant	MODERATE	ZNF559	ENSG00000188321	transcript	ENST00000587557.5	c.1148A>G	p.His383Arg	1555/2991	383/602	1148/1809	NA	NA	NA	NA	0.0001977	NA	NA	NA	NA	NA	NA	NA	NA	NA	NA	NA	M	D/D/D/N/N/N	0.897	1.16	./ZN559_HUMAN/.	D/D/P	D	2.23	319319239	23.2	0.693	./././D	./Zfp931
chr19:9380996:G:A	19	A	G	0.006667	0.008772	0.003546	0.003394	0.01852	0.006667	missense_variant	MODERATE	ZNF559-ZNF177	ENSG00000270011	transcript	ENST00000434737.6	c.665G>A	p.Arg222His	721/2340	222/481	665/1446	NA	NA	NA	NA	0.0007057	0.00519169	0.994409	2490,1	0.000399361	0.00299521	NA	NA	NA	NA	NA	NA	N	NA	0.022	-2.32	NA	B	B	2.43	222	0.004	-0.602	T/.	./Zfp931
chr19:9380996:G:A	19	A	G	0.006667	0.008772	0.003546	0.003394	0.01852	0.006667	missense_variant	MODERATE	ZNF177	ENSG00000188629	transcript	ENST00000589262.5	c.665G>A	p.Arg222His	731/1920	222/481	665/1446	NA	NA	NA	NA	0.0007057	0.00519169	0.994409	2490,1	0.000399361	0.00299521	NA	NA	NA	NA	NA	NA	N	NA	0.022	-2.32	NA	B	B	2.43	222	0.004	-0.602	T/.	./Zfp931
chr19:9690616:A:T	19	T	A	0.006667	0.008772	0.003546	0.001131	0	0.006667	missense_variant	MODERATE	ZNF812P	ENSG00000224689	transcript	ENST00000453792.6	c.887T>A	p.Val296Glu	1533/2011	296/454	887/1365	NA	NA	NA	NA	NA	NA	NA	NA	NA	NA	NA	NA	NA	NA	NA	NA	N	N	0.017	-1.52	ZN812_HUMAN	D	D	1.42	296	21.8	0.668	T/.	NA
chr20:21326524:G:T	20	T	G	0.006667	0.01316	0.005319	0.002262	0.01852	0.006667	missense_variant	MODERATE	XRN2	ENSG00000088930	transcript	ENST00000377191.4	c.238G>T	p.Ala80Ser	333/3437	80/950	238/2853	NA	NA	NA	NA	0.001079	0.00678914	0.993211	2487,0	0	0.00339457	NA	NA	NA	NA	NA	NA	L	D/D/D	1	5.38	XRN2_HUMAN	B	P	5.38	80	23.7	1.048	T	Xrn2
chr20:23084634:G:A	20	A	G	0.006667	0.004386	0.001773	0.001131	0.01852	0.006667	missense_variant	MODERATE	CD93	ENSG00000125810	transcript	ENST00000246006.4	c.1559C>T	p.Ser520Leu	1707/6708	520/652	1559/1959	NA	NA	NA	NA	0.002586	0.00199681	0.998003	2499,0	0	0.000998403	NA	NA	NA	NA	NA	1	L	N	0	1.46	C1QR1_HUMAN	B	B	5.66	520	10.46	-0.381	T	Cd93
chr20:23985914:C:T	20	T	C	0.006667	0.004386	0.003546	0.002262	0	0.006667	missense_variant	MODERATE	GGTLC1	ENSG00000149435	transcript	ENST00000278765.8	c.365G>A	p.Arg122Gln	498/974	122/225	365/678	NA	NA	NA	NA	0.0005849	0.00479233	0.995208	2492,0	0	0.00239617	NA	NA	NA	NA	NA	NA	L	N/N/N	0.212	0.844	GGTL1_HUMAN	B	B	0.844	122	16.34	0.085	T	NA
chr20:2483514:GGACAAGGAGGAGTGA:G	20	G	GGACAAGGAGGAGTGA	0.006667	0	0.001773	0	0	0.006667	conservative_inframe_deletion	MODERATE	ZNF343	ENSG00000088876	transcript	ENST00000612935.4	c.1555_1569delTCACTCCTCCTTGTC	p.Ser519_Val523del	1983/3675	519/640	1555/1923	NA	NA	NA	NA	NA	NA	NA	NA	NA	NA	NA	NA	NA	NA	NA	NA	NA	NA	NA	NA	NA	NA	NA	NA	NA	NA	NA	NA	NA
chr20:2483559:C:T	20	T	C	0.006667	0.004386	0.003546	0.002262	0	0.006667	missense_variant	MODERATE	ZNF343	ENSG00000088876	transcript	ENST00000612935.4	c.1525G>A	p.Gly509Ser	1939/3675	509/640	1525/1923	NA	NA	NA	NA	4.942e-05	NA	NA	NA	NA	NA	NA	NA	NA	NA	NA	NA	N	N	0.518	1.04	ZN343_HUMAN	B	B	2.19	468	0.386	-0.341	T/./.	NA
chr20:298034:C:T	20	T	C	0.006667	0.004386	0.001773	0.002262	0	0.006667	missense_variant	MODERATE	ZCCHC3	ENSG00000247315	transcript	ENST00000500893.3	c.448C>T	p.Leu150Phe	1067/3354	150/403	448/1212	NA	NA	NA	NA	0.0001072	NA	NA	NA	NA	NA	NA	NA	NA	NA	NA	NA	N	N	0.146	2.28	ZCHC3_HUMAN	B	B	4.33	150	13.06	0.626	NA	Zcchc3
chr20:31797464:G:A	20	A	G	0.006667	0	0.001773	0.002262	0.01852	0.006667	missense_variant	MODERATE	TPX2	ENSG00000088325	transcript	ENST00000340513.4	c.2002G>A	p.Val668Ile	2530/3605	668/783	2002/2352	NA	NA	NA	NA	0.001746	0.00119808	0.998802	2501,0	0	0.000599042	NA	NA	NA	NA	NA	NA	M	D/D	0.663	2.96	./TPX2_HUMAN	D/B	D	5.93	668632	19.08	-0.786	T	Tpx2
chr20:32231020:G:A	20	A	G	0.006667	0.004386	0.001773	0.002262	0	0.006667	missense_variant	MODERATE	POFUT1	ENSG00000101346	transcript	ENST00000375749.7	c.937G>A	p.Glu313Lys	999/5235	313/388	937/1167	NA	NA	NA	NA	0.001993	0.00199681	0.998003	2499,0	0	0.000998403	NA	NA	NA	NA	NA	NA	L	D/D	0.679	5.28	OFUT1_HUMAN	B	B	5.28	313	22.7	0.953	T	Pofut1
chr20:39006266:G:C	20	C	G	0.006667	0	0.001773	0.001131	0	0.006667	missense_variant	MODERATE	DHX35	ENSG00000101452	transcript	ENST00000252011.7	c.1132G>C	p.Val378Leu	1165/3325	378/703	1132/2112	NA	NA	NA	NA	0.0007578	0.000399361	0.999601	2503,0	0	0.000199681	NA	NA	NA	NA	NA	NA	L	D/D/D	1	5.82	./DHX35_HUMAN	P/B	P	5.82	347378	24.1	1.048	T/T/D	Dhx35
chr20:46502488:C:T	20	T	C	0.006667	0	0.001773	0	0	0.006667	missense_variant	MODERATE	ZNF334	ENSG00000198185	transcript	ENST00000593880.1	c.920G>A	p.Arg307Gln	1215/2635	307/703	920/2112	NA	NA	NA	NA	0.0002636	NA	NA	NA	NA	NA	NA	NA	NA	NA	NA	1	N	N/N	0.964	2.18	./ZN334_HUMAN/.	B	B	3.3	246284307	8.61	-0.07	./T/T/./.	Zfp334
chr20:49945415:A:T	20	T	A	0.006667	0	0.007092	0.001131	0.01852	0.006667	missense_variant	MODERATE	RNF114	ENSG00000124226	transcript	ENST00000244061.5	c.325A>T	p.Thr109Ser	390/2503	109/228	325/687	NA	NA	NA	NA	0.001606	0.000798722	0.999201	2502,0	0	0.000399361	NA	NA	NA	NA	NA	NA	N	N	0.975	3.59	./RN114_HUMAN	B	B	5.97	109	5.437	0.117	T/./.	Rnf114
chr20:5173589:G:A	20	A	G	0.006667	0	0.003546	0	0	0.006667	missense_variant	MODERATE	CDS2	ENSG00000101290	transcript	ENST00000460006.5	c.124G>A	p.Ala42Thr	431/9298	42/445	124/1338	NA	NA	NA	NA	0.0002306	0.00119808	0.998802	2501,0	0	0.000599042	NA	NA	NA	NA	NA	NA	N	D/N	0.005	2.16	CDS2_HUMAN	B	B	5.39	42	9.091	1.047	T	Cds2
chr20:57407571:G:A	20	A	G	0.006667	0	0.003546	0.002262	0.01852	0.006667	missense_variant	MODERATE	RBM38	ENSG00000132819	transcript	ENST00000356208.9	c.445G>A	p.Ala149Thr	620/2382	149/239	445/720	NA	NA	NA	NA	NA	NA	NA	NA	NA	NA	NA	NA	NA	NA	NA	NA	L	D/D/D	0.761	4.72	RBM38_HUMAN	D	D	4.72	149	26.4	0.953	T	Rbm38
chr20:62065414:T:A	20	A	T	0.006667	0.004386	0.001838	0.002639	0	0.006849	missense_variant	MODERATE	TAF4	ENSG00000130699	transcript	ENST00000252996.8	c.397A>T	p.Ser133Cys	397/4628	133/1085	397/3258	NA	NA	NA	NA	NA	NA	NA	NA	NA	NA	NA	NA	NA	NA	NA	NA	N	N	0.963	0.32	TAF4_HUMAN	B	P	1.66	133	7.725	0.469	D	Taf4
chr20:62309410:G:A	20	A	G	0.006667	0	0.001773	0.001131	0	0.006667	missense_variant	MODERATE	LAMA5	ENSG00000130702	transcript	ENST00000252999.7	c.11014C>T	p.Arg3672Trp	11081/11426	3672/3695	11014/11088	NA	NA	NA	NA	0.000186	0.000399361	0.999601	2503,0	0	0.000199681	NA	NA	NA	NA	NA	NA	M	N	0.003	-0.755	LAMA5_HUMAN	B	B	5.38	3672	25	0.014	D	Lama5
chr20:62367218:C:A	20	A	C	0.006667	0	0.001786	0	0	0.006849	missense_variant	MODERATE	LAMA5	ENSG00000130702	transcript	ENST00000252999.7	c.28G>T	p.Ala10Ser	95/11426	3695-10-01	28/11088	NA	NA	NA	NA	0.001049	0.0091853	0.990815	2481,0	0	0.00459265	NA	NA	NA	NA	NA	NA	N	N/N/N	0.047	1.07	LAMA5_HUMAN	B	B	2.06	10	21.7	0.615	D	Lama5
chr20:63564113:T:C	20	C	T	0.006667	0	0.001773	0	0	0.006667	missense_variant	MODERATE	HELZ2	ENSG00000130589	transcript	ENST00000467148.1	c.4709A>G	p.His1570Arg	4779/8064	1570/2649	4709/7950	NA	NA	NA	NA	0.0001327	0.000798722	0.999201	2502,0	0	0.000399361	NA	NA	NA	NA	NA	NA	M	N/N	0.005	3.49	PR285_HUMAN/.	P	P/D	4.63	15701001	13.75	0.913	D	Helz2
chr21:26468611:C:T	21	T	C	0.006667	0	0.001773	0	0	0.006667	missense_variant	MODERATE	CYYR1	ENSG00000166265	transcript	ENST00000299340.8	c.355G>A	p.Asp119Asn	699/3101	119/154	355/465	NA	NA	NA	NA	3.295e-05	NA	NA	NA	NA	NA	NA	NA	NA	NA	NA	1	L	D/N	0.83	2.18	./CYYR1_HUMAN	B	P	3.99	120119	19.03	0.026	D	./Cyyr1
chr21:30166376:C:T	21	T	C	0.006667	0	0.001773	0.001131	0	0.006667	missense_variant	MODERATE	CLDN17	ENSG00000156282	transcript	ENST00000286808.4	c.242G>A	p.Arg81Gln	381/1193	81/224	242/675	NA	NA	NA	NA	0.0003706	0.00359425	0.996406	2495,0	0	0.00179712	NA	NA	NA	NA	NA	NA	M	D	0.923	5.22	CLD17_HUMAN	D	D	5.22	81	35	0.935	D	Cldn17
chr21:39793552:C:T	21	T	C	0.006667	0	0.001773	0	0	0.006667	missense_variant	MODERATE	IGSF5	ENSG00000183067	transcript	ENST00000380588.4	c.1067C>T	p.Pro356Leu	1170/2066	356/407	1067/1224	NA	NA	NA	NA	2.471e-05	NA	NA	NA	NA	NA	NA	NA	NA	NA	NA	NA	L	N	0.007	3.27	IGSF5_HUMAN	B	B	4.15	356	24.6	0.892	D	Igsf5
chr21:41445508:C:G	21	G	C	0.006667	0	0.001773	0.001131	0.01852	0.006667	missense_variant	MODERATE	MX1	ENSG00000157601	transcript	ENST00000398598.7	c.1069C>G	p.Leu357Val	1474/2850	357/662	1069/1989	NA	NA	NA	NA	NA	NA	NA	NA	NA	NA	NA	NA	NA	NA	NA	NA	H	N/N/N/N	0.064	-3.63	MX1_HUMAN	D	D	4.89	357	9.349	-0.863	D/D/D/D/.	NA
chr21:41918893:T:C	21	C	T	0.006667	0	0.001773	0	0.01852	0.006667	missense_variant	MODERATE	C2CD2	ENSG00000157617	transcript	ENST00000380486.3	c.560A>G	p.Glu187Gly	802/6345	187/696	560/2091	NA	NA	NA	NA	NA	NA	NA	NA	NA	NA	NA	NA	NA	NA	NA	NA	M	N/N	0.028	4.38	./CU025_HUMAN	B	P	5.53	32187	10.87	0.964	D	C2cd2
chr21:42121116:G:A	21	A	G	0.006667	0.004386	0.003546	0.003394	0.01852	0.006667	missense_variant	MODERATE	UMODL1	ENSG00000177398	transcript	ENST00000408989.6	c.3103G>A	p.Asp1035Asn	3103/5262	1035/1446	3103/4341	NA	NA	NA	NA	8.273e-06	NA	NA	NA	NA	NA	NA	NA	NA	NA	NA	NA	N	D/D/D/D	0.121	4.78	./UROL1_HUMAN	D/P	D	4.78	1035907	30	1.048	D/T/D/T	Umodl1
chr21:44291123:G:A	21	A	G	0.006667	0.004386	0.001773	0	0	0.006667	missense_variant	MODERATE	AIRE	ENSG00000160224	transcript	ENST00000291582.5	c.908G>A	p.Arg303Gln	1035/2257	303/545	908/1638	NA	NA	NA	NA	0.0001813	NA	NA	NA	NA	NA	NA	NA	NA	NA	NA	NA	N	N/N/N/N/N	0.764	1.98	./AIRE_HUMAN	D/P	D	3.86	106303	22.4	0.091	T	Aire
chr21:44293837:G:A	21	A	G	0.006667	0	0.001773	0	0.01852	0.006667	missense_variant	MODERATE	AIRE	ENSG00000160224	transcript	ENST00000291582.5	c.1327G>A	p.Val443Met	1454/2257	443/545	1327/1638	NA	NA	NA	NA	9.117e-05	0.000399361	0.999601	2503,0	0	0.000199681	NA	NA	NA	NA	NA	NA	L	N/N/N/N/N	0	1.86	./AIRE_HUMAN	P/B	D/P	3.88	246443	10.08	-0.251	T	Aire
chr21:44967114:C:T	21	T	C	0.006667	0.004386	0.003546	0.002262	0	0.006667	missense_variant	MODERATE	FAM207A	ENSG00000160256	transcript	ENST00000291634.10	c.433C>T	p.His145Tyr	481/927	145/230	433/693	NA	NA	NA	NA	NA	NA	NA	NA	NA	NA	NA	NA	NA	NA	NA	NA	M	N/N	0.237	3.58	./F207A_HUMAN	B	B/P	3.58	130145	23.8	0.852	D	Fam207a
chr22:17727122:T:C	22	C	T	0.006667	0.004386	0.001773	0	0.01852	0.006667	missense_variant	MODERATE	BCL2L13	ENSG00000099968	transcript	ENST00000618481.4	c.1118T>C	p.Ile373Thr	1228/4961	373/509	1118/1530	NA	NA	NA	NA	4.118e-05	0.000798722	0.999201	2502,0	0	0.000399361	NA	NA	NA	NA	NA	NA	M	D/D/N/N/N/N	0.154	-1.24	./B2L13_HUMAN	B	B	5.07	225349	0.008	0.986	D/./././T	Bcl2l13
chr22:18608137:G:A	22	A	G	0.006667	0	0.003559	0.001152	0.01852	0.006667	missense_variant	MODERATE	RIMBP3	ENSG00000275793	transcript	ENST00000619918.1	c.3298C>T	p.Pro1100Ser	3783/6105	1100/1639	3298/4920	NA	NA	NA	NA	0.0001274	0.00159744	0.998403	2500,0	0	0.000798722	NA	NA	NA	NA	NA	NA	M	D/D	0.874	3.42	RIM3A_HUMAN	D	D	3.42	1006	23	0.683	NA	Rimbp3
chr22:23608768:C:A	22	A	C	0.006667	0	0.007092	0.001131	0	0.006667	missense_variant&splice_region_variant	MODERATE	DRICH1	ENSG00000189269	transcript	ENST00000317749.9	c.686G>T	p.Gly229Val	984/1300	229/229	686/690	NA	NA	NA	NA	0.0004174	0.00319489	0.996805	2496,0	0	0.00159744	NA	NA	NA	NA	NA	NA	N	N	0.003	-1.25	CV043_HUMAN	D	D	0.731	229	23.5	-0.432	D	NA
chr22:27982879:G:A	22	A	G	0.006667	0.004386	0.001773	0.003394	0	0.006667	missense_variant	MODERATE	TTC28	ENSG00000100154	transcript	ENST00000397906.6	c.6788C>T	p.Pro2263Leu	6930/11795	2263/2481	6788/7446	NA	NA	NA	NA	0.0003659	0.00439297	0.995607	2493,0	0	0.00219649	NA	NA	NA	NA	NA	NA	L	N	0.003	-4.93	TTC28_HUMAN	B	B	4.99	2263	0.081	-0.47	T/.	./Ttc28
chr22:31140339:C:T	22	T	C	0.006667	0.01754	0.003546	0.001131	0	0.006667	missense_variant	MODERATE	PLA2G3	ENSG00000100078	transcript	ENST00000215885.3	c.16G>A	p.Gly6Arg	269/2697	6/509	16/1530	NA	NA	NA	NA	NA	NA	NA	NA	NA	NA	NA	NA	NA	NA	NA	NA	N	N	0	-2.41	PA2G3_HUMAN	B	B	4.99	6	5.919	0.046	D	Pla2g3
chr22:35658950:C:T	22	T	C	0.006667	0	0.003546	0	0.01852	0.01333	missense_variant	MODERATE	APOL6	ENSG00000221963	transcript	ENST00000409652.4	c.386C>T	p.Thr129Met	662/10121	129/343	386/1032	NA	NA	NA	NA	0.001128	0.00119808	0.998802	2501,0	0	0.000599042	NA	NA	NA	NA	NA	NA	N	N	0	1.99	APOL6_HUMAN	B	B	4.14	129	6.291	-0.308	T	Apol6
chr22:36227625:C:T	22	T	C	0.006667	0.004386	0.001773	0.002262	0	0.006667	missense_variant	MODERATE	APOL2	ENSG00000128335	transcript	ENST00000451256.6	c.1129G>A	p.Ala377Thr	1138/1421	377/449	1129/1350	NA	NA	NA	NA	0.0006761	0.00439297	0.995607	2493,0	0	0.00219649	NA	NA	NA	NA	NA	NA	N	N/N/N	0	-2.86	./APOL2_HUMAN	B	B	3.58	377265	2.167	-1.176	T	Apol8
chr22:36936607:C:A	22	A	C	0.006667	0	0.003546	0	0	0.006667	missense_variant	MODERATE	CSF2RB	ENSG00000100368	transcript	ENST00000406230.5	c.1541C>A	p.Pro514His	1615/2895	514/903	1541/2712	NA	NA	NA	NA	0.0001236	0.00199681	0.998003	2499,0	0	0.000998403	NA	NA	NA	NA	NA	NA	L	N/N/N/N	0.002	2.58	./IL3RB_HUMAN	B	B	4.76	514508	9.125	0.935	T/./T	Csf2rb2
chr22:38961454:C:T	22	T	C	0.006667	0.004386	0.001779	0	0.01852	0.006757	missense_variant	MODERATE	APOBEC3A	ENSG00000128383	transcript	ENST00000249116.6	c.242C>T	p.Ser81Phe	412/1444	81/199	242/600	NA	NA	NA	NA	0.0003214	0.00239617	0.997604	2498,0	0	0.00119808	NA	NA	NA	NA	NA	NA	L	N/N	0.008	-4.72	./ABC3A_HUMAN	B	B	2.36	63,81	0.001	-0.249	T/T/.	NA
chr22:39017952:G:A	22	A	G	0.006667	0.004386	0.001773	0	0.01852	0.006667	missense_variant	MODERATE	APOBEC3C	ENSG00000244509	transcript	ENST00000361441.4	c.361G>A	p.Ala121Thr	641/2818	121/190	361/573	NA	NA	NA	NA	1.647e-05	NA	NA	NA	NA	NA	NA	NA	NA	NA	NA	NA	H	N/D	0.043	-2.48	ABC3C_HUMAN	D	D	2.01	121	23.8	-0.371	D	NA
chr22:40404628:G:C	22	C	G	0.006667	0	0.001773	0	0	0.006667	missense_variant	MODERATE	SGSM3	ENSG00000100359	transcript	ENST00000248929.13	c.438G>C	p.Lys146Asn	627/2969	146/749	438/2250	NA	NA	NA	NA	4.942e-05	0.000399361	0.999601	2503,0	0	0.000199681	NA	NA	NA	NA	NA	NA	M	D/D	0.995	3.81	././././SGSM3_HUMAN	P/P/B/B/B	P/P/B/B/B	5.87	83,79,146,146,146	26	-0.237	D	Sgsm3
chr22:41781697:T:C	22	C	T	0.006667	0	0.001773	0.003394	0.01852	0.006667	missense_variant	MODERATE	MEI1	ENSG00000167077	transcript	ENST00000401548.7	c.2939T>C	p.Leu980Pro	2979/4020	980/1274	2939/3825	NA	NA	NA	NA	NA	NA	NA	NA	NA	NA	NA	NA	NA	NA	NA	NA	M	D/D/D/D	0.984	5.91	./././MEI1_HUMAN	D	D	5.91	313223348980	28.3	1.061	D	Mei1
chr22:42026865:G:T	22	T	G	0.006667	0	0.001773	0.003394	0.01852	0.006667	missense_variant	MODERATE	WBP2NL	ENSG00000183066	transcript	ENST00000328823.13	c.614G>T	p.Gly205Val	645/2255	205/309	614/930	NA	NA	NA	NA	0.0003047	NA	NA	NA	NA	NA	NA	NA	NA	NA	NA	NA	N	N/N	0.003	-4.4	WBP2L_HUMAN	B	B	3.22	205	0.335	-1.513	D	Wbp2nl
chr22:42601989:T:C	22	C	T	0.006667	0.004386	0.001773	0	0.01852	0.006667	missense_variant	MODERATE	POLDIP3	ENSG00000100227	transcript	ENST00000451060.6	c.569A>G	p.Asn190Ser	674/3491	190/438	569/1317	NA	NA	NA	NA	0.0005601	0.00119808	0.998802	2501,0	0	0.000599042	NA	NA	NA	NA	NA	NA	L	D/D/D/D	1	5.19	././PDIP3_HUMAN	B	B	5.19	190169173	13.81	1.061	T/.	Poldip3
chr22:42623885:C:T	22	T	C	0.006667	0	0.003546	0.001131	0.01852	0.006667	missense_variant	MODERATE	CYB5R3	ENSG00000100243	transcript	ENST00000361740.8	c.736G>A	p.Glu246Lys	736/2938	246/334	736/1005	NA	NA	NA	NA	0.0003789	0.000798722	0.999201	2502,0	0	0.000399361	NA	NA	NA	NA	NA	NA	M	D/D/D/D/D/D	0.427	2.13	./NB5R3_HUMAN	B/P	D	4.32	246213	28.2	0.935	D	NA
chr22:43731749:T:G	22	G	T	0.006667	0	0.001773	0	0	0.006667	missense_variant	MODERATE	EFCAB6	ENSG00000186976	transcript	ENST00000262726.11	c.707A>C	p.Asn236Thr	961/4869	236/1501	707/4506	NA	NA	NA	NA	0.0003707	0.00439297	0.995607	2493,0	0	0.00219649	NA	NA	NA	NA	NA	NA	M	D/D/D/D	0.985	3.1	./././EFCB6_HUMAN	P/B/B/B	P	5.22	130130236236	19.12	1.061	T	Efcab6
chr22:45178238:G:A	22	A	G	0.006667	0	0.001773	0	0	0.006667	missense_variant&splice_region_variant	MODERATE	NUP50	ENSG00000093000	transcript	ENST00000347635.8	c.341G>A	p.Gly114Asp	807/5233	114/468	341/1407	NA	NA	NA	NA	0.0001483	NA	NA	NA	NA	NA	NA	NA	NA	NA	NA	NA	M	D/D/D/D	0.163	4.44	NUP50_HUMAN	D	D	5.46	114	24	0.132	D	Nup50
[truncated: 6 more columns]

## Sheet: S Table 2
SNP	CHR	A1	A2	MAF eur apoe hom unaff	MAF eur apoe hom aff	MAF eur apoe het unaff	MAF eur apoe het aff	MAF eur apoe hom unaff old	MAF eur apoe het unaff old	EFFECT	IMPACT	GENE	GENEID	FEATURE	HGVS_C	ExAC_AF	X1000Gp3_RA_GF	X1000Gp3_RR_GF	X1000Gp3_HomC	X1000Gp3_AA_GF	X1000Gp3_AF	CLNSIG	CLNDBN	CLNDSDBID	CLNDSDB	Regulome_dbSNP141	COSMIC_CNT	MutationAssessor_pred	MutationTaster_pred	phastCons20way_mammalian	GERP.._RS	Uniprot_id_Polyphen2	Polyphen2_HVAR_pred	Polyphen2_HDIV_pred	GERP.._NR	Uniprot_aapos_Polyphen2	CADD_phred	phyloP20way_mammalian	SIFT_pred	MGI_mouse_gene	Essential_gene	LoFtool_score	RVIS_percentile	RVIS	ZFIN_zebrafish_phenotype_tag	GDI.Phred
chr1:205061394:C:T	1	T	C	0.06897	0.009804	0.006211	0.003831	0.1	0.01111	missense_variant	MODERATE	CNTN2	ENSG00000184144	transcript	c.947C>T	0.00477	0.00319489	0.996805	2496,0	0	0.00159744	NA	NA	NA	NA	NA	1	L	D	0.995	2.15	./CNTN2_HUMAN/.	B	B	5.11	316316207	17.6	0.892	T	NA	NA	NA	NA	NA	NA	NA
chr15:52610294:A:G	15	G	A	0.05172	0	0.006211	0	0.06667	0.01111	missense_variant	MODERATE	FAM214A	ENSG00000047346	transcript	c.641T>C	0.004227	0.00399361	0.996006	2494,0	0	0.00199681	NA	NA	NA	NA	NA	1	M	D/D	1	5.18	./K1370_HUMAN	P/B	D	5.18	214207	23.1	1.199	D/D/./D	Fam214a	NA	NA	82.9028	0.604424	NA	5.87174
chr16:12129674:C:T	16	T	C	0.05172	0.01307	0.006211	0.001916	0.06667	0.01111	missense_variant	MODERATE	SNX29	ENSG00000048471	transcript	c.1511C>T	0.004095	0.00279553	0.997204	2497,0	0	0.00139776	NA	NA	NA	NA	NA	NA	N	N/N/N	0.039	-3.6	SNX29_HUMAN	B	B	5.22	504	5.976	0.016	T	Snx29	NA	NA	19.7275	-0.556537	NA	3.11731
chr9:134029640:C:T	9	T	C	0.03448	0.01634	0.01553	0.007663	0.06667	0.02222	missense_variant	MODERATE	LINC00094	ENSG00000235106	transcript	c.347C>T	NA	0.0167732	0.982428	2460,2	0.000798722	0.0091853	NA	NA	NA	NA	NA	NA	NA	NA	NA	NA	NA	NA	NA	NA	NA	NA	NA	NA	NA	NA	NA	NA	NA	NA	NA
chr8:58595575:T:C	8	C	T	0.03448	0.01961	0.01242	0.005747	0.06667	0.02222	missense_variant	MODERATE	NSMAF	ENSG00000035681	transcript	c.1970A>G	0.032	0.146565	0.843051	2111,26	0.0103834	0.0836661	NA	NA	NA	NA	NA	1	N	P/P	0.991	3.38	./FAN_HUMAN	P/B	D/P	5.89	657626	14.99	1.061	D	Nsmaf	N	0.381	44.0316	-0.130381	abnormal	6.84836
chr19:41127948:C:G	19	G	C	0.03448	0.02614	0.009317	0.01341	0.06667	0.01111	missense_variant	MODERATE	CYP2F1	ENSG00000197446	transcript	c.1342C>G	0.000956	0.000798722	0.999201	2502,0	0	0.000399361	NA	NA	NA	NA	NA	NA	M	D	0.904	2	CP2F1_HUMAN	B	B	3.1	448	23.9	-0.292	D	Cyp2f2	NA	0.824	90.7702	1.00309	NA	15.2417
chr1:151838660:CG:C	1	C	CG	0.03448	0.009804	0.006329	0.003984	0.06667	0.01163	frameshift_variant	HIGH	C2CD4D	ENSG00000225556	transcript	c.329delC	0.0001629	NA	NA	NA	NA	NA	NA	NA	NA	NA	NA	NA	NA	NA	NA	NA	NA	NA	NA	NA	NA	NA	NA	NA	C2cd4d	NA	NA	NA	NA	NA	2.56937
chr4:94608085:C:G	4	G	C	0.03448	0.006536	0.006211	0.01149	0.06667	0.01111	missense_variant	MODERATE	PDLIM5	ENSG00000163110	transcript	c.638C>G	0.001758	0.00199681	0.998003	2499,0	0	0.000998403	NA	NA	NA	NA	NA	NA	NA	N/N/N/N	0.316	-2.41	NA	B	B	4.08	213	3.743	-0.854	./D	Pdlim5	N	0.681	94.2498	1.33564	NA	3.20885
chr9:136515323:C:T	9	T	C	0.03448	0.003268	0.006211	0.001916	0.06667	0.01111	missense_variant	MODERATE	NOTCH1	ENSG00000148400	transcript	c.1981G>A	0.0003802	0.000798722	0.999201	2502,0	0	0.000399361	0	Cardiovascular_phenotype	CN230736	MedGen	NA	1	N	D	0.469	4.79	NOTC1_HUMAN	P	P	4.79	661	22.6	0.884	T	Notch1	E	0.000207	0.330267	-3.5103	abnormal	4.86776
chr16:552647:C:T	16	T	C	0.03448	0.006536	0.006211	0.003831	0.06667	0.01111	missense_variant	MODERATE	CAPN15	ENSG00000103326	transcript	c.2780C>T	0.0005874	0.00159744	0.998403	2500,0	0	0.000798722	NA	NA	NA	NA	NA	NA	L	D	0.06	4.71	CAN15_HUMAN	B	B	4.71	927	12.5	0.839	T	Capn15	NA	NA	NA	NA	NA	7.00817
chr16:88431942:C:T	16	T	C	0.03448	0.009804	0.006211	0.003831	0.06667	0.01111	missense_variant	MODERATE	ZNF469	ENSG00000225614	transcript	c.4472C>T	0.001333	0.00159744	0.998403	2500,0	0	0.000798722	0|0	not_specified|Corneal_fragility_keratoglobus\x2c_blue_sclerae_AND_joint_hypermobility	CN169374|C0268344:229200:31798004	MedGen|MedGen:OMIM:SNOMED_CT	NA	1	N	N/N	0.001	2.25	ZN469_HUMAN	B	P	4.55	1463	16.95	0.129	D	Gm22	NA	NA	NA	NA	NA	12.25
chr19:10631887:G:A	19	A	G	0.03448	0.003268	0.006211	0	0.06667	0.01111	missense_variant	MODERATE	SLC44A2	ENSG00000129353	transcript	c.646G>A	8.236e-06	NA	NA	NA	NA	NA	NA	NA	NA	NA	NA	NA	M	D/D/D	0.281	4.7	CTL2_HUMAN/.	B	B	4.7	216214	23	1.037	./T/T/.	Slc44a2	NA	0.581	9.68389	-0.929521	NA	2.4366
chr2:231592982:G:C	2	C	G	0.03448	0.003268	0.003106	0	0.06667	0.01111	missense_variant	MODERATE	C2orf57	ENSG00000177673	transcript	c.31G>C	0.013	0.0690895	0.929313	2327,4	0.00159744	0.0361422	NA	NA	NA	NA	NA	NA	N	N	0.001	-1.5	CB057_HUMAN	B	B	3.02	11	7.866	-1.042	T	1700019O17Rik	NA	0.712	91.0179	1.0215	NA	5.18416
chr2:231593187:A:G	2	G	A	0.03448	0.003268	0.003106	0	0.06667	0.01111	missense_variant	MODERATE	C2orf57	ENSG00000177673	transcript	c.236A>G	0.013	0.0690895	0.929313	2327,4	0.00159744	0.0361422	NA	NA	NA	NA	NA	NA	L	N	0.036	2.17	CB057_HUMAN	P	D	4.8	79	21	1.199	D	1700019O17Rik	NA	0.712	91.0179	1.0215	NA	5.18416
chr6:82893038:GC:G	6	G	GC	0.03448	0.003268	0.003106	0.001916	0.06667	0.01111	frameshift_variant	HIGH	UBE3D	ENSG00000118420	transcript	c.1153delG	8.236e-06	NA	NA	NA	NA	NA	NA	NA	NA	NA	NA	NA	NA	NA	NA	NA	NA	NA	NA	NA	NA	NA	NA	NA	Ube2cbp	NA	NA	82.661	0.595327	NA	6.67868
chr9:81991539:A:T	9	T	A	0.03448	0.01961	0.003106	0.003831	0.06667	0.01111	missense_variant	MODERATE	SPATA31D1	ENSG00000214929	transcript	c.1069A>T	0.0006123	NA	NA	NA	NA	NA	NA	NA	NA	NA	NA	1	N	N	0.001	-0.897	F75D1_HUMAN	B	B	2.87	357	0.001	-0.502	T	Spata31d1a	NA	NA	81.7351	0.567546	NA	4.863
chr19:35803038:G:A	19	A	G	0.03448	0.02614	0.003106	0.005747	0.06667	0.01111	missense_variant	MODERATE	PRODH2	ENSG00000250799	transcript	c.1270C>T	8.333e-06	NA	NA	NA	NA	NA	NA	NA	NA	NA	NA	NA	L	N/N/N/N	0.004	3.29	PROD2_HUMAN	P	D	5.55	424	25.7	-0.323	T/.	Prodh2	NA	0.93	70.7301	0.271908	NA	4.91708
chr19:42272064:A:G	19	G	A	0.03448	0.02614	0.003106	0.005747	0.06667	0.01111	missense_variant	MODERATE	CIC	ENSG00000079432	transcript	c.281A>G	0.0001248	0.00319489	0.996805	2496,0	0	0.00159744	NA	NA	NA	NA	NA	NA	NA	N	0.896	4.08	NA	NA	NA	4.08	NA	20.9	1.076	NA	Cic	NA	0.0161	0.383345	-3.38164	NA	3.22421
chr19:43479445:C:T	19	T	C	0.03448	0.02614	0.003106	0.005747	0.06667	0.01111	missense_variant	MODERATE	PHLDB3	ENSG00000176531	transcript	c.1634G>A	0.0001115	NA	NA	NA	NA	NA	NA	NA	NA	NA	NA	NA	M	D	0.983	3.56	./PHLB3_HUMAN	D	D	4.59	215545	27.8	0.892	D	Phldb3	NA	0.967	57.5195	0.0478069	NA	6.21079
chr19:47362640:C:T	19	T	C	0.03448	0.01961	0.003106	0.007663	0.06667	0.01111	missense_variant	MODERATE	DHX34	ENSG00000134815	transcript	c.1540C>T	0.0002061	0.00119808	0.998802	2501,0	0	0.000599042	NA	NA	NA	NA	NA	NA	L	D	0.091	5.6	DHX34_HUMAN	P	D	5.6	514	24.6	0.932	T	Dhx34	NA	0.822	8.00307	-1.01988	abnormal	6.48069
chr2:215424292:C:T	2	T	C	0.05172	0	0.01553	0.009579	0.03333	0.02222	missense_variant	MODERATE	FN1	ENSG00000115414	transcript	c.1070G>A	0.002298	0.00239617	0.997604	2498,0	0	0.00119808	NA	NA	NA	NA	NA	NA	M	D/D/D/D/D/D/D/D/D/D/D/D/D/D	0.886	5.97	NA	D/D/D/P/D/D/D/P/D/D/D	D	5.97	357	33	0.935	D	Fn1	E	0.719	1.18542	-2.32317	abnormal	5.63214
chr19:40512814:G:GGCGGGCGCA	19	GGCGGGCGCA	G	0.05172	0.01307	0.009494	0.01181	0.03333	0.02326	disruptive_inframe_insertion	MODERATE	SPTBN4	ENSG00000160460	transcript	c.2040_2048dupCGCAGCGGG	0.0002185	NA	NA	NA	NA	NA	NA	NA	NA	NA	NA	NA	NA	NA	NA	NA	NA	NA	NA	NA	NA	NA	NA	NA	Sptbn4	N	0.365	2.12904	-1.82462	NA	14.646
chr8:3230165:C:G	8	G	C	0.03448	0.003268	0.02174	0.005747	0.03333	0.02222	missense_variant	MODERATE	CSMD1	ENSG00000183117	transcript	c.4223G>C	0.005772	0.00479233	0.995208	2492,0	0	0.00239617	NA	NA	NA	NA	NA	NA	N	D/D/D/D/D	0.89	6.16	./CSMD1_HUMAN/.	D/P/P	D/P/P	6.16	1408	24.6	0.934	T/./T/./.	Csmd1	NA	NA	0.0235905	-7.11083	NA	6.2145
chr3:47504429:G:A	3	A	G	0.03448	0	0.01553	0	0.03333	0.02222	missense_variant	MODERATE	ELP6	ENSG00000163832	transcript	c.224C>T	0.00229	0.00119808	0.998802	2501,0	0	0.000599042	NA	NA	NA	NA	NA	1	M	D/D/D	0.004	6.06	././CC075_HUMAN	D	D	6.06	51,75,75	27.7	1.048	D	Elp6	NA	NA	64.3194	0.148942	NA	1.9054
chr4:56338779:A:G	4	G	A	0.03448	0.003268	0.01553	0.001916	0.03333	0.03333	missense_variant	MODERATE	AASDH	ENSG00000157426	transcript	c.2920T>C	0.003427	0.00159744	0.998403	2500,0	0	0.000798722	NA	NA	NA	NA	NA	NA	NA	D/D/N/N/N	0.146	2.11	NA	P	D	6.04	766834	15.59	-0.195	T	Aasdh	NA	0.986	91.3718	1.05449	NA	11.3447
chr12:101737904:T:A	12	A	T	0.03448	0	0.01553	0.001916	0.03333	0.02222	missense_variant	MODERATE	SYCP3	ENSG00000139351	transcript	c.32A>T	0.0001153	NA	NA	NA	NA	NA	NA	NA	NA	NA	NA	NA	M	N/N/N	0.359	2.72	SYCP3_HUMAN	D	D	5.23	11	24.5	1.061	D	Chpt1/Sycp3	./N	3.74E-01/6.48E-01	38.2814343/51.65723048	0.132223	NA	0.20529/10.34366
chr17:2282736:G:T	17	T	G	0.03448	0	0.01553	0	0.03333	0.02222	missense_variant	MODERATE	SMG6	ENSG00000070366	transcript	c.2572C>A	0.0002718	NA	NA	NA	NA	NA	NA	NA	NA	NA	NA	NA	M	D/D	1	5.69	EST1A_HUMAN	B	B	5.69	858	15.81	1.048	D	Smg6	NA	0.24	42.0618	-0.156296	abnormal	22.7429
chr17:74762028:G:A	17	A	G	0.03448	0.006536	0.01553	0.003831	0.03333	0.01111	structural_interaction_variant	HIGH	SLC9A3R1	ENSG00000109062	interaction	c.458G>A	0.001894	0.00159744	0.998403	2500,0	0	0.000798722	5	Nephrolithiasis/osteoporosis\x2c_hypophosphatemic\x2c_2	C2676782:612287	MedGen:OMIM	NA	NA	L	A/A	0.999	4.43	NHRF1_HUMAN	D	D	5.41	153	35	1.048	D	Slc9a3r1	E	0.837	72.3815	0.306903	NA	2.47923
chr17:74762028:G:A	17	A	G	0.03448	0.006536	0.01553	0.003831	0.03333	0.01111	missense_variant	MODERATE	SLC9A3R1	ENSG00000109062	transcript	c.458G>A	0.001894	0.00159744	0.998403	2500,0	0	0.000798722	5	Nephrolithiasis/osteoporosis\x2c_hypophosphatemic\x2c_2	C2676782:612287	MedGen:OMIM	NA	NA	L	A/A	0.999	4.43	NHRF1_HUMAN	D	D	5.41	153	35	1.048	D	Slc9a3r1	E	0.837	72.3815	0.306903	NA	2.47923
chr1:62864112:A:C	1	C	A	0.03448	0	0.01242	0	0.03333	0.02222	missense_variant	MODERATE	ATG4C	ENSG00000125703	transcript	c.1330A>C	NA	NA	NA	NA	NA	NA	NA	NA	NA	NA	NA	NA	L	D/D	0.999	5.37	ATG4C_HUMAN	B	B	5.37	444	12.17	1.14	T	Atg4c	N	0.576	53.7273	-0.0035626	NA	1.74451
chr5:140042853:G:T	5	T	G	0.03448	0.006536	0.01242	0.003846	0.03333	0.01111	missense_variant	MODERATE	NRG2	ENSG00000158458	transcript	c.217C>A	0.0001018	NA	NA	NA	NA	NA	NA	NA	NA	NA	NA	NA	N	D/D/D/D/D/D/N	0.987	4.1	./NRG2_HUMAN/./.	B	B	4.1	73	22.5	0.897	T	Nrg2	E	NA	NA	NA	abnormal	4.00512
chr6:117387990:G:A	6	A	G	0.03448	0.003268	0.01242	0	0.03333	0.02222	missense_variant	MODERATE	ROS1	ENSG00000047936	transcript	c.1804C>T	NA	NA	NA	NA	NA	NA	NA	NA	NA	NA	NA	NA	M	D/D	0.998	2.44	ROS1_HUMAN	B	B	5.39	602	16.55	1.048	T	Ros1	N	0.134	51.4095	-0.0278652	NA	17.0813
chr11:279430:G:A	11	A	G	0.03448	0	0.01242	0	0.03333	0.02222	missense_variant	MODERATE	NLRP6	ENSG00000174885	transcript	c.133G>A	NA	NA	NA	NA	NA	NA	NA	NA	NA	NA	NA	NA	N	N/N	0.001	-5.31	./NALP6_HUMAN	B	B	3.44	45	3.905	-1.341	T	Nlrp6	N	0.53	93.6542	1.27132	NA	6.29039
chr12:109103567:C:G	12	G	C	0.03448	0	0.01242	0	0.03333	0.02222	missense_variant	MODERATE	UNG	ENSG00000076248	transcript	c.757C>G	NA	NA	NA	NA	NA	NA	NA	NA	NA	NA	NA	NA	H	D/D	0.998	5.04	./UNG_HUMAN	D	D	5.04	244253	29	0.928	D	Ung	N	0.745	23.2543	-0.470172	abnormal	1.20535
chr12:111308434:C:G	12	G	C	0.03448	0	0.01242	0	0.03333	0.02222	missense_variant	MODERATE	CUX2	ENSG00000111249	transcript	c.1166C>G	NA	NA	NA	NA	NA	NA	NA	NA	NA	NA	NA	NA	L	D	0.9	4.14	CUX2_HUMAN	B	B	5.04	389	23.9	0.887	D	Cux2	E	0.28	1.59825	-2.07622	NA	4.3526
chr12:116945364:G:A	12	A	G	0.03448	0	0.01242	0	0.03333	0.02222	missense_variant&splice_region_variant	MODERATE	FBXW8	ENSG00000174989	transcript	c.424G>A	2.471e-05	NA	NA	NA	NA	NA	NA	NA	NA	NA	NA	2	H	D/D/D	1	5.95	FBXW8_HUMAN/.	D	D	5.95	142,76	28.7	1.048	D	Fbxw8	E	0.995	33.4867	-0.284704	NA	3.86825
chr16:31371735:G:A	16	A	G	0.03448	0.003268	0.01242	0	0.03333	0.02222	missense_variant	MODERATE	ITGAX	ENSG00000140678	transcript	c.2111G>A	7.413e-05	NA	NA	NA	NA	NA	NA	NA	NA	NA	NA	NA	N	N/N	0	-10.8	ITAX_HUMAN	B	B	5.4	704	0.02	-1.067	T	Itgax	N	0.441	9.83723	-0.91503	NA	12.2874
chr18:58536397:C:T	18	T	C	0.03448	0	0.01242	0	0.03333	0.02222	missense_variant	MODERATE	ALPK2	ENSG00000198796	transcript	c.3790G>A	0.001054	0.00119808	0.998802	2501,0	0	0.000599042	NA	NA	NA	NA	NA	NA	N	N	0	1.51	./ALPK2_HUMAN	B	B	5.44	12591264	11.47	0.044	T	Alpk2	NA	0.966	99.7995	4.92604	NA	27.8617
chr18:68681019:C:T	18	T	C	0.03448	0.009804	0.01242	0.003831	0.03333	0.01111	missense_variant	MODERATE	TMX3	ENSG00000166479	transcript	c.997G>A	0.002817	0.00119808	0.998802	2501,0	0	0.000599042	NA	NA	NA	NA	NA	NA	N	D	1	3.72	TMX3_HUMAN	B	B	5.81	333	16.04	0.935	T	Tmx3	NA	0.726	69.3678	0.240764	abnormal	2.31345
chr13:42048797:C:G	13	G	C	0.03448	0.003268	0.009494	0	0.03333	0.01163	missense_variant	MODERATE	DGKH	ENSG00000102780	transcript	c.24C>G	NA	NA	NA	NA	NA	NA	NA	NA	NA	NA	NA	NA	L	D/N/N/N	0.999	2.56	./DGKH_HUMAN	B	B	4.4	8	23.3	0.641	./D/D	Dgkh	NA	0.231	4.91861	-1.30435	NA	7.82525
chr1:167829398:G:A	1	A	G	0.03448	0.003268	0.009317	0	0.03333	0.02222	missense_variant	MODERATE	ADCY10	ENSG00000143199	transcript	c.3619C>T	0.0001812	NA	NA	NA	NA	NA	NA	NA	NA	NA	NA	NA	L	N/N/N	0.359	4.6	./ADCYA_HUMAN	P/B	D	5.52	11151207	28.4	0.09	D	Adcy10	N	0.982	83.7874	0.639248	NA	5.39507
chr4:38828536:G:A	4	A	G	0.03448	0.003268	0.009317	0.01149	0.03333	0.01111	missense_variant	MODERATE	TLR6	ENSG00000174130	transcript	c.938C>T	4.118e-05	NA	NA	NA	NA	NA	NA	NA	NA	NA	NA	NA	M	N/N	0.029	0.000965	TLR6_HUMAN	B	P	5.26	313	0.423	-0.68	T/T/.	Tlr1/Tlr6	N	5.96E-01/9.63E-01	89.28992687/94.06699693	0.892856963/1.317245065	NA	5.46953/5.54769
chr5:94873142:G:A	5	A	G	0.03448	0.003268	0.009317	0	0.03333	0.02222	missense_variant	MODERATE	MCTP1	ENSG00000175471	transcript	c.2033C>T	5.767e-05	NA	NA	NA	NA	NA	NA	NA	NA	NA	NA	NA	L	D/D/D/D/D	0.963	4.7	MCTP1_HUMAN/./.	D	D	5.59	678411457	29.4	1.048	D	Mctp1	NA	0.711	3.54447	-1.50644	NA	6.02016
chr6:123497219:A:G	6	G	A	0.03448	0.003268	0.009317	0	0.03333	0.01111	missense_variant	MODERATE	TRDN	ENSG00000186439	transcript	c.827T>C	NA	NA	NA	NA	NA	NA	NA	NA	NA	NA	NA	NA	N	D/N/N	1	6.03	././TRDN_HUMAN	B	B	6.03	276	16.7	1.199	D	Trdn	N	0.861	97.6115	1.97695	NA	13.2754
chr7:100612858:G:T	7	T	G	0.03448	0.003268	0.009317	0	0.03333	0.01111	missense_variant	MODERATE	MOSPD3	ENSG00000106330	transcript	c.67G>T	NA	NA	NA	NA	NA	NA	NA	NA	NA	NA	NA	NA	N	D/D/D/D	0.996	2.24	./MSPD3_HUMAN	B	P	4.15	23	23.9	1.036	D	Mospd3	E	0.141	60.0908	0.0828027	NA	1.0911
chr7:150999281:G:A	7	A	G	0.03448	0	0.009317	0	0.03333	0.01111	missense_variant	MODERATE	NOS3	ENSG00000164867	transcript	c.1048G>A	4.955e-05	NA	NA	NA	NA	NA	NA	NA	NA	NA	NA	NA	M	D/D/D/D	0.993	4.44	././././NOS3_HUMAN	P/P/D/D/D	D	5.31	350350350144350	28.8	0.943	D	Nos3	E	0.817	6.96509	-1.09685	NA	4.03595
chr7:151237836:G:A	7	A	G	0.03448	0.003268	0.009317	0	0.03333	0.02222	missense_variant	MODERATE	CHPF2	ENSG00000033100	transcript	c.1474G>A	8.247e-06	NA	NA	NA	NA	NA	NA	NA	NA	NA	NA	NA	N	D/D	0.879	4.87	CHPF2_HUMAN/.	P	P/D	4.87	492484	24.1	1.048	D	Chpf2	NA	0.962	64.9917	0.167139	NA	3.67355
chr8:13499950:T:C	8	C	T	0.03448	0.003268	0.009317	0	0.03333	0.01111	missense_variant	MODERATE	DLC1	ENSG00000164741	transcript	c.122A>G	3.295e-05	NA	NA	NA	NA	NA	NA	NA	NA	NA	NA	NA	M	N/N/N	0.999	4.3	././RHG07_HUMAN	P/B/B	D/P/B	5.53	41	21.1	1.061	D	Dlc1	E	0.517	24.6402	-0.437507	NA	5.47345
chr8:36935751:C:T	8	T	C	0.03448	0.006536	0.009317	0	0.03333	0.01111	missense_variant	MODERATE	KCNU1	ENSG00000215262	transcript	c.3281C>T	0.0007283	0.000399361	0.999601	2503,0	0	0.000199681	NA	NA	NA	NA	NA	1	N	N	0	-0.942	KCNU1_HUMAN	B	B	4.36	1094	16.7	-0.019	D	Kcnu1	N	0.534	13.7768	-0.744063	NA	13.6912
chr8:38267360:G:A	8	A	G	0.03448	0.003268	0.009317	0.005747	0.03333	0.01111	missense_variant	MODERATE	PLPP5	ENSG00000147535	transcript	c.370C>T	0.0001075	NA	NA	NA	NA	NA	NA	NA	NA	NA	NA	NA	NA	D/D/D/D/D	0.99	5.01	././PPC1B_HUMAN	D	D	5.01	124	28.5	0.98	D	Ddhd2/Plpp5	NA	./9.77E-01	42.22694032/67.91696155	-0.717154	NA	./7.49122
chr8:41932552:C:A	8	A	C	0.03448	0.003268	0.009317	0.005747	0.03333	0.01111	missense_variant	MODERATE	KAT6A	ENSG00000083168	transcript	c.5668G>T	8.236e-06	NA	NA	NA	NA	NA	NA	NA	NA	NA	NA	NA	L	N/N/N	0.063	4.8	KAT6A_HUMAN	B	B	5.67	1890	19.3	-0.328	D	Kat6a	E	NA	0.477707	-3.08938	abnormal	6.9352
chr9:133647849:G:A	9	A	G	0.03448	0.003268	0.009317	0	0.03333	0.01111	missense_variant	MODERATE	DBH	ENSG00000123454	transcript	c.1028G>A	0.0001153	0.00119808	0.998802	2501,0	0	0.000599042	0	Dopamine_beta_hydroxylase_deficiency	C1857209:223360	MedGen:OMIM	NA	NA	M	D	0.023	3.09	DOPO_HUMAN	B	B	4.95	343	11.47	-0.293	T	Dbh	E	0.802	52.3767	-0.00923479	NA	5.08136
chr15:74175662:C:G	15	G	C	0.03448	0.003268	0.009317	0	0.03333	0.02222	missense_variant	MODERATE	ISLR	ENSG00000129009	transcript	c.804C>G	0.0001153	NA	NA	NA	NA	NA	NA	NA	NA	NA	NA	NA	N	N/N	0.989	0.925	ISLR_HUMAN	B	B	4.21	268	0.828	-0.005	T	Islr	NA	0.682	16.6254	-0.642904	NA	1.29358
chr15:75620973:G:A	15	A	G	0.03448	0.003268	0.009317	0	0.03333	0.02222	missense_variant	MODERATE	SNUPN	ENSG00000169371	transcript	c.79C>T	0.0002389	NA	NA	NA	NA	NA	NA	NA	NA	NA	NA	NA	M	D/D/D/D/D	0.998	4.83	./SPN1_HUMAN	D	D	5.76	69,27	34	1.047	D	Snupn	NA	0.518	82.661	0.595327	NA	3.62059
chr16:3563229:A:G	16	G	A	0.03448	0	0.009317	0	0.03333	0.02222	missense_variant	MODERATE	NLRC3	ENSG00000167984	transcript	c.1849T>C	NA	NA	NA	NA	NA	NA	NA	NA	NA	NA	NA	NA	NA	D/D/D	0.181	4.89	NA	P	D	4.89	617	23.1	1.088	D/./.	Nlrc3	NA	NA	NA	NA	NA	NA
chr17:74852439:A:G	17	G	A	0.03448	0.006536	0.009317	0.001923	0.03333	0.01111	missense_variant	MODERATE	GRIN2C	ENSG00000161509	transcript	c.572T>C	0.001042	0.000798722	0.999201	2502,0	0	0.000399361	NA	NA	NA	NA	NA	NA	L	N/N	0.999	3.99	./NMDE3_HUMAN	B	B	3.99	225191	20.9	1.108	T/.	Grin2c	N	NA	NA	NA	NA	9.06255
chr17:75727435:C:T	17	T	C	0.03448	0.003268	0.009317	0	0.03333	0.01111	missense_variant	MODERATE	ITGB4	ENSG00000132470	transcript	c.194C>T	0.0004449	NA	NA	NA	NA	NA	NA	NA	NA	NA	NA	NA	L	N/N/N/N/N	0.235	-2.5	./././ITB4_HUMAN	B	B	5.46	65	22.8	-0.021	./T/./T	Itgb4	E	0.0863	0.530786	-3.00572	NA	4.31946
chr17:75816856:G:A	17	A	G	0.03448	0.003268	0.009317	0	0.03333	0.01111	missense_variant	MODERATE	UNK	ENSG00000132478	transcript	c.1048G>A	0.0004783	NA	NA	NA	NA	NA	NA	NA	NA	NA	NA	NA	N	D/D	0.961	4.94	UNK_HUMAN	D	D	4.94	350	22.9	1.048	NA	Unk	NA	NA	NA	NA	NA	2.46158
chr17:76479816:C:A	17	A	C	0.03448	0.003268	0.009317	0	0.03333	0.01111	missense_variant	MODERATE	RHBDF2	ENSG00000129667	transcript	c.276G>T	NA	NA	NA	NA	NA	NA	NA	NA	NA	NA	NA	NA	L	D/D/D	0.992	5.09	./RHDF2_HUMAN/.	D/P/P	D	6.06	63,92,63	24.2	0.932	T/./././././.	Rhbdf2	NA	0.756	28.2909	-0.367439	NA	4.99073
chr19:11223010:G:A	19	A	G	0.03448	0.003268	0.009317	0	0.03333	0.01111	missense_variant	MODERATE	DOCK6	ENSG00000130158	transcript	c.3052C>T	7.44e-05	NA	NA	NA	NA	NA	NA	NA	NA	NA	NA	NA	M	D/D	0.796	2.42	./DOCK6_HUMAN	D	D	4.86	3571018	33	0.014	D	Dock6	NA	0.931	9.41849	-0.941152	NA	8.11461
chr19:17301556:C:T	19	T	C	0.03448	0	0.009317	0.003831	0.03333	0.01111	missense_variant	MODERATE	ABHD8	ENSG00000127220	transcript	c.61G>A	0.00133	0.00199681	0.998003	2499,0	0	0.000998403	NA	NA	NA	NA	NA	NA	M	D	0.242	5.24	ABHD8_HUMAN	D	D	5.24	21	26.1	0.892	D/./.	Abhd8/Mrpl34	NA	./5.28E-01	./38.81811748	-0.203796826/.	NA	0.39613/5.72740
chr19:18258072:G:A	19	A	G	0.03448	0.003268	0.009317	0	0.03333	0.01111	missense_variant	MODERATE	KIAA1683	ENSG00000130518	transcript	c.3212C>T	0.0004298	0.000399361	0.999601	2503,0	0	0.000199681	NA	NA	NA	NA	NA	1	N	N/N/N	0	1.66	./K1683_HUMAN	B	D/B	3.85	1071884	11.85	-0.371	./././D	NA	NA	0.782	99.6108	3.76058	NA	9.02868
chr19:35267142:A:G	19	G	A	0.03448	0.003268	0.009317	0	0.03333	0.01111	missense_variant	MODERATE	LSR	ENSG00000105699	transcript	c.1322A>G	0.0002783	0.000399361	0.999601	2503,0	0	0.000199681	NA	NA	NA	NA	NA	NA	M	D/D/D/D/D	0.999	4.88	./././././LSR_HUMAN	B/P/B/B/B/B	B/D/P/P/P/B	4.88	3.79383e+17	23.2	1.194	././T/D/T/T/D/.	Lsr	E	0.922	10.8929	-0.86156	abnormal	6.12442
chr19:58338967:G:T	19	T	G	0.03448	0	0.009317	0	0.03333	0.02222	missense_variant	MODERATE	ZSCAN22	ENSG00000182318	transcript	c.1117G>T	0.0008154	0.000399361	0.999601	2503,0	0	0.000199681	NA	NA	NA	NA	NA	NA	L	N	0.997	1.68	ZSC22_HUMAN	B	P	3.8	373	23.3	0.877	D	Zscan22	NA	0.771	30.8209	-0.330615	NA	2.29495
chr11:107017857:C:A	11	A	C	0.03448	0	0.006289	0	0.03333	0.02326	missense_variant	MODERATE	GUCY1A2	ENSG00000152402	transcript	c.199G>T	2.639e-05	0.000399361	0.999601	2503,0	0	0.000199681	NA	NA	NA	NA	NA	NA	L	N/N/N	0.033	0.0428	././GCYA2_HUMAN	B	B	3.34	67	4.687	-0.188	T	Gucy1a2	NA	0.0879	7.661	-1.04522	NA	0.84013
chr1:1084338:G:A	1	A	G	0.03448	0	0.006211	0	0.03333	0.01111	missense_variant	MODERATE	C1orf159	ENSG00000131591	transcript	c.625C>T	0.001553	0.000399361	0.999601	2503,0	0	0.000199681	NA	NA	NA	NA	NA	NA	N	N/N/N/N/N/N	0	-4.96	CA159_HUMAN/.	B	D	2.48	209173	0.725	-1.391	D	9430015G10Rik	NA	0.293	37.1137	-0.227663	NA	1.51792
chr1:3763715:C:T	1	T	C	0.03448	0	0.006211	0	0.03333	0.01111	missense_variant	MODERATE	CCDC27	ENSG00000162592	transcript	c.1331C>T	0.0001235	NA	NA	NA	NA	NA	NA	NA	NA	NA	NA	NA	L	N	0.001	-1.38	CCD27_HUMAN	B	P	4.34	444	12.68	0.071	T	Ccdc27	NA	0.969	98.7969	2.62753	NA	5.96018
chr2:113192493:G:A	2	A	G	0.03448	0	0.006211	0	0.03333	0.01111	missense_variant	MODERATE	PSD4	ENSG00000125637	transcript	c.1742G>A	1.647e-05	NA	NA	NA	NA	NA	NA	NA	NA	NA	NA	NA	M	D/D	0.257	4.62	././PSD4_HUMAN	B	B	5.51	239553581	23.9	0.15	T	Psd4	NA	0.553	94.7865	1.40727	NA	3.98118
chr2:120986606:C:T	2	T	C	0.03448	0.003268	0.006211	0	0.03333	0.01111	missense_variant	MODERATE	GLI2	ENSG00000074047	transcript	c.2285C>T	1.647e-05	NA	NA	NA	NA	NA	NA	NA	NA	NA	NA	1	L	D/D/D	0.96	4.11	GLI2_HUMAN/././.	B	B/P/B/P	4.98	762417417434	23.1	0.935	T	Gli2	E	0.345	5.37863	-1.24221	abnormal	4.53105
chr2:131218532:G:A	2	A	G	0.03448	0.006536	0.006211	0	0.03333	0.01111	missense_variant	MODERATE	POTEE	ENSG00000188219	transcript	c.130G>A	0.0006425	NA	NA	NA	NA	NA	NA	NA	NA	NA	NA	NA	N	N/N/N/N	0.001	0.1	POTEE_HUMAN	P	D	0.1	44	15.15	-0.957	T/./.	./Plekhb2	NA	./4.42E-01	./25.14744043	-0.427900189/.	NA	0.73814/4.63955
chr2:39272536:G:A	2	A	G	0.03448	0.003268	0.006211	0	0.03333	0.01111	missense_variant	MODERATE	MAP4K3	ENSG00000011566	transcript	c.1801C>T	8.238e-06	NA	NA	NA	NA	NA	NA	NA	NA	NA	NA	NA	M	D/D/D/D	0.997	5.58	./M4K3_HUMAN	B/D	P/D	5.58	580601	25.7	1.047	T	Map4k3	N	0.662	21.7268	-0.508805	NA	1.89646
chr4:89029636:G:A	4	A	G	0.03448	0.006536	0.006211	0.01149	0.03333	0.01111	missense_variant	MODERATE	FAM13A	ENSG00000138640	transcript	c.41C>T	0.001054	0.00359425	0.996406	2495,0	0	0.00179712	NA	NA	NA	NA	NA	NA	M	D/D/D/D	0.896	2.39	./FA13A_HUMAN	B	P	4.35	14	27.7	0.079	D	NA	NA	0.987	28.2555	-0.369255	NA	4.34475
chr6:130441098:G:A	6	A	G	0.03448	0.003268	0.006211	0	0.03333	0.01111	missense_variant	MODERATE	TMEM200A	ENSG00000164484	transcript	c.676G>A	1.647e-05	NA	NA	NA	NA	NA	NA	NA	NA	NA	NA	NA	N	N/N/N	0.988	4.84	T200A_HUMAN	B	B	5.7	226	14.28	0.142	T/./T/T	Tmem200a	NA	0.0411	11.2762	-0.843148	NA	1.39097
chr6:31859897:C:T	6	T	C	0.03448	0.003268	0.006211	0	0.03333	0.01111	missense_variant	MODERATE	NEU1	ENSG00000204386	transcript	c.1070G>A	0.0006095	0.000798722	0.999201	2502,0	0	0.000399361	NA	NA	NA	NA	NA	NA	N	N	0.964	0.378	NEUR1_HUMAN	B	B	5.4	357	18.48	-0.585	T	Neu1	N	0.303	37.1137	-0.227663	NA	3.14196
chr8:113314584:T:C	8	C	T	0.03448	0	0.006211	0	0.03333	0.01111	missense_variant	MODERATE	CSMD3	ENSG00000164796	transcript	c.388A>G	0.0003048	NA	NA	NA	NA	NA	NA	NA	NA	NA	NA	NA	L	D/D/N/N	0.999	4.57	./././CSMD3_HUMAN/.	B/B/B/D/P	B/B/B/D/B	5.72	130,130,130,130,90	17.22	1.061	T/T/D	Csmd3	NA	0.585	0.347959	-3.48653	NA	13.9425
chr12:49050196:G:A	12	A	G	0.03448	0	0.006211	0	0.03333	0.01111	missense_variant	MODERATE	KMT2D	ENSG00000167548	transcript	c.3392C>T	0.001291	0.000399361	0.999601	2503,0	0	0.000199681	1	not_specified	CN169374	MedGen	NA	1	N	N	0.232	3.33	MLL2_HUMAN	B	B	5.2	1131	12.95	0.034	D	Kmt2d	NA	NA	0.0648738	-5.2941	abnormal	6.74114
chr12:49600589:C:T	12	T	C	0.03448	0	0.006211	0	0.03333	0.01111	missense_variant	MODERATE	FAM186B	ENSG00000135436	transcript	c.1051G>A	2.471e-05	NA	NA	NA	NA	NA	NA	NA	NA	NA	NA	NA	L	N/N/N	0.032	2.5	./F186B_HUMAN	B	B	5.36	261351	12.16	0.935	T	Fam186b/Prpf40b	NA	./9.89E-01	3.809860816/94.8041991	-1.03649	NA	1.75248/6.06748
chr12:56286609:T:C	12	C	T	0.03448	0	0.006211	0	0.03333	0.01111	missense_variant	MODERATE	CS	ENSG00000062485	transcript	c.79A>G	1.647e-05	NA	NA	NA	NA	NA	NA	NA	NA	NA	NA	NA	L	D/D/D	0.999	4.38	./CISY_HUMAN	B	B	4.38	14,27	27.6	0.964	D/D/D/D/T/D/D/D/D	Cs	NA	0.0494	51.4036	-0.0292476	NA	0.32209
chr12:56286609:T:C	12	C	T	0.03448	0	0.006211	0	0.03333	0.01111	missense_variant	MODERATE	RP11-977G19.10	ENSG00000144785	transcript	c.667A>G	1.647e-05	NA	NA	NA	NA	NA	NA	NA	NA	NA	NA	NA	L	D/D/D	0.999	4.38	./CISY_HUMAN	B	B	4.38	14,27	27.6	0.964	D/D/D/D/T/D/D/D/D	Cs	NA	0.0494	51.4036	-0.0292476	NA	0.32209
chr13:36440120:C:A	13	A	C	0.03448	0.003268	0.006211	0	0.03333	0.01111	missense_variant	MODERATE	CCNA1	ENSG00000133101	transcript	c.1035C>A	0.0001812	NA	NA	NA	NA	NA	NA	NA	NA	NA	NA	NA	N	D/D/D/D	0.995	4.83	./CCNA1_HUMAN	D/P	D/P	5.73	344345	26.3	0.067	./D/T/.	Ccna1	N	0.833	22.3579	-0.492218	NA	1.15697
chr16:667581:G:A	16	A	G	0.03448	0	0.006211	0	0.03333	0.01111	missense_variant	MODERATE	WDR90	ENSG00000161996	transcript	c.5245G>A	4.981e-05	NA	NA	NA	NA	NA	NA	NA	NA	NA	NA	NA	M	N/N/N/N/N/N	0	-0.536	././WDR90_HUMAN	B	P/B/D	3.83	2983461747	21.2	-0.407	D	Wdr90	NA	0.934	90.2807	0.973707	NA	15.3928
chr17:10459310:C:T	17	T	C	0.03448	0	0.006211	0	0.03333	0.01111	missense_variant	MODERATE	MYH4	ENSG00000264424	transcript	c.1528G>A	8.236e-06	NA	NA	NA	NA	NA	NA	NA	NA	NA	NA	NA	L	D	0.996	5.57	MYH4_HUMAN	B	P	5.57	510	23.7	0.935	D	./Myh4	./N	./1.23E-01	./63.62349611	./0.137618858	./abnormal	./12.01419
chr17:40488825:C:T	17	T	C	0.03448	0.003268	0.006211	0.001916	0.03333	0.01111	missense_variant	MODERATE	TNS4	ENSG00000131746	transcript	c.584G>A	0.0009556	0.000399361	0.999601	2503,0	0	0.000199681	NA	NA	NA	NA	NA	1	M	N	0.997	4.75	TENS4_HUMAN	P	D	5.77	195	25.5	0.935	D	Tns4	NA	0.653	36.2821	-0.240612	NA	10.1786
chr17:45396221:T:C	17	C	T	0.03448	0	0.006211	0	0.03333	0.01111	missense_variant	MODERATE	ARHGAP27	ENSG00000159314	transcript	c.2237A>G	0.0004695	NA	NA	NA	NA	NA	NA	NA	NA	NA	NA	NA	L	D/D/D/D/D/D/D	0.993	4.54	./RHG27_HUMAN	D	D	4.54	719746	23.4	0.955	D	Arhgap27	NA	NA	NA	NA	NA	6.02549
chr17:67911528:T:C	17	C	T	0.03448	0	0.006211	0	0.03333	0.01111	missense_variant	MODERATE	BPTF	ENSG00000171634	transcript	c.4022T>C	0.001112	0.000399361	0.999601	2503,0	0	0.000199681	NA	NA	NA	NA	NA	NA	L	N/N/N/N	0.004	-0.985	NA	B	B	5.52	12151341	0.002	-0.215	./T/T/.	Bptf	E	0.278	0.855155	-2.55089	NA	4.49652
chr19:13966716:C:T	19	T	C	0.03448	0.003268	0.006211	0	0.03333	0.01111	missense_variant	MODERATE	RFX1	ENSG00000132005	transcript	c.1768G>A	0.00117	0.00119808	0.998802	2501,0	0	0.000599042	NA	NA	NA	NA	NA	NA	M	D	0.993	4.97	RFX1_HUMAN	P	D	4.97	590	27.5	0.935	D	Rfx1	E	0.045	47.1515	-0.0844696	NA	4.70401
chr19:49701527:G:A	19	A	G	0.03448	0	0.006211	0	0.03333	0.01111	missense_variant	MODERATE	CPT1C	ENSG00000169169	transcript	c.586G>A	8.237e-06	NA	NA	NA	NA	NA	NA	NA	NA	NA	NA	NA	M	D/D/D/D/D	0.34	3.26	./././CPT1C_HUMAN	B/P/B/B	P/D/P/B	4.3	34196196196	28.2	0.924	D/D/././D	Cpt1c	N	0.0663	14.7794	-0.705411	NA	2.17533
chr19:50482170:G:A	19	A	G	0.03448	0	0.006211	0	0.03333	0.01111	missense_variant	MODERATE	EMC10	ENSG00000161671	transcript	c.700G>A	0.0002965	0.00119808	0.998802	2501,0	0	0.000599042	NA	NA	NA	NA	NA	1	M	D/D	0.669	0.909	INM02_HUMAN/.	P	D	3.32	234	23.2	0.051	D/.	Emc10	NA	NA	35.9873	-0.247889	NA	2.89029
chr19:50667522:C:T	19	T	C	0.03448	0	0.006211	0	0.03333	0.01111	missense_variant	MODERATE	SHANK1	ENSG00000161681	transcript	c.4462G>A	0.0001	NA	NA	NA	NA	NA	NA	NA	NA	NA	NA	1	L	N/N/N/N/N	0.668	1.78	SHAN1_HUMAN/.	B	B	1.78	1480867	12.42	0.594	T	Shank1	N	NA	NA	NA	NA	5.62565
chr6:30704319:T:A	6	A	T	0.03448	0.003268	0.003106	0	0.03333	0.01111	missense_variant	MODERATE	MDC1	ENSG00000137337	transcript	c.4864A>T	NA	NA	NA	NA	NA	NA	NA	NA	NA	NA	NA	NA	N	N/N	0.559	-7.98	./MDC1_HUMAN	B	B	3.99	13581622	0.001	0.197	T	./Mdc1	./N	./6.30E-01	./99.83486671	./5.197716727	NA	./10.92667
chr8:64596707:G:A	8	A	G	0.03448	0.003268	0.003106	0.001916	0.03333	0.01111	missense_variant	MODERATE	CYP7B1	ENSG00000172817	transcript	c.1456C>T	0.0006754	0.00119808	0.998802	2501,0	0	0.000599042	5|5|5|4|0	Spastic_paraplegia_5A|Spastic_paraplegia|not_provided|Spastic_Paraplegia\x2c_Recessive|Congenital_Bile_Acid_Synthesis_Defect	C1849115:270800|C0037772|CN221809|CN239433|CN239183	MedGen:OMIM|MedGen|MedGen|MedGen|MedGen	NA	NA	M	A	0.003	5.55	CP7B1_HUMAN	D	D	5.55	486	29	1.048	D	Cyp7b1	N	0.48	28.9337	-0.35994	NA	3.29192
chr13:26047063:G:A	13	A	G	0.03448	0.003268	0.003106	0	0.03333	0.01111	missense_variant	MODERATE	SHISA2	ENSG00000180730	transcript	c.338C>T	8.267e-05	NA	NA	NA	NA	NA	NA	NA	NA	NA	NA	NA	M	D	0.994	4.87	SHSA2_HUMAN	D	D	4.87	113	28.7	1.048	D	Shisa2	E	NA	NA	NA	NA	6.54035
chr19:34404432:T:C	19	C	T	0.03448	0.003268	0.003106	0	0.03333	0.01111	start_lost	HIGH	PDCD2L	ENSG00000126249	transcript	c.2T>C	0.0001953	0.00239617	0.997604	2498,0	0	0.00119808	NA	NA	NA	NA	NA	NA	NA	D	0.158	4.76	PDD2L_HUMAN	D	D	4.76	1	23.3	0.913	D	Pdcd2l	NA	0.382	37.1137	-0.227663	NA	1.23269
chr19:42917767:C:T	19	T	C	0.03448	0.003268	0.003106	0	0.03333	0.01111	missense_variant	MODERATE	PSG6	ENSG00000170848	transcript	c.26G>A	0.002184	0.00439297	0.995607	2493,0	0	0.00219649	NA	NA	NA	NA	NA	NA	M	N/N/N/N	0	-2.95	PSG6_HUMAN/./.	B/P/B	B/P/B	1.47	9	0.001	-1.43	T/T/T/.	NA	NA	./9.64E-01	./98.0301958	./2.166192036	NA	./2.84730
chr20:10043262:G:A	20	A	G	0.03448	0	0.003106	0.001916	0.03333	0.01111	missense_variant	MODERATE	ANKEF1	ENSG00000132623	transcript	c.487G>A	8.236e-05	NA	NA	NA	NA	NA	NA	NA	NA	NA	NA	NA	N	N/N	0.9	1.09	ANKR5_HUMAN	B	B	5.63	163	3.624	0.127	T	./Ankef1	NA	NA	./28.25548478	-0.369255208/.	NA	./9.27712
chr10:73168308:TGAGGAG:T	10	T	TGAGGAG	0.01724	0.01307	0.01863	0.009579	0.03333	0.01111	start_lost&conservative_inframe_deletion	HIGH	FAM149B1	ENSG00000138286	transcript	c.-5_1delGGAGGA	0.0004973	NA	NA	NA	NA	NA	NA	NA	NA	NA	NA	NA	NA	NA	NA	NA	NA	NA	NA	NA	NA	NA	NA	NA	Ecd/Fam149b	./E	./9.98E-01	57.51946214/85.98136353	0.047806932/0.725794416	NA	13.21443/16.34269
chr1:31792232:C:T	1	T	C	0.01724	0.003268	0.01553	0	0.03333	0.02222	missense_variant	MODERATE	SPOCD1	ENSG00000134668	transcript	c.2945G>A	0.0005027	NA	NA	NA	NA	NA	NA	NA	NA	NA	NA	1	L	D/D/D/D/D	0.995	4.49	././SPOC1_HUMAN/.	D/P/P/P	D	5.42	982418982475	35	0.016	T/D/T/D	Spocd1	NA	0.888	95.1522	1.45137	NA	10.6601
chr8:143868219:G:A	8	A	G	0.01724	0.009804	0.01553	0	0.03333	0.01111	missense_variant	MODERATE	EPPK1	ENSG00000261150	transcript	c.5035C>T	0.001879	0.00199681	0.998003	2499,0	0	0.000998403	NA	NA	NA	NA	NA	NA	H	D	0.914	4	NA	D	D	4.88	1679	33	0.902	NA	Eppk1	N	NA	NA	NA	NA	15.646
chr8:144040655:C:A	8	A	C	0.01724	0	0.01553	0	0.03333	0.01111	missense_variant	MODERATE	SPATC1	ENSG00000186583	transcript	c.854C>A	0.000906	0.000399361	0.999601	2503,0	0	0.000199681	NA	NA	NA	NA	NA	NA	L	N/N	0.005	1.82	./SPERI_HUMAN	P	D	4.77	285	23.2	0.768	D	Spatc1	NA	0.392	78.0196	0.450099	NA	4.14068
chr11:6546203:G:A	11	A	G	0.01724	0.01307	0.01553	0.001916	0.03333	0.01111	missense_variant	MODERATE	DNHD1	ENSG00000179532	transcript	c.5264G>A	0.000877	0.000798722	0.999201	2502,0	0	0.000399361	NA	NA	NA	NA	NA	NA	L	D/D	0.84	4.32	DNHD1_HUMAN	B	P	5.23	1755	24.1	1.048	T	Dnhd1	NA	0.953	99.882	6.67633	NA	26.7854
chr1:108718912:G:A	1	A	G	0.01724	0.003268	0.01242	0	0.03333	0.02222	missense_variant	MODERATE	FNDC7	ENSG00000143107	transcript	c.461G>A	0.001451	0.00119808	0.998802	2501,0	0	0.000599042	NA	NA	NA	NA	NA	NA	N	N/N	0.949	4.78	NA	B	B	5.69	154	7.822	1.048	T	Fndc7	NA	0.412	94.6037	1.37974	NA	7.54892
chr1:145826565:A:C	1	C	A	0.01724	0.003268	0.01242	0	0.03333	0.02222	structural_interaction_variant	HIGH	POLR3C	ENSG00000186141	interaction	c.259A>C	8.236e-06	NA	NA	NA	NA	NA	NA	NA	NA	NA	NA	NA	NA	NA	NA	NA	NA	NA	NA	NA	NA	NA	NA	NA	Polr3c	NA	0.857	82.1656	0.575098	NA	2.7379
chr1:165891262:A:G	1	G	A	0.01724	0.003268	0.01242	0	0.03333	0.01111	missense_variant	MODERATE	UCK2	ENSG00000143179	transcript	c.296A>G	NA	NA	NA	NA	NA	NA	NA	NA	NA	NA	NA	NA	L	D/D	1	5.22	UCK2_HUMAN	B	B	5.22	99	17.36	0.238	T	Uck2	NA	0.155	35.4211	-0.25153	NA	0.33526
chr1:26161416:C:T	1	T	C	0.01724	0.003268	0.01242	0	0.03333	0.02222	missense_variant	MODERATE	FAM110D	ENSG00000197245	transcript	c.125C>T	7.493e-05	NA	NA	NA	NA	NA	NA	NA	NA	NA	NA	NA	N	N	0.998	4.95	GRPP1_HUMAN	P	P	4.95	42	23.3	0.789	T	Grrp1	NA	NA	NA	NA	NA	6.80877
chr2:216148254:G:T	2	T	G	0.01724	0	0.01242	0	0.03333	0.02222	missense_variant	MODERATE	XRCC5	ENSG00000079246	transcript	c.1648G>T	0.001491	0.00199681	0.998003	2499,0	0	0.000998403	NA	NA	NA	NA	NA	NA	L	D/D	0.988	5.62	XRCC5_HUMAN	B	B	5.62	550	17.37	0.998	T	Xrcc5	E	NA	23.4253	-0.468351	NA	1.50439
chr3:151453618:C:T	3	T	C	0.01724	0.01961	0.01242	0.003831	0.03333	0.01111	missense_variant	MODERATE	IGSF10	ENSG00000152580	transcript	c.481G>A	0.01	0.0171725	0.982029	2459,2	0.000798722	0.00938498	NA	NA	NA	NA	NA	NA	L	D	0.999	5.29	IGS10_HUMAN	D	D	5.29	161	33	0.935	D	Igsf10	NA	0.997	54.0399	0.00328895	NA	5.95755
chr5:179623115:C:A	5	A	C	0.01724	0.003268	0.01242	0	0.03333	0.02222	missense_variant	MODERATE	HNRNPH1	ENSG00000169045	transcript	c.19G>T	NA	NA	NA	NA	NA	NA	NA	NA	NA	NA	NA	NA	L	N/N/N/N/N	0.66	2.71	HNRH1_HUMAN	B	B	3.58	7	19.38	-0.061	T/T/T/T/T/T/D/D/T/T/D/T/T/T/T/T/T/T/./D	Hnrnph1	NA	0.0638	33.9703	-0.273576	NA	0.63463
chr6:155296961:C:T	6	T	C	0.01724	0	0.01242	0	0.03333	0.01111	missense_variant	MODERATE	TFB1M	ENSG00000029639	transcript	c.538G>A	0.0008813	0.00119808	0.998802	2501,0	0	0.000599042	NA	NA	NA	NA	NA	1	H	D	0.999	5.22	TFB1M_HUMAN	D	D	6.08	180	31	0.892	D	Tfb1m	E	0.903	70.4352	0.26281	NA	2.47609
chr6:27310157:C:T	6	T	C	0.01724	0.003268	0.01242	0	0.03333	0.02222	missense_variant	MODERATE	POM121L2	ENSG00000158553	transcript	c.2014G>A	0.0007347	0.000399361	0.999601	2503,0	0	0.000199681	NA	NA	NA	NA	NA	NA	L	N/N	0.021	2.3	NA	B	P	4.11	672	11.63	0.581	T	Pom121l2	NA	NA	NA	NA	NA	12.7891
chr7:100600687:G:A	7	A	G	0.01724	0	0.01242	0	0.03333	0.02222	missense_variant	MODERATE	FBXO24	ENSG00000106336	transcript	c.1645G>A	8.236e-06	NA	NA	NA	NA	NA	NA	NA	NA	NA	NA	NA	L	D/N/N/N	0.957	4.44	./././FBX24_HUMAN	P	D	4.44	499549511511	25.8	1.036	D	./Fbxo24	NA	./4.19E-01	./18.7839113	-0.576764155/.	NA	./8.07452
chr7:4860514:C:T	7	T	C	0.01724	0	0.01242	0	0.03333	0.02222	missense_variant	MODERATE	PAPOLB	ENSG00000218823	transcript	c.1297G>A	2.472e-05	NA	NA	NA	NA	NA	NA	NA	NA	NA	NA	NA	L	D/D/D	0.998	4.53	NA	B	B	4.53	433	16.17	0.069	NA	Papolb/Radil	./N	./6.81E-01	./68.73083274	./0.236922632	./abnormal	10.87748/11.22238
chr7:6153934:A:G	7	G	A	0.01724	0.006536	0.01242	0.007663	0.03333	0.02222	missense_variant	MODERATE	USP42	ENSG00000106346	transcript	c.2380A>G	0.003432	0.000798722	0.999201	2502,0	0	0.000399361	NA	NA	NA	NA	NA	NA	N	N	0	-9.35	./UBP42_HUMAN	B	B	5.46	794	0.001	-0.209	T	Usp42	NA	0.284	80.3963	0.521707	abnormal	11.0635
chr7:6154240:G:T	7	T	G	0.01724	0.006536	0.01242	0.007663	0.03333	0.02222	missense_variant	MODERATE	USP42	ENSG00000106346	transcript	c.2686G>T	0.003432	0.000798722	0.999201	2502,0	0	0.000399361	NA	NA	NA	NA	NA	NA	L	N	0	-0.625	././UBP42_HUMAN	B	B	4.51	792896896	0.003	-1.92	T	Usp42	NA	0.284	80.3963	0.521707	abnormal	11.0635
chr7:64219820:A:G	7	G	A	0.01724	0	0.01242	0	0.03333	0.02222	missense_variant	MODERATE	ZNF735	ENSG00000223614	transcript	c.769A>G	NA	NA	NA	NA	NA	NA	NA	NA	NA	NA	NA	NA	N	NA	0.042	-1.62	ZN735_HUMAN	B	B	0.81	257	6.771	0.371	NA	NA	NA	NA	NA	NA	NA	NA
chr8:140800563:G:A	8	A	G	0.01724	0	0.01242	0	0.03333	0.01111	missense_variant	MODERATE	PTK2	ENSG00000169398	transcript	c.1121C>T	8.236e-06	NA	NA	NA	NA	NA	NA	NA	NA	NA	NA	NA	L	D/D/D/D/D/D/D	1	6.02	././FAK1_HUMAN/././.	D/P/D/D/D/P	D	6.02	3.30237e+17	34	1.048	D	Ptk2	E	0.286	3.54447	-1.50644	abnormal	1.48998
chr8:142354721:A:G	8	G	A	0.01724	0	0.01242	0	0.03333	0.01111	missense_variant	MODERATE	TSNARE1	ENSG00000171045	transcript	c.4T>C	NA	NA	NA	NA	NA	NA	NA	NA	NA	NA	NA	NA	L	N/N/N/N	0.148	3.47	././TSNA1_HUMAN/.	D	D	3.47	2	23.5	1.088	D/D/D/D/D/.	NA	NA	0.914	91.3659	1.05084	NA	15.4082
chr8:19505221:G:A	8	A	G	0.01724	0.003268	0.01242	0	0.03333	0.01111	missense_variant	MODERATE	CSGALNACT1	ENSG00000147408	transcript	c.614C>T	0.0003047	0.00159744	0.998403	2500,0	0	0.000798722	NA	NA	NA	NA	NA	NA	M	D/D/D/D/D	0.033	6.04	CGAT1_HUMAN	P	P	6.04	205	25.1	1.048	D	Csgalnact1	N	0.799	45.6476	-0.104697	NA	4.2368
chr9:17457591:C:T	9	T	C	0.01724	0	0.01242	0	0.03333	0.01111	missense_variant	MODERATE	CNTLN	ENSG00000044459	transcript	c.3182C>T	NA	NA	NA	NA	NA	NA	NA	NA	NA	NA	NA	NA	M	N/N/N	1	5.69	CNTLN_HUMAN/./.	B	B	5.69	1061	21.9	0.892	T	Cntln	NA	0.983	78.2909	0.461042	NA	11.986
chr9:82061356:T:C	9	C	T	0.01724	0	0.01242	0	0.03333	0.02222	splice_acceptor_variant&intron_variant	HIGH	SPATA31B1P	ENSG00000231649	transcript	n.309-2A>G	1.654e-05	NA	NA	NA	NA	NA	NA	NA	NA	NA	NA	NA	NA	NA	NA	NA	NA	NA	NA	NA	NA	NA	NA	NA	NA	NA	NA	NA	NA	NA	NA
chr11:12220271:G:A	11	A	G	0.01724	0	0.01242	0	0.03333	0.02222	missense_variant	MODERATE	MICAL2	ENSG00000133816	transcript	c.1019G>A	0.0004448	0.000399361	0.999601	2503,0	0	0.000199681	NA	NA	NA	NA	NA	1	M	D/D/D/D/D	0.997	5.65	././././MICA2_HUMAN	D/D/P/D/P	D	5.65	340	34	1.048	D	Mical2	NA	NA	81.2279	0.549231	NA	4.94889
chr14:23988991:A:G	14	G	A	0.01724	0.003268	0.01242	0	0.03333	0.02222	missense_variant	MODERATE	DHRS4L2	ENSG00000187630	transcript	c.44A>G	0.0001319	0.000399361	0.999601	2503,0	0	0.000199681	NA	NA	NA	NA	NA	NA	N	N/N/N/N/N/N/N/N	0.001	-3.92	./DR4L2_HUMAN	B	B	2.83	15,13	0.01	-0.416	T/T/T/T/T/.	NA	NA	0.147	98.6141	2.46582	NA	12.4679
chr14:75280102:A:G	14	G	A	0.01724	0.006536	0.01242	0	0.03333	0.01111	missense_variant	MODERATE	FOS	ENSG00000170345	transcript	c.367A>G	0.00182	0.000798722	0.999201	2502,0	0	0.000399361	NA	NA	NA	NA	NA	NA	NA	N/N/N/N/N	0.998	5.95	NA	NA	NA	5.95	NA	10.77	1.199	T	Fos	E	0.255	50.0118	-0.0494742	NA	1.12664
chr15:74032683:G:A	15	A	G	0.01724	0.003268	0.01242	0.005747	0.03333	0.02222	missense_variant	MODERATE	PML	ENSG00000140464	transcript	c.1366G>A	0.0004695	NA	NA	NA	NA	NA	NA	NA	NA	NA	NA	NA	L	N/N/N/N/N/N/N/N/N/N/N/N/N/N	0.018	2.52	PML_HUMAN/./././.	B/P/B/B/B	P/D/P/P/P	3.43	456	23.1	0.953	T	Pml	N	0.0112	64.1189	0.148735	NA	1.8023
chr22:43773055:A:G	22	G	A	0.01724	0.003268	0.01242	0.01149	0.03333	0.02222	missense_variant	MODERATE	EFCAB6	ENSG00000186976	transcript	c.188T>C	0.005609	0.00638978	0.99361	2488,0	0	0.00319489	NA	NA	NA	NA	NA	NA	M	D/D/D/D	1	4.92	./EFCB6_HUMAN	P	D	4.92	63	26.3	1.199	T	Efcab6	NA	0.982	98.1658	2.22701	NA	8.76518
chr5:140857644:C:G	5	G	C	0.01724	0.003268	0.009434	0	0.03333	0.01136	missense_variant	MODERATE	PCDHA10	ENSG00000250120	transcript	c.1596C>G	NA	NA	NA	NA	NA	NA	NA	NA	NA	NA	NA	NA	N	D/D/N/N/D/D/D/D/D/D/D/D/D/D/D	0.998	1.74	./PCDAA_HUMAN/.	P/B/P	B/P/P	3.63	532	22.9	0.867	./D/D	./Pcdha1/Pcdha2/Pcdha3/Pcdha4/Pcdha5/Pcdha6/Pcdha7/Pcdha8/Pcdha9	./N	7.20E-01/8.04E-01/8.05E-01/8.61E-01/8.74E-01/8.93E-01/9.04E-01/9.12E-01/9.25E-01/9.56E-01	13.18117481/15.40457655/54.17551309/59.17669262/60.76315169/67.54541165/88.12809625/95.39396084/95.93064402/97.23401746	13111.8	NA	12.16143/16.59881/2.96875/26.47872/3.29050/4.35381/4.73693/5.50488/5.85119/9.60100
chr15:74615859:C:CG	15	CG	C	0.01724	0.003268	0.009434	0.005792	0.03333	0.01136	frameshift_variant	HIGH	CLK3	ENSG00000179335	transcript	c.409dupG	0.0001529	NA	NA	NA	NA	NA	NA	NA	NA	NA	NA	NA	NA	NA	NA	NA	NA	NA	NA	NA	NA	NA	NA	NA	Clk3	NA	0.682	15.6169	-0.670412	NA	8.84444
chr1:108782662:C:T	1	T	C	0.01724	0.003268	0.009317	0	0.03333	0.01111	missense_variant	MODERATE	STXBP3	ENSG00000116266	transcript	c.919C>T	NA	NA	NA	NA	NA	NA	NA	NA	NA	NA	NA	NA	M	D	1	5.79	STXB3_HUMAN	D	D	5.79	307	23.7	0.852	T	Stxbp3	E	0.606	21.4142	-0.514264	abnormal	3.00897
chr2:164743693:T:C	2	C	T	0.01724	0	0.009317	0	0.03333	0.02222	missense_variant	MODERATE	COBLL1	ENSG00000082438	transcript	c.383A>G	4.119e-05	NA	NA	NA	NA	NA	NA	NA	NA	NA	NA	NA	M	D/D/D/D/D	1	4.86	COBL1_HUMAN/././.	P	D	6.03	113,128,75,113	20.2	0.123	D/D/D/D/./D/T/T/D/D	Cobll1	NA	0.0845	76.5393	0.409651	NA	8.6319
chr2:205118973:G:A	2	A	G	0.01724	0	0.009317	0	0.03333	0.02222	missense_variant	MODERATE	PARD3B	ENSG00000116117	transcript	c.733G>A	3.311e-05	NA	NA	NA	NA	NA	NA	NA	NA	NA	NA	NA	M	D/D/D/D	0.994	5.65	./PAR3L_HUMAN/././.	P/B/P/P/P	P/P/D/D/P	5.65	245	32	1.048	D/./D/D/D/././.	Pard3b	NA	0.94	62.7506	0.126687	NA	5.67705
chr2:210437784:T:C	2	C	T	0.01724	0	0.009317	0	0.03333	0.02222	missense_variant	MODERATE	LANCL1	ENSG00000115365	transcript	c.779A>G	0.0009472	0.00559105	0.994409	2490,0	0	0.00279553	NA	NA	NA	NA	NA	NA	H	D/D/D/D/D	0.999	5.34	LANC1_HUMAN	D	D	5.34	260	25.9	1.011	D	./Lancl1	NA	./8.46E-01	./69.45623968	./0.242582624	NA	./2.09329
chr2:210437784:T:C	2	C	T	0.01724	0	0.009317	0	0.03333	0.02222	structural_interaction_variant	HIGH	LANCL1	ENSG00000115365	interaction	c.779A>G	0.0009472	0.00559105	0.994409	2490,0	0	0.00279553	NA	NA	NA	NA	NA	NA	H	D/D/D/D/D	0.999	5.34	LANC1_HUMAN	D	D	5.34	260	25.9	1.011	D	./Lancl1	NA	./8.46E-01	./69.45623968	./0.242582624	NA	./2.09329
chr2:237575108:T:C	2	C	T	0.01724	0.006536	0.009317	0.003831	0.03333	0.01111	missense_variant	MODERATE	RAB17	ENSG00000124839	transcript	c.550A>G	0.038	0.152955	0.798722	2000121	0.0483227	0.1248	NA	NA	NA	NA	NA	NA	N	P/P/P/P	0.002	-0.00717	RAB17_HUMAN	B	B	3.05	184	0.079	-0.47	T/D	Rab17	NA	0.507	79.376	0.485093	NA	4.39821
chr2:97585356:C:G	2	G	C	0.01724	0	0.009317	0	0.03333	0.01111	missense_variant	MODERATE	ANKRD36B	ENSG00000196912	transcript	c.204G>C	6.76e-05	NA	NA	NA	NA	NA	NA	NA	NA	NA	NA	NA	N	NA	0	-0.0754	AN36B_HUMAN	B	B	1.96	68	1.861	-0.465	NA	NA	NA	NA	NA	NA	NA	NA
chr3:101660004:T:C	3	C	T	0.01724	0	0.009317	0	0.03333	0.01111	missense_variant	MODERATE	ZBTB11	ENSG00000066422	transcript	c.1825A>G	NA	NA	NA	NA	NA	NA	NA	NA	NA	NA	NA	NA	L	N	1	4.53	ZBT11_HUMAN	B	B	5.7	609	15.49	1.011	T	Zbtb11	NA	0.641	4.91861	-1.30435	NA	3.09279
chr3:112123661:G:C	3	C	G	0.01724	0.003268	0.009317	0	0.03333	0.01111	missense_variant	MODERATE	GCSAM	ENSG00000174500	transcript	c.337C>G	0.00285	0.00559105	0.994409	2490,0	0	0.00279553	NA	NA	NA	NA	NA	NA	N	N/N/N	0.009	-3.07	GCET2_HUMAN	B	B	3.94	111	0.002	-0.81	T	BC016579/Gcsam	./N	./8.68E-01	24.00330267/93.34748762	-0.36281	NA	0.58303/1.44050
chr3:122626975:G:GA	3	GA	G	0.01724	0.003268	0.009317	0	0.03333	0.01111	frameshift_variant	HIGH	PARP15	ENSG00000173200	transcript	c.1387dupA	0.0003789	NA	NA	NA	NA	NA	NA	NA	NA	NA	NA	1	NA	NA	NA	NA	NA	NA	NA	NA	NA	NA	NA	NA	NA	NA	0.987	98.7851	2.62205	NA	11.0268
chr3:38712391:C:T	3	T	C	0.01724	0.003268	0.009317	0	0.03333	0.02222	missense_variant	MODERATE	SCN10A	ENSG00000185313	transcript	c.3859G>A	0.0005024	NA	NA	NA	NA	NA	NA	NA	NA	NA	NA	NA	M	D	0.997	4.88	SCNAA_HUMAN	D	D	4.88	1287	34	0.935	D	Scn10a	N	0.0382	4.73579	-1.32328	NA	7.59207
chr3:45089121:C:T	3	T	C	0.01724	0.01961	0.009317	0.001916	0.03333	0.01111	missense_variant	MODERATE	CDCP1	ENSG00000163814	transcript	c.2014G>A	0.002907	0.000798722	0.999201	2502,0	0	0.000399361	NA	NA	NA	NA	NA	NA	M	N	0.002	1.95	CDCP1_HUMAN	B	B	5.7	672	11.57	0.069	T	Cdcp1	NA	0.777	70.7301	0.271908	NA	3.6063
chr3:57461626:T:C	3	C	T	0.01724	0.006536	0.009317	0	0.03333	0.02222	missense_variant	MODERATE	DNAH12	ENSG00000174844	transcript	c.2599A>G	0.001105	0.000399361	0.999601	2503,0	0	0.000199681	NA	NA	NA	NA	NA	NA	N	N	0.995	-1.3	DYH12_HUMAN	B	B	5.43	844	0.023	-0.384	T	Dnah12	NA	0.956	88.3581	0.841481	NA	18.4885
chr5:140496837:A:G	5	G	A	0.01724	0.003268	0.009317	0	0.03333	0.01111	missense_variant	MODERATE	ANKHD1	ENSG00000131503	transcript	c.2563A>G	NA	NA	NA	NA	NA	NA	NA	NA	NA	NA	NA	1	L	D/D/D	1	5.76	././ANKH1_HUMAN	D	D	5.76	855	23.3	1.14	D	Ankhd1	NA	./4.07E-01	0.890540222/1.138240151	0.930348	./abnormal	./3.49714
chr5:140496837:A:G	5	G	A	0.01724	0.003268	0.009317	0	0.03333	0.01111	missense_variant	MODERATE	ANKHD1-EIF4EBP3	ENSG00000254996	transcript	c.2563A>G	NA	NA	NA	NA	NA	NA	NA	NA	NA	NA	NA	1	L	D/D/D	1	5.76	././ANKH1_HUMAN	D	D	5.76	855	23.3	1.14	D	Ankhd1	NA	./4.07E-01	0.890540222/1.138240151	0.930348	./abnormal	./3.49714
chr5:151554559:G:A	5	A	G	0.01724	0.003268	0.009317	0	0.03333	0.01111	missense_variant	MODERATE	FAT2	ENSG00000086570	transcript	c.3748C>T	1.647e-05	NA	NA	NA	NA	NA	NA	NA	NA	NA	NA	1	M	D	0.999	5.46	FAT2_HUMAN	P	D	5.46	1250	34	1.048	D	Fat2	N	0.642	97.5348	1.95166	NA	28.4417
chr5:58617727:G:C	5	C	G	0.01724	0	0.009317	0	0.03333	0.01111	missense_variant	MODERATE	RAB3C	ENSG00000152932	transcript	c.109G>C	NA	NA	NA	NA	NA	NA	NA	NA	NA	NA	NA	NA	H	D	0.996	5.7	RAB3C_HUMAN	D	D	5.7	37	31	1.048	D	Rab3c	N	0.504	32.6197	-0.295622	NA	0.2942
chr5:850530:G:C	5	C	G	0.01724	0.006536	0.009317	0	0.03333	0.01111	missense_variant	MODERATE	ZDHHC11	ENSG00000188818	transcript	c.73C>G	0.002586	0.00199681	0.998003	2499,0	0	0.000998403	NA	NA	NA	NA	NA	NA	M	N/N	0.001	1.28	ZDH11_HUMAN	B	P	4.17	25	8.189	0.9	D	Brd9/Zdhhc11	NA	3.29E-01/9.78E-01	12.48525596/90.42816702	-0.814148	NA	3.10549/3.64776
chr6:30950937:A:C	6	C	A	0.01724	0.003268	0.009317	0	0.03333	0.02222	missense_variant	MODERATE	DPCR1	ENSG00000168631	transcript	c.2674A>C	NA	NA	NA	NA	NA	NA	NA	NA	NA	NA	NA	NA	NA	N/N	0	-3.3	NA	B	B	1.65	825	0.001	-2.333	NA	./Dpcr1	NA	./4.36E-01/6.17E-01	./67.71644256/99.06227884	./0.21326276/2.820592219	NA	./3.64879/8.39231
chr7:100765532:A:C	7	C	A	0.01724	0.003268	0.009317	0.003831	0.03333	0.01111	missense_variant	MODERATE	ZAN	ENSG00000146839	transcript	c.4448A>C	0.003075	0.000399361	0.999601	2503,0	0	0.000199681	NA	NA	NA	NA	NA	NA	M	N/N/N/N	0.028	0.449	./ZAN_HUMAN	B	B	3.99	1483	4.584	0.237	NA	Zan	NA	NA	NA	NA	NA	NA
chr7:103092636:G:A	7	A	G	0.01724	0.003268	0.009317	0.001916	0.03333	0.01111	missense_variant	MODERATE	ARMC10	ENSG00000170632	transcript	c.688G>A	0.001623	0.00159744	0.998403	2500,0	0	0.000798722	NA	NA	NA	NA	NA	NA	M	D/D/D/D/D/D	0.698	5.25	././ARM10_HUMAN	B/D/D	B/D/D	5.25	195195230	33	1.048	D	Armc10	NA	0.936	63.1989	0.128714	NA	4.69484
chr7:152162814:G:A	7	A	G	0.01724	0.003268	0.009317	0.001916	0.03333	0.01111	missense_variant	MODERATE	KMT2C	ENSG00000055609	transcript	c.10763C>T	0.002529	0.00119808	0.998802	2501,0	0	0.000599042	1	not_specified	CN169374	MedGen	NA	3	M	D/D	0.483	5.51	MLL3_HUMAN/./.	D	D	5.51	358826493588	28.6	1.048	D	Kmt2c	E	NA	0.908233	-2.51637	NA	19.4302
chr7:158829906:C:T	7	T	C	0.01724	0.003268	0.009317	0	0.03333	0.01111	missense_variant	MODERATE	ESYT2	ENSG00000117868	transcript	c.133G>A	NA	NA	NA	NA	NA	NA	NA	NA	NA	NA	NA	NA	N	NA	0	-3.22	NA	NA	NA	1.61	NA	4.553	-1.821	NA	Esyt2	NA	0.522	45.6063	-0.106516	NA	17.1154
chr7:29884569:CAGA:C	7	C	CAGA	0.01724	0	0.009317	0	0.03333	0.01111	disruptive_inframe_deletion	MODERATE	WIPF3	ENSG00000122574	transcript	c.1082_1084delAGA	1.683e-05	NA	NA	NA	NA	NA	NA	NA	NA	NA	NA	NA	NA	NA	NA	NA	NA	NA	NA	NA	NA	NA	NA	NA	Wipf3	N	NA	NA	NA	NA	3.55213
chr8:27604944:G:A	8	A	G	0.01724	0.003268	0.009317	0	0.03333	0.02222	missense_variant	MODERATE	CLU	ENSG00000120885	transcript	c.809C>T	0.000733	0.000798722	0.999201	2502,0	0	0.000399361	NA	NA	NA	NA	NA	3	L	N/N/N/N/N/N	0.001	-0.132	./././CLUS_HUMAN	B	B	4.24	135322281270	0.952	0.064	T	Clu	N	NA	64.8207	0.156218	abnormal	4.89715
chr8:30689259:C:T	8	T	C	0.01724	0	0.009317	0	0.03333	0.01111	missense_variant	MODERATE	GSR	ENSG00000104687	transcript	c.943G>A	0.0006424	0.000399361	0.999601	2503,0	0	0.000199681	NA	NA	NA	NA	NA	NA	M	D/D/D/D/D	0.047	3.73	GSHR_HUMAN	B	B	5.83	315	18.68	0.935	T	Gsr	N	0.468	29.3112	-0.3563	NA	4.80756
chr10:17771381:G:C	10	C	G	0.01724	0.003268	0.009317	0	0.03333	0.01111	missense_variant&splice_region_variant	MODERATE	TMEM236	ENSG00000148483	transcript	c.330G>C	0.001106	0.000399361	0.999601	2503,0	0	0.000199681	NA	NA	NA	NA	NA	NA	NA	D/D	0.995	5.45	./TM236_HUMAN	P	D	5.45	36110	23.4	1.048	T	Tmem236	NA	NA	NA	NA	NA	5.38508
chr10:38054930:C:T	10	T	C	0.01724	0	0.009317	0.003831	0.03333	0.02222	missense_variant	MODERATE	ZNF33A	ENSG00000189180	transcript	c.860C>T	0.013	0.0435304	0.95647	2395,0	0	0.0217652	NA	NA	NA	NA	NA	1	N	N/N/N/N	0	-0.393	./ZN33A_HUMAN/.	B	B	2.05	275268269	15.42	0.57	././././T	NA	NA	0.918	66.2479	0.183723	NA	7.80645
chr10:49646624:G:T	10	T	G	0.01724	0	0.009317	0	0.03333	0.01111	stop_gained	HIGH	CHAT	ENSG00000070748	transcript	c.1231G>T	8.236e-06	NA	NA	NA	NA	NA	NA	NA	NA	NA	NA	NA	NA	A/A/A/A/A/A	0.467	5.46	NA	NA	NA	5.46	NA	48	1.048	NA	Chat	E	0.0062	96.0545	1.62777	abnormal	9.10029
chr11:74033828:G:C	11	C	G	0.01724	0	0.009317	0	0.03333	0.01111	missense_variant	MODERATE	C2CD3	ENSG00000168014	transcript	c.6332C>G	NA	NA	NA	NA	NA	NA	NA	NA	NA	NA	NA	NA	M	N	0.993	0.864	NA	NA	NA	6.17	NA	11.65	0.127	D	C2cd3	E	0.5	98.0774	2.1773	NA	18.8308
chr12:16277456:C:T	12	T	C	0.01724	0.006536	0.009317	0.003831	0.03333	0.01111	missense_variant	MODERATE	SLC15A5	ENSG00000188991	transcript	c.230G>A	0.000688	0.000798722	0.999201	2502,0	0	0.000399361	NA	NA	NA	NA	NA	NA	N	N	0.218	1.78	NA	NA	NA	5.56	NA	0.002	0.125	T	Slc15a5	NA	NA	98.6553	2.5063	NA	5.06636
chr14:55179634:C:T	14	T	C	0.01724	0.003268	0.009317	0	0.03333	0.01111	missense_variant	MODERATE	DLGAP5	ENSG00000126787	transcript	c.769G>A	8.237e-05	NA	NA	NA	NA	NA	NA	NA	NA	NA	NA	NA	M	N/N	0.329	4.37	./DLGP5_HUMAN	B	D	4.37	257	22.5	0.935	D/T	Dlgap5	N	0.972	37.6622	-0.218565	NA	13.2238
chr14:67772212:T:C	14	C	T	0.01724	0	0.009317	0	0.03333	0.01111	splice_acceptor_variant&intron_variant	HIGH	ZFYVE26	ENSG00000072121	transcript	c.5321-2A>G	NA	NA	NA	NA	NA	NA	NA	NA	NA	NA	NA	1	NA	D/D	0.947	5.98	NA	NA	NA	5.98	NA	25.2	1.061	NA	Zfyve26	NA	0.892	33.5928	-0.274087	abnormal	10.0961
chr15:65598456:T:C	15	C	T	0.01724	0.003268	0.009317	0	0.03333	0.01111	missense_variant	MODERATE	VWA9	ENSG00000138614	transcript	c.721A>G	NA	NA	NA	NA	NA	NA	NA	NA	NA	NA	NA	NA	L	D/D/D/D/D/D/D	0.997	5.89	./././CO044_HUMAN	B	P/B/P/P	5.89	156169241205	17.11	0.964	T	Vwa9	NA	NA	23.0361	-0.471993	NA	0.90857
chr16:2317763:T:A	16	A	T	0.01724	0.006536	0.009317	0.001916	0.03333	0.02222	missense_variant&splice_region_variant	MODERATE	ABCA3	ENSG00000167972	transcript	c.875A>T	0.002232	0.00159744	0.998403	2500,0	0	0.000798722	255|5	Surfactant_metabolism_dysfunction\x2c_pulmonary\x2c_3|not_provided	C1970456:610921:ORPHA440402|CN221809	MedGen:OMIM:Orphanet|MedGen	NA	NA	H	D/D	0.997	4.97	././ABCA3_HUMAN	D	D	4.97	292354292	31	0.964	D	Abca3	E	0.0274	3.7096	-1.47769	NA	2.97844
chr16:88733939:C:T	16	T	C	0.01724	0	0.009317	0	0.03333	0.02222	missense_variant	MODERATE	PIEZO1	ENSG00000103335	transcript	c.2296G>A	NA	NA	NA	NA	NA	NA	NA	NA	NA	NA	NA	NA	L	N	0.001	3.4	PIEZ1_HUMAN	B	B	4.43	766	7.443	0.935	T	Piezo1	NA	NA	99.599	3.74737	abnormal	21.1235
chr16:88738610:C:A	16	A	C	0.01724	0	0.009317	0	0.03333	0.02222	missense_variant	MODERATE	PIEZO1	ENSG00000103335	transcript	c.592G>T	NA	NA	NA	NA	NA	NA	NA	NA	NA	NA	NA	NA	M	N	0.425	2.4	PIEZ1_HUMAN	B	B	4.4	198	9.695	0.024	T	Piezo1	NA	NA	99.599	3.74737	abnormal	21.1235
chr16:90075910:T:C	16	C	T	0.01724	0	0.009317	0	0.03333	0.02222	start_lost	HIGH	PRDM7	ENSG00000126856	transcript	c.1A>G	2.482e-05	NA	NA	NA	NA	NA	NA	NA	NA	NA	NA	NA	NA	D/N	0.135	1.39	PRDM7_HUMAN	B	P	1.39	1	21.4	0.621	D	NA	NA	0.908	97.4168	1.91079	NA	13.05
chr17:8797460:G:A	17	A	G	0.01724	0.003268	0.009317	0	0.03333	0.02222	missense_variant	MODERATE	MFSD6L	ENSG00000185156	transcript	c.1661C>T	0.017	0.0650958	0.932109	2334,7	0.00279553	0.0353435	NA	NA	NA	NA	NA	1	M	P	0.679	5.03	MFS6L_HUMAN	D	D	5.03	554	27.6	1.048	D	Mfsd6l	NA	0.203	98.8323	2.64959	NA	13.712
chr19:1827021:T:TGGAGGA	19	TGGAGGA	T	0.01724	0	0.009317	0.001916	0.03333	0.02222	conservative_inframe_insertion	MODERATE	REXO1	ENSG00000079313	transcript	c.1762_1767dupTCCTCC	0.000673	NA	NA	NA	NA	NA	NA	NA	NA	NA	NA	NA	NA	NA	NA	NA	NA	NA	NA	NA	NA	NA	NA	NA	Rexo1	NA	0.297	4.53527	-1.35787	NA	16.7328
chr19:35527275:A:G	19	G	A	0.01724	0.006536	0.009317	0	0.03333	0.01111	missense_variant	MODERATE	SBSN	ENSG00000189001	transcript	c.1007T>C	NA	NA	NA	NA	NA	NA	NA	NA	NA	NA	NA	NA	L	N/N/N	0	-8.63	NA	B	B	4.31	336	0.001	-2.37	T	Sbsn	NA	0.523	97.6645	1.99719	NA	9.38563
chr9:131554733:G:A	9	A	G	0.01724	0	0.006369	0	0.03333	0.02326	missense_variant	MODERATE	RP11-40A7.2	ENSG00000283526	transcript	c.202G>A	NA	NA	NA	NA	NA	NA	NA	NA	NA	NA	NA	NA	NA	NA	NA	NA	NA	NA	NA	NA	NA	NA	NA	NA	NA	NA	NA	NA	NA	NA	NA
chr1:108725993:A:G	1	G	A	0.01724	0	0.006211	0	0.03333	0.01111	missense_variant	MODERATE	FNDC7	ENSG00000143107	transcript	c.1100A>G	0.027	0.121006	0.849042	2126,75	0.0299521	0.0904553	NA	NA	NA	NA	NA	NA	M	P/P	0.998	4.93	FNDC7_HUMAN/.	P	D	6.05	368367	24.3	0.244	T	Fndc7	NA	0.412	94.6037	1.37974	NA	7.54892
chr1:109491046:C:T	1	T	C	0.01724	0	0.006211	0	0.03333	0.01111	missense_variant	MODERATE	ATXN7L2	ENSG00000162650	transcript	c.1483C>T	0.009291	0.0511182	0.945288	2367,9	0.00359425	0.0291534	NA	NA	NA	NA	NA	NA	L	D/D	1	5.17	AT7L2_HUMAN	B	B	5.17	495	10.11	0.919	T/.	Atxn7l2	NA	0.226	10.0318	-0.90929	NA	3.82196
chr1:109713742:T:A	1	A	T	0.01724	0	0.006211	0	0.03333	0.01111	missense_variant	MODERATE	GSTM5	ENSG00000134201	transcript	c.341T>A	0.001153	0.0119808	0.988019	2474,0	0	0.00599042	NA	NA	NA	NA	NA	NA	M	N/N/N	0.001	2.1	./GSTM5_HUMAN	P	P	2.1	73114	20.5	0.368	D	Gstm1	NA	0.863	89.4374	0.905808	NA	4.62021
chr1:111414693:G:A	1	A	G	0.01724	0	0.006211	0	0.03333	0.01111	missense_variant	MODERATE	OVGP1	ENSG00000085465	transcript	c.1808C>T	0.001178	0.0111821	0.988419	2475,1	0.000399361	0.00599042	NA	NA	NA	NA	NA	NA	N	N	0	1.16	OVGP1_HUMAN/.	B	B	4.26	603667	1.003	-0.313	T	Ovgp1	NA	0.922	96.0309	1.62412	NA	9.98625
chr1:111414748:G:C	1	C	G	0.01724	0	0.006211	0	0.03333	0.01111	missense_variant	MODERATE	OVGP1	ENSG00000085465	transcript	c.1753C>G	0.007487	0.0459265	0.952476	2385,4	0.00159744	0.0245607	NA	NA	NA	NA	NA	NA	N	N	0	-1.36	OVGP1_HUMAN/.	B/D	B/D	4.65	585649	0.528	-0.962	D	Ovgp1	NA	0.922	96.0309	1.62412	NA	9.98625
chr1:112712767:C:T	1	C	T	0.01724	0	0.006211	0	0.03333	0.01111	missense_variant	MODERATE	PPM1J	ENSG00000155367	transcript	c.706G>A	0.99	0.0579073	0.00319489	82351	0.938898	0.967851	NA	NA	NA	NA	NA	NA	N	P/P	0.999	4.72	PPM1J_HUMAN/.	B	B	5.84	236,30	14.51	0.154	T/.	Ppm1j	NA	0.919	84.5541	0.663285	NA	4.71189
chr1:145994998:A:T	1	T	A	0.01724	0	0.006211	0	0.03333	0.01111	missense_variant	MODERATE	TXNIP	ENSG00000265972	transcript	c.505T>A	NA	NA	NA	NA	NA	NA	NA	NA	NA	NA	NA	NA	NA	NA	1	5.17	NA	NA	NA	5.17	NA	NA	1.195	NA	Txnip	N	0.468	60.3149	0.0846217	NA	2.09222
chr1:145994998:A:T	1	T	A	0.01724	0	0.006211	0	0.03333	0.01111	structural_interaction_variant	HIGH	TXNIP	ENSG00000265972	interaction	c.505T>A	NA	NA	NA	NA	NA	NA	NA	NA	NA	NA	NA	NA	NA	NA	1	5.17	NA	NA	NA	5.17	NA	NA	1.195	NA	Txnip	N	0.468	60.3149	0.0846217	NA	2.09222
chr1:173946813:C:T	1	T	C	0.01724	0	0.006211	0.003831	0.03333	0.01111	missense_variant	MODERATE	RC3H1	ENSG00000135870	transcript	c.2761G>A	0.002141	0.00279553	0.997204	2497,0	0	0.00139776	NA	NA	NA	NA	NA	NA	L	N/N/N	0.516	-0.765	./././RC3H1_HUMAN	B	B	5.45	921	4.011	-1.09	T	Rc3h1	N	0.305	45.5709	-0.108335	NA	3.45708
chr1:201208273:T:C	1	C	T	0.01724	0.009804	0.006211	0	0.03333	0.01111	missense_variant	MODERATE	IGFN1	ENSG00000163395	transcript	c.3380T>C	0.0002424	0.000399361	0.999601	2503,0	0	0.000199681	NA	NA	NA	NA	NA	NA	NA	N/N/N	0.902	0.974	NA	NA	NA	3.62	NA	22.2	0.913	D	Igfn1	NA	0.157	99.8762	6.48706	NA	23.8284
chr1:204190759:C:T	1	T	C	0.01724	0.003268	0.006211	0	0.03333	0.01111	missense_variant	MODERATE	KISS1	ENSG00000170498	transcript	c.142G>A	NA	NA	NA	NA	NA	NA	NA	NA	NA	NA	NA	NA	L	N	0.001	2.97	KISS1_HUMAN	B	P	4.87	48	10.58	0.067	T/.	NA	NA	NA	NA	NA	NA	NA
chr1:207480052:C:T	1	T	C	0.01724	0.003268	0.006211	0.001916	0.03333	0.01111	missense_variant&splice_region_variant	MODERATE	CR2	ENSG00000117322	transcript	c.3187C>T	0.0004942	0.000798722	0.999201	2502,0	0	0.000399361	NA	NA	NA	NA	NA	NA	N	N/N/N/N	0.995	1.55	./CR2_HUMAN/.	P	D	4.74	94210041063	32	-0.008	D	NA	NA	NA	NA	NA	NA	NA
chr1:26188241:C:T	1	T	C	0.01724	0.006536	0.006211	0	0.03333	0.01111	missense_variant	MODERATE	CNKSR1	ENSG00000142675	transcript	c.1483C>T	0.00028	0.000399361	0.999601	2503,0	0	0.000199681	NA	NA	NA	NA	NA	NA	M	D/D/D	0.995	4.85	CNKR1_HUMAN/.	D	D	5.82	495488	35	0.935	D	Cnksr1	NA	0.984	80.3373	0.516238	NA	5.60139
chr1:37762050:G:A	1	A	G	0.01724	0	0.006211	0.001916	0.03333	0.01111	missense_variant	MODERATE	EPHA10	ENSG00000183317	transcript	c.205C>T	0.001862	0.00359425	0.996406	2495,0	0	0.00179712	NA	NA	NA	NA	NA	NA	L	D/D/D	1	2.48	EPHAA_HUMAN/.	D/P	D	4.47	69	25.2	1.038	D	Epha10	NA	0.753	91.7551	1.07837	NA	13.926
chr2:178712572:C:G	2	G	C	0.01724	0	0.006211	0.001916	0.03333	0.02222	missense_variant	MODERATE	TTN	ENSG00000283186	transcript	c.26399G>C	1.656e-05	NA	NA	NA	NA	NA	NA	NA	NA	NA	NA	NA	NA	D/D/D/N/N/N	0.998	3.35	TITIN_HUMAN	B	B	5.58	8800	16.22	0.852	D/././.	./Ttn	./E	./9.71E-01	./98.04199104	./2.169883458	./abnormal	./42.91324
chr2:178712572:C:G	2	G	C	0.01724	0	0.006211	0.001916	0.03333	0.02222	missense_variant	MODERATE	TTN	ENSG00000155657	transcript	c.27350G>C	1.656e-05	NA	NA	NA	NA	NA	NA	NA	NA	NA	NA	NA	NA	D/D/D/N/N/N	0.998	3.35	TITIN_HUMAN	B	B	5.58	8800	16.22	0.852	D/././.	./Ttn	./E	./9.71E-01	./98.04199104	./2.169883458	./abnormal	./42.91324
chr2:237540862:C:T	2	T	C	0.01724	0.006536	0.006211	0.001916	0.03333	0.01111	missense_variant	MODERATE	MLPH	ENSG00000115648	transcript	c.1351C>T	0.018	0.0986422	0.88099	2206,51	0.0203674	0.0696885	NA	NA	NA	NA	NA	NA	L	P/P/P/P/P	0.004	2	././././MELPH_HUMAN/.	B	P/P/P/B/P/P	4.86	1.12451e+17	0.056	0.848	T	Mlph	E	0.808	79.6237	0.494192	abnormal	5.07635
chr3:119587846:G:A	3	A	G	0.01724	0	0.006211	0	0.03333	0.01111	structural_interaction_variant	HIGH	ADPRH	ENSG00000144843	interaction	c.1042G>A	NA	NA	NA	NA	NA	NA	NA	NA	NA	NA	NA	NA	L	N/N/N/N	0.782	3.95	ADPRH_HUMAN	B	B	5.84	348	15.73	0.127	T	Adprh	N	0.774	24.192	-0.448125	NA	1.33868
chr3:119587846:G:A	3	A	G	0.01724	0	0.006211	0	0.03333	0.01111	missense_variant	MODERATE	ADPRH	ENSG00000144843	transcript	c.1042G>A	NA	NA	NA	NA	NA	NA	NA	NA	NA	NA	NA	NA	L	N/N/N/N	0.782	3.95	ADPRH_HUMAN	B	B	5.84	348	15.73	0.127	T	Adprh	N	0.774	24.192	-0.448125	NA	1.33868
chr3:126536323:C:G	3	G	C	0.01724	0	0.006211	0	0.03333	0.01111	missense_variant	MODERATE	CHST13	ENSG00000180767	transcript	c.150C>G	0.00103	0.00159744	0.998403	2500,0	0	0.000798722	NA	NA	NA	NA	NA	NA	M	N	0.123	-3.62	CHSTD_HUMAN	D	D	3.03	50	22.7	0.023	D/.	./Chst13	NA	NA	./36.86010852	-0.229483771/.	NA	0.49902/10.88564
chr3:133380751:C:G	3	G	C	0.01724	0.003268	0.006211	0	0.03333	0.01111	missense_variant	MODERATE	TMEM108	ENSG00000144868	transcript	c.1040C>G	NA	NA	NA	NA	NA	NA	NA	NA	NA	NA	NA	NA	M	D/N/N/N	0.473	1.89	./TM108_HUMAN	D/P	D	4.19	347	17.68	0.935	D	Tmem108	NA	0.289	4.22269	-1.39618	NA	2.96699
chr3:133381069:G:A	3	A	G	0.01724	0.003268	0.006211	0	0.03333	0.01111	missense_variant	MODERATE	TMEM108	ENSG00000144868	transcript	c.1358G>A	5.765e-05	NA	NA	NA	NA	NA	NA	NA	NA	NA	NA	1	M	D/D/D/D	1	3.76	./TM108_HUMAN	D/P	D/P	3.76	453	26.5	1.048	D	Tmem108	NA	0.289	4.22269	-1.39618	NA	2.96699
chr3:185491746:A:G	3	G	A	0.01724	0.006536	0.006211	0.009579	0.03333	0.01111	missense_variant	MODERATE	TMEM41A	ENSG00000163900	transcript	c.586T>C	0.00509	0.00359425	0.996406	2495,0	0	0.00179712	NA	NA	NA	NA	NA	NA	M	D/D	0.998	6.08	TM41A_HUMAN	D	D	6.08	196	29.3	1.194	D	Tmem41a	NA	0.352	84.3536	0.659652	NA	2.04751
chr3:55479562:G:A	3	A	G	0.01724	0	0.006211	0	0.03333	0.01111	missense_variant&splice_region_variant	MODERATE	WNT5A	ENSG00000114251	transcript	c.143C>T	8.277e-06	NA	NA	NA	NA	NA	NA	NA	NA	NA	NA	1	M	D/D/D	1	5.74	WNT5A_HUMAN	B	B	5.74	48	19.66	1.048	T/T/T/./T	Wnt5a	E	NA	41.6431	-0.161525	abnormal	0.89463
chr3:93879306:A:G	3	G	A	0.01724	0.009804	0.006211	0.005747	0.03333	0.01111	missense_variant	MODERATE	PROS1	ENSG00000184500	transcript	c.1501T>C	0.001977	0.00199681	0.998003	2499,0	0	0.000998403	5|0|3	Protein_s_heerlen|Thrombophilia_due_to_protein_S_deficiency\x2c_autosomal_recessive|not_specified	.|C3281092:614514|CN169374	.|MedGen:OMIM|MedGen	NA	NA	L	N/N	0.007	-2.97	PROS_HUMAN	B	P	3.87	501	1.499	-0.211	T	Pros1	E	0.27	37.6032	-0.220384	NA	2.85072
chr3:93910696:C:T	3	T	C	0.01724	0	0.006211	0	0.03333	0.01111	missense_variant	MODERATE	PROS1	ENSG00000184500	transcript	c.269G>A	2.471e-05	NA	NA	NA	NA	NA	NA	NA	NA	NA	NA	NA	N	D/N	0.055	3.39	PROS_HUMAN	B	P	4.29	90	23.6	0.017	T	Pros1	E	0.27	37.6032	-0.220384	NA	2.85072
chr4:106367258:G:A	4	A	G	0.01724	0.003268	0.006211	0	0.03333	0.01111	missense_variant	MODERATE	GIMD1	ENSG00000250298	transcript	c.178C>T	0.0003268	NA	NA	NA	NA	NA	NA	NA	NA	NA	NA	NA	NA	NA	NA	NA	NA	NA	NA	NA	NA	NA	NA	NA	Gimd1	NA	NA	NA	NA	NA	NA
chr4:112266662:A:G	4	G	A	0.01724	0	0.006211	0	0.03333	0.01111	missense_variant	MODERATE	AP1AR	ENSG00000138660	transcript	c.589A>G	0.0002636	0.00119808	0.998802	2501,0	0	0.000599042	NA	NA	NA	NA	NA	NA	M	D/D	1	4.16	./AP1AR_HUMAN	B	P	5.34	164197	19.59	1.088	D	Ap1ar	NA	0.76	73.272	0.327131	NA	1.62796
chr4:2930986:G:A	4	A	G	0.01724	0.006536	0.006211	0	0.03333	0.01111	missense_variant	MODERATE	MFSD10	ENSG00000109736	transcript	c.1327C>T	1.65e-05	NA	NA	NA	NA	NA	NA	NA	NA	NA	NA	NA	NA	N/N/N/N/N	0	-2.97	NA	B	B	1.48	443	2.253	-4.202	D	Mfsd10	NA	0.667	6.23378	-1.15364	NA	2.67249
chr4:74755907:A:G	4	G	A	0.01724	0.003268	0.006211	0	0.03333	0.01111	missense_variant	MODERATE	BTC	ENSG00000174808	transcript	c.233T>C	4.942e-05	NA	NA	NA	NA	NA	NA	NA	NA	NA	NA	NA	M	D	0.963	4.69	BTC_HUMAN	P	P	4.69	78	26.7	1.088	D	Btc	N	0.524	73.272	0.327131	NA	11.1292
chr4:76738792:C:T	4	T	C	0.01724	0.003268	0.006211	0.003831	0.03333	0.01111	missense_variant	MODERATE	SHROOM3	ENSG00000138771	transcript	c.619C>T	0.003591	0.00159744	0.998403	2500,0	0	0.000798722	NA	NA	NA	NA	NA	NA	M	D	0.954	6.06	./SHRM3_HUMAN	D	D	6.06	31207	23.7	0.935	D	Shroom3	E	0.425	94.7334	1.40177	abnormal	16.2574
chr4:78508869:C:T	4	T	C	0.01724	0.003268	0.006211	0	0.03333	0.01111	missense_variant	MODERATE	FRAS1	ENSG00000138759	transcript	c.9643C>T	7.437e-05	NA	NA	NA	NA	NA	NA	NA	NA	NA	NA	NA	M	D	0.981	5.63	NA	B/P	B/D	5.63	32143215	35	0.892	NA	Fras1	E	0.806	99.77	4.64623	abnormal	19.0393
chr4:83588214:A:G	4	G	A	0.01724	0.003268	0.006211	0.001916	0.03333	0.01111	missense_variant	MODERATE	GPAT3	ENSG00000138678	transcript	c.559A>G	0.001013	0.000798722	0.999201	2502,0	0	0.000399361	NA	NA	NA	NA	NA	NA	M	D/D	0.992	5.71	GPAT3_HUMAN	B	B	5.71	187	26.2	1.199	./D/D	Agpat9	NA	NA	46.9922	-0.0899273	NA	NA
chr5:112840870:C:T	5	T	C	0.01724	0	0.006211	0	0.03333	0.01111	missense_variant	MODERATE	APC	ENSG00000134982	transcript	c.5276C>T	NA	NA	NA	NA	NA	NA	NA	NA	NA	NA	NA	NA	N	N/N/N	0.062	4.34	./APC_HUMAN	B	B	6.16	17611759	3.816	0.044	T	Apc	E	0.00386	0.902335	-2.52354	abnormal	4.17713
chr5:118988354:T:C	5	C	T	0.01724	0.003268	0.006211	0	0.03333	0.01111	missense_variant	MODERATE	DTWD2	ENSG00000169570	transcript	c.158A>G	2.702e-05	NA	NA	NA	NA	NA	NA	NA	NA	NA	NA	NA	L	N/N	0.079	4.15	DTWD2_HUMAN	B	B	5.3	53	12.95	0.054	T/D	Dtwd2	NA	0.287	24.192	-0.448125	abnormal	2.06998
chr5:1210577:G:C	5	C	G	0.01724	0	0.006211	0	0.03333	0.01111	missense_variant	MODERATE	SLC6A19	ENSG00000174358	transcript	c.477G>C	NA	NA	NA	NA	NA	NA	NA	NA	NA	NA	NA	NA	L	N	0.05	-4.78	S6A19_HUMAN	B	B	4.28	159	0.005	0.032	T	Slc6a19	N	0.687	1.91673	-1.92363	NA	6.44137
chr5:140841514:CG:C	5	C	CG	0.01724	0.003268	0.006211	0.001916	0.03333	0.01111	frameshift_variant	HIGH	PCDHA8	ENSG00000204962	transcript	c.196delG	0.001631	0.00119808	0.998802	2501,0	0	0.000599042	NA	NA	NA	NA	NA	NA	NA	NA	NA	NA	NA	NA	NA	NA	NA	NA	NA	NA	./Pcdha1/Pcdha2/Pcdha3/Pcdha4/Pcdha5/Pcdha6/Pcdha7	./N	7.20E-01/8.04E-01/8.05E-01/8.61E-01/8.74E-01/9.04E-01/9.12E-01/9.56E-01	13.18117481/15.40457655/54.17551309/59.17669262/60.76315169/67.54541165/88.12809625/97.23401746	31748	NA	2.96875/26.47872/3.29050/4.35381/4.73693/5.50488/5.85119/9.60100
chr5:151108518:C:T	5	T	C	0.01724	0.003268	0.006211	0	0.03333	0.01111	missense_variant	MODERATE	ANXA6	ENSG00000197043	transcript	c.1717G>A	0.0001571	NA	NA	NA	NA	NA	NA	NA	NA	NA	NA	1	M	D/D/D/D/D	0.992	5.57	././ANXA6_HUMAN	D	D	5.57	360567573	34	0.935	D	Anxa6	N	0.992	6.50507	-1.12977	abnormal	2.41254
chr5:157518864:T:C	5	C	T	0.01724	0	0.006211	0	0.03333	0.01111	missense_variant	MODERATE	ADAM19	ENSG00000135074	transcript	c.625A>G	3.295e-05	NA	NA	NA	NA	NA	NA	NA	NA	NA	NA	NA	M	D/N/N/N	0.999	5.46	NA	B	B	5.46	209	17.07	1.061	T	Adam19	E	0.452	89.573	0.918553	NA	14.8244
chr5:157787812:A:G	5	G	A	0.01724	0	0.006211	0.003831	0.03333	0.01111	missense_variant	MODERATE	CLINT1	ENSG00000113282	transcript	c.1766T>C	0.0007441	0.00239617	0.997604	2498,0	0	0.00119808	NA	NA	NA	NA	NA	NA	L	N/N/N/N/N	0.446	4.5	./EPN4_HUMAN	B	B	5.67	589571	0.965	0.116	D	Clint1	NA	0.721	33.2036	-0.291981	abnormal	1.19744
chr5:5462405:C:G	5	G	C	0.01724	0	0.006211	0	0.03333	0.01111	missense_variant	MODERATE	ICE1	ENSG00000164151	transcript	c.3071C>G	NA	NA	NA	NA	NA	NA	NA	NA	NA	NA	NA	NA	N	N	0.001	-1.41	K0947_HUMAN	B	B	4.05	1024	0.071	0.728	T	Ice1	NA	NA	40.5756	-0.174712	abnormal	NA
chr5:55969694:T:C	5	C	T	0.01724	0	0.006211	0.003831	0.03333	0.01111	missense_variant	MODERATE	IL6ST	ENSG00000134352	transcript	c.226A>G	0.0004448	NA	NA	NA	NA	NA	NA	NA	NA	NA	NA	NA	L	D/D/D/D/D/D/D/D/D/N	0.934	2.14	././IL6RB_HUMAN	B	B	5.86	76	10.73	1.011	T/T/T/./T/T	Il6st	E	0.442	81.0686	0.536463	NA	10.4335
chr6:139373466:T:A	6	A	T	0.01724	0	0.006211	0	0.03333	0.01111	missense_variant	MODERATE	CITED2	ENSG00000164442	transcript	c.494A>T	0.001573	0.00119808	0.998802	2501,0	0	0.000599042	NA	NA	NA	NA	NA	NA	L	D/D/D	1	5.24	CITE2_HUMAN	P	P	5.24	160	14.01	1.036	D/./D	Cited2	E	NA	32.9382	-0.293802	NA	1.64155
chr6:41061791:T:C	6	C	T	0.01724	0	0.006211	0	0.03333	0.01111	missense_variant	MODERATE	APOBEC2	ENSG00000124701	transcript	c.595T>C	0.006976	0.0415335	0.957268	2397,3	0.00119808	0.0219649	NA	NA	NA	NA	NA	NA	N	D	1	3.33	ABEC2_HUMAN	B	B	5.9	199	15.79	1.059	T	Apobec2/Oard1	./N	./6.03E-01	44.89266336/81.38122199	-0.21374	./abnormal	0.76958/6.59779
chr6:41158917:A:G	6	G	A	0.01724	0	0.006211	0	0.03333	0.01111	missense_variant	MODERATE	TREM2	ENSG00000095970	transcript	c.632T>C	0.02	0.0986422	0.894569	2240,17	0.00678914	0.0561102	3	Polycystic_lipomembranous_osteodysplasia_with_sclerosing_leukoencephalopathy	C1857316:221770	MedGen:OMIM	NA	1	L	N/N/N	0	-8.92	TREM2_HUMAN	B	B	4.77	211	0.021	-0.589	T	Trem2	N	0.838	79.2522	0.483275	NA	4.3976
chr6:41161367:G:T	6	T	G	0.01724	0	0.006211	0	0.03333	0.01111	missense_variant	MODERATE	TREM2	ENSG00000095970	transcript	c.287C>A	0.012	0.0690895	0.924521	2315,16	0.00638978	0.0409345	3	Polycystic_lipomembranous_osteodysplasia_with_sclerosing_leukoencephalopathy	C1857316:221770	MedGen:OMIM	NA	1	M	D/D/D	0.682	5.51	././TREM2_HUMAN	D	D	5.51	96	24.8	1.048	D	Trem2	N	0.838	79.2522	0.483275	NA	4.3976
chr6:41771865:G:A	6	A	G	0.01724	0	0.006211	0	0.03333	0.01111	missense_variant	MODERATE	FRS3	ENSG00000137218	transcript	c.515C>T	0.005245	0.0447284	0.951278	2382,10	0.00399361	0.0263578	NA	NA	NA	NA	NA	NA	M	D/D	0.999	4.35	FRS3_HUMAN	P	D	5.23	172	22.9	0.998	D	Frs3	NA	0.44	71.5676	0.290314	NA	4.68111
chr6:43061511:A:G	6	G	A	0.01724	0	0.006211	0	0.03333	0.01111	missense_variant	MODERATE	KLC4	ENSG00000137171	transcript	c.230A>G	0.001384	0.00958466	0.990415	2480,0	0	0.00479233	NA	NA	NA	NA	NA	NA	N	D/D/D/D/D/D/N	0.977	5.11	././KLC4_HUMAN/.	B	B/P/B/P	5.11	59,77,59,59	14.38	1.088	T	Klc4	NA	0.477	34.9316	-0.262658	NA	3.28293
chr6:43338608:A:G	6	A	G	0.01724	0	0.006211	0.001916	0.03333	0.01111	missense_variant	MODERATE	ZNF318	ENSG00000171467	transcript	c.5390T>C	0.994	0.0447284	0.00159744	42388	0.953674	0.976038	NA	NA	NA	NA	NA	NA	N	P/P	0	-4.41	ZN318_HUMAN	B	B	5.83	1797	0.002	-0.305	T	Zfp318	NA	0.69	2.61854	-1.6887	NA	5.56125
chr7:101038659:A:G	7	G	A	0.01724	0	0.006211	0	0.03333	0.01111	missense_variant	MODERATE	MUC17	ENSG00000169876	transcript	c.7243A>G	1.647e-05	NA	NA	NA	NA	NA	NA	NA	NA	NA	NA	3	M	N	0.001	-2.86	MUC17_HUMAN	B	B	1.43	2415	0.017	0.54	T	NA	NA	0.93	99.9823	16.9487	NA	13.1912
chr7:103565380:G:C	7	C	G	0.01724	0	0.006211	0.005747	0.03333	0.01111	missense_variant	MODERATE	RELN	ENSG00000189056	transcript	c.5108C>G	0.003303	0.00279553	0.997204	2497,0	0	0.00139776	255	not_specified	CN169374	MedGen	NA	NA	M	D/D/D	1	6.02	./RELN_HUMAN	D	D	6.02	1703	27.3	1.048	D	Reln	E	0.175	1.46261	-2.15123	NA	9.54865
chr7:111840780:T:G	7	G	T	0.01724	0.003268	0.006211	0.005747	0.03333	0.01111	missense_variant	MODERATE	DOCK4	ENSG00000128512	transcript	c.2788A>C	0.002811	0.00399361	0.996006	2494,0	0	0.00199681	NA	NA	NA	NA	NA	NA	NA	NA	NA	NA	NA	NA	NA	NA	NA	NA	NA	NA	Dock4	NA	0.717	11.5298	-0.830447	abnormal	NA
chr7:142252551:C:T	7	T	C	0.01724	0.01634	0.006211	0.009579	0.03333	0.01111	missense_variant	MODERATE	PRSS58	ENSG00000258223	transcript	c.497G>A	0.002092	0.00119808	0.998802	2501,0	0	0.000599042	NA	NA	NA	NA	NA	1	L	N/N	0	-8.8	PRS58_HUMAN	B	B	4.4	166	7.89	-0.994	T	Prss58	NA	NA	69.3678	0.240764	NA	1.6731
chr7:30498826:G:C	7	C	G	0.01724	0.003268	0.006211	0	0.03333	0.02222	structural_interaction_variant	HIGH	GGCT	ENSG00000006625	interaction	c.400C>G	0.001005	0.00119808	0.998802	2501,0	0	0.000599042	NA	NA	NA	NA	NA	NA	L	D/D/D/D/D	0.96	4.61	GGCT_HUMAN/.	B/D	B/D	5.55	134,73	13.87	1.048	T/T/.	Ggct	NA	0.551	61.2762	0.10303	NA	0.40539
chr7:30498826:G:C	7	C	G	0.01724	0.003268	0.006211	0	0.03333	0.02222	missense_variant	MODERATE	GGCT	ENSG00000006625	transcript	c.400C>G	0.001005	0.00119808	0.998802	2501,0	0	0.000599042	NA	NA	NA	NA	NA	NA	L	D/D/D/D/D	0.96	4.61	GGCT_HUMAN/.	B/D	B/D	5.55	134,73	13.87	1.048	T/T/.	Ggct	NA	0.551	61.2762	0.10303	NA	0.40539
chr7:30498826:G:C	7	C	G	0.01724	0.003268	0.006211	0	0.03333	0.02222	missense_variant	MODERATE	RP4-777O23.3	ENSG00000281039	transcript	c.145C>G	0.001005	0.00119808	0.998802	2501,0	0	0.000599042	NA	NA	NA	NA	NA	NA	L	D/D/D/D/D	0.96	4.61	GGCT_HUMAN/.	B/D	B/D	5.55	134,73	13.87	1.048	T/T/.	Ggct	NA	0.551	61.2762	0.10303	NA	0.40539
chr7:99394088:T:G	7	G	T	0.01724	0	0.006211	0.001916	0.03333	0.01111	missense_variant	MODERATE	ARPC1B	ENSG00000130429	transcript	c.1049T>G	0.0008319	0.00159744	0.998403	2500,0	0	0.000798722	NA	NA	NA	NA	NA	NA	NA	D/D	0.998	4.38	ARC1B_HUMAN	P	P	5.54	350	24.6	0.961	D	Arpc1b/Pdap1	NA	2.57E-01/5.49E-01	30.55555556/31.45789101	0.945236	NA	0.76348/3.77511
chr8:102828621:AAAG:A	8	A	AAAG	0.01724	0	0.006211	0	0.03333	0.01111	disruptive_inframe_deletion	MODERATE	AZIN1	ENSG00000155096	transcript	c.1290_1292delCTT	0.0001071	NA	NA	NA	NA	NA	NA	NA	NA	NA	NA	NA	NA	NA	NA	NA	NA	NA	NA	NA	NA	NA	NA	NA	Azin1	E	NA	28.9337	-0.35994	NA	0.65447
chr8:128118134:A:T	8	T	A	0.01724	0.003268	0.006211	0	0.03333	0.01111	stop_gained	HIGH	AC026248.1	ENSG00000280151	transcript	c.124A>T	NA	NA	NA	NA	NA	NA	NA	NA	NA	NA	NA	NA	NA	NA	NA	NA	NA	NA	NA	NA	NA	0.928	NA	NA	NA	NA	NA	NA	NA	NA	NA
chr8:144263117:C:T	8	T	C	0.01724	0.003268	0.006211	0	0.03333	0.01111	missense_variant	MODERATE	BOP1	ENSG00000261236	transcript	c.1630G>A	0.0008339	NA	NA	NA	NA	NA	NA	NA	NA	NA	NA	NA	NA	NA	0.631	2.25	NA	NA	NA	3.14	NA	18.49	0.818	T	Bop1	NA	NA	NA	NA	NA	0.20925
chr8:74844014:G:T	8	T	G	0.01724	0	0.006211	0	0.03333	0.01111	missense_variant	MODERATE	PI15	ENSG00000137558	transcript	c.307G>T	2.471e-05	NA	NA	NA	NA	NA	NA	NA	NA	NA	NA	NA	N	D/D	0.998	4.19	PI15_HUMAN	B	P	5.06	103	19.71	0.953	T	Pi15	NA	0.801	69.2085	0.238945	NA	1.31246
chr9:127921857:T:A	9	A	T	0.01724	0.006536	0.006211	0	0.03333	0.01111	missense_variant	MODERATE	PIP5KL1	ENSG00000167103	transcript	c.1175A>T	1.676e-05	NA	NA	NA	NA	NA	NA	NA	NA	NA	NA	NA	M	D/D	0.931	5.32	PI5L1_HUMAN	D	D	5.32	392	26.6	1.061	T	Pip5kl1	NA	0.733	67.0323	0.194853	NA	1.15755
chr9:130872911:A:G	9	G	A	0.01724	0.006536	0.006211	0	0.03333	0.01111	structural_interaction_variant	HIGH	ABL1	ENSG00000097007	interaction	c.1016A>G	3.295e-05	NA	NA	NA	NA	NA	NA	NA	NA	NA	NA	NA	L	D/D	1	6.04	ABL1_HUMAN/.	D	D	6.04	320357	28.9	1.199	D	Abl1	E	0.00331	2.85445	-1.62971	NA	2.79881
chr9:130872911:A:G	9	G	A	0.01724	0.006536	0.006211	0	0.03333	0.01111	missense_variant	MODERATE	ABL1	ENSG00000097007	transcript	c.1016A>G	3.295e-05	NA	NA	NA	NA	NA	NA	NA	NA	NA	NA	NA	L	D/D	1	6.04	ABL1_HUMAN/.	D	D	6.04	320357	28.9	1.199	D	Abl1	E	0.00331	2.85445	-1.62971	NA	2.79881
chr9:134824738:G:A	9	A	G	0.01724	0.003268	0.006211	0	0.03333	0.01111	missense_variant	MODERATE	COL5A1	ENSG00000130635	transcript	c.4837G>A	3.295e-05	NA	NA	NA	NA	NA	NA	NA	NA	NA	NA	NA	L	D	0.813	4.01	CO5A1_HUMAN	P	D	4.01	1613	23.7	0.925	T/.	Col5a1	E	0.0114	0.524888	-3.00917	NA	5.72906
chr9:35306927:G:C	9	C	G	0.01724	0.003268	0.006211	0	0.03333	0.01111	missense_variant	MODERATE	UNC13B	ENSG00000198722	transcript	c.7523G>C	NA	0.000798722	0.999201	2502,0	0	0.000399361	NA	NA	NA	NA	NA	NA	NA	NA	NA	NA	NA	NA	NA	NA	NA	NA	NA	NA	Unc13b	N	0.183	0.589762	-2.88898	NA	5.18709
chr9:70536471:C:T	9	T	C	0.01724	0.003268	0.006211	0.001916	0.03333	0.01111	missense_variant	MODERATE	TRPM3	ENSG00000083067	transcript	c.4618G>A	0.003484	0.00399361	0.996006	2494,0	0	0.00199681	NA	NA	NA	NA	NA	NA	L	D/D/D/D/D/D/D/D/D/D/D	0.975	5.71	NA	D/D/D/D/D/B/D	D/D/D/D/D/B/D	5.71	1.53615e+27	25.6	0.852	D	Trpm3	NA	0.767	6.98278	-1.09324	NA	12.3518
chr10:132916664:G:A	10	A	G	0.01724	0.006536	0.006211	0.001916	0.03333	0.01111	missense_variant	MODERATE	CFAP46	ENSG00000171811	transcript	c.2005C>T	0.001144	0.00119808	0.998802	2501,0	0	0.000599042	NA	NA	NA	NA	NA	NA	M	N/N	0.568	3.86	NA	NA	NA	3.86	NA	28.1	0.953	D	NA	NA	NA	NA	NA	NA	NA
chr10:70702415:G:A	10	A	G	0.01724	0.006536	0.006211	0	0.03333	0.01111	missense_variant	MODERATE	ADAMTS14	ENSG00000138316	transcript	c.626G>A	0.0008731	0.000798722	0.999201	2502,0	0	0.000399361	NA	NA	NA	NA	NA	NA	M	D/D	0.922	5.93	ATS14_HUMAN/.	D	D	5.93	209	34	0.142	D	Adamts14	NA	0.73	19.8691	-0.55138	NA	14.7178
chr10:7735005:C:T	10	T	C	0.01724	0.003268	0.006211	0	0.03333	0.01111	missense_variant	MODERATE	ITIH2	ENSG00000151655	transcript	c.1871C>T	0.0001565	NA	NA	NA	NA	NA	NA	NA	NA	NA	NA	NA	H	D/D	0.166	5.35	ITIH2_HUMAN	D	D	5.35	624	28.4	0.841	D/./D	Itih2	NA	0.557	63.824	0.146913	NA	6.01217
chr10:7738746:CAT:C	10	C	CAT	0.01724	0.003268	0.006211	0	0.03333	0.01111	frameshift_variant	HIGH	ITIH2	ENSG00000151655	transcript	c.2084_2085delAT	4.118e-05	NA	NA	NA	NA	NA	NA	NA	NA	NA	NA	NA	NA	NA	NA	NA	NA	NA	NA	NA	NA	NA	NA	NA	Itih2	NA	0.557	63.824	0.146913	NA	6.01217
chr10:94989020:C:T	10	T	C	0.01724	0.009804	0.006211	0	0.03333	0.01111	missense_variant	MODERATE	CYP2C9	ENSG00000138109	transcript	c.1465C>T	0.001911	0.00159744	0.998403	2500,0	0	0.000798722	NA	NA	NA	NA	NA	NA	M	N	0.009	2.5	./CP2C9_HUMAN	P	D	3.42	489	23.5	0.758	D	Cyp2c66	NA	0.903	72.7117	0.31236	NA	6.03706
chr11:102713836:G:T	11	T	G	0.01724	0.003268	0.006211	0	0.03333	0.01111	missense_variant	MODERATE	MMP8	ENSG00000118113	transcript	c.1212C>A	NA	NA	NA	NA	NA	NA	NA	NA	NA	NA	NA	NA	N	N	0.172	-1.17	./MMP8_HUMAN	B	B	5.5	404	9.55	-0.276	T	Mmp8	N	0.938	95.7537	1.57637	NA	4.01127
chr11:130473737:C:G	11	G	C	0.01724	0	0.006211	0	0.03333	0.01111	missense_variant	MODERATE	ADAMTS15	ENSG00000166106	transcript	c.2769C>G	NA	NA	NA	NA	NA	NA	NA	NA	NA	NA	NA	NA	N	N	0.689	-9.45	ATS15_HUMAN	B	B	5.43	923	0.019	-0.902	T	Adamts15	NA	0.318	84.7547	0.676035	NA	6.35706
chr11:17311011:G:A	11	A	G	0.01724	0.003268	0.006211	0	0.03333	0.01111	splice_donor_variant&intron_variant	HIGH	NUCB2	ENSG00000070081	transcript	c.669+1G>A	NA	NA	NA	NA	NA	NA	NA	NA	NA	NA	NA	NA	NA	D/D/D	0.986	5.83	NA	NA	NA	5.83	NA	26.6	1.03	NA	Nucb2	N	NA	32.9382	-0.293802	NA	13.136
chr11:40115595:G:A	11	A	G	0.01724	0	0.006211	0	0.03333	0.01111	missense_variant	MODERATE	LRRC4C	ENSG00000148948	transcript	c.698C>T	0.0001235	0.000399361	0.999601	2503,0	0	0.000199681	NA	NA	NA	NA	NA	NA	N	D/D/D/D	0.997	5.44	LRC4C_HUMAN	B	B	5.44	233	7.798	1.048	T/./T/T/T	Lrrc4c	NA	0.0242	12.4558	-0.799053	NA	1.86462
chr11:62692410:A:G	11	G	A	0.01724	0	0.006211	0	0.03333	0.01111	missense_variant	MODERATE	BSCL2	ENSG00000168000	transcript	c.829T>C	6.589e-05	NA	NA	NA	NA	NA	NA	NA	NA	NA	NA	NA	N	N/N/N/N/N/N/N	0.998	3.18	./././BSCL2_HUMAN	B	B	5.53	213213277213	16.74	0.229	T	./Bscl2	./N	./7.08E-02	./40.35739561	-0.179930907/.	NA	./2.33354
chr11:63908300:C:T	11	T	C	0.01724	0.003268	0.006211	0	0.03333	0.01111	missense_variant	MODERATE	MARK2	ENSG00000072518	transcript	c.2002C>T	0.0004363	NA	NA	NA	NA	NA	NA	NA	NA	NA	NA	NA	L	D/D/D/D/D/D/D/D/D/N/N/N/N	0.996	4.43	././MARK2_HUMAN/.	B	B	4.43	579625668604	18.85	0.87	T/./T/./T/T/T/T	Mark2	E	0.436	14.4963	-0.712684	NA	0.562
chr11:64739680:G:A	11	A	G	0.01724	0	0.006211	0	0.03333	0.01111	missense_variant	MODERATE	RASGRP2	ENSG00000068831	transcript	c.652C>T	5.766e-05	NA	NA	NA	NA	NA	NA	NA	NA	NA	NA	NA	L	N/N/N/N	0.882	3.68	GRP2_HUMAN/.	B	B	4.63	218	16.37	0.017	T	Rasgrp2	N	0.341	12.4558	-0.799053	NA	1.61055
chr11:64839070:G:A	11	A	G	0.01724	0	0.006211	0	0.03333	0.01111	missense_variant	MODERATE	CDC42BPG	ENSG00000171219	transcript	c.839C>T	4.118e-05	NA	NA	NA	NA	NA	NA	NA	NA	NA	NA	NA	M	D	0.792	5.27	MRCKG_HUMAN	D	D	5.27	280	28.2	1.048	D	Cdc42bpg	NA	0.862	3.75678	-1.46456	NA	9.25649
chr11:67433042:T:C	11	C	T	0.01724	0.003268	0.006211	0	0.03333	0.01111	missense_variant&splice_region_variant	MODERATE	RPS6KB2	ENSG00000175634	transcript	c.707T>C	0.0008184	NA	NA	NA	NA	NA	NA	NA	NA	NA	NA	NA	M	D/D	0.999	4.76	./KS6B2_HUMAN	D	D	4.76	236	24.9	1.061	D	Rps6kb2	N	NA	32.1479	-0.310388	NA	12.0675
chr11:7488155:C:T	11	T	C	0.01724	0.003268	0.006211	0.007663	0.03333	0.01111	missense_variant	MODERATE	OLFML1	ENSG00000183801	transcript	c.158C>T	0.003278	0.00239617	0.997604	2498,0	0	0.00119808	NA	NA	NA	NA	NA	1	NA	D/D/D	0.908	5.76	NA	NA	NA	5.76	NA	23.2	0.935	NA	Olfml1	NA	0.222	92.5572	1.15379	NA	7.48997
chr11:9787654:CTTT:C	11	C	CTTT	0.01724	0.006536	0.006211	0	0.03333	0.01111	conservative_inframe_deletion	MODERATE	SBF2	ENSG00000133812	transcript	c.5014_5016delAAA	0.0004448	NA	NA	NA	NA	NA	NA	NA	NA	NA	NA	NA	NA	NA	NA	NA	NA	NA	NA	NA	NA	NA	NA	NA	./Sbf2	./N	./9.95E-02	./1.728001887	-2.004661068/.	NA	./6.05762
chr12:120999607:G:A	12	A	G	0.01724	0.003268	0.006211	0.001916	0.03333	0.01111	missense_variant	MODERATE	HNF1A	ENSG00000135100	transcript	c.1841G>A	0.0004955	0.00119808	0.998802	2501,0	0	0.000599042	5	Maturity-onset_diabetes_of_the_young\x2c_type_3	C1838100:600496	MedGen:OMIM	NA	NA	N	N/N/N/N	0.579	3.87	./HNF1A_HUMAN	B	B	5.7	590583	23.6	1.048	D/././D/D	Hnf1a	E	0.0579	24.599	-0.440847	NA	15.2865
chr12:121823201:C:G	12	G	C	0.01724	0.003268	0.006211	0	0.03333	0.02222	missense_variant	MODERATE	SETD1B	ENSG00000139718	transcript	c.4622C>G	NA	NA	NA	NA	NA	NA	NA	NA	NA	NA	NA	NA	N	N/N	0.001	-0.112	SET1B_HUMAN	B	B	4.27	1498	0.069	-0.004	./T/T/.	NA	NA	NA	67.4275	0.202129	NA	3.84021
chr12:132714895:A:G	12	G	A	0.01724	0	0.006211	0	0.03333	0.01111	missense_variant	MODERATE	PGAM5	ENSG00000247077	transcript	c.229A>G	NA	NA	NA	NA	NA	NA	NA	NA	NA	NA	NA	NA	NA	D/D/N/N/D/N	0.976	3.47	NA	NA	NA	4.64	NA	15.2	1.088	NA	Pgam5	NA	0.274	65.7584	0.172806	NA	2.88079
chr12:132714895:A:G	12	G	A	0.01724	0	0.006211	0	0.03333	0.01111	missense_variant	MODERATE	RP13-672B3.2	ENSG00000256632	transcript	c.347A>G	NA	NA	NA	NA	NA	NA	NA	NA	NA	NA	NA	NA	NA	D/D/N/N/D/N	0.976	3.47	NA	NA	NA	4.64	NA	15.2	1.088	NA	Pgam5	NA	0.274	65.7584	0.172806	NA	2.88079
chr12:80460677:A:G	12	G	A	0.01724	0.01307	0.006211	0.007663	0.03333	0.02222	missense_variant	MODERATE	PTPRQ	ENSG00000139304	transcript	c.811A>G	NA	NA	NA	NA	NA	NA	NA	NA	NA	NA	NA	NA	NA	NA	1	4.96	NA	NA	NA	4.96	NA	NA	1.028	NA	Ptprq	N	NA	NA	NA	NA	28.7635
chr13:110683132:T:C	13	C	T	0.01724	0.01634	0.006211	0.003831	0.03333	0.01111	missense_variant&splice_region_variant	MODERATE	CARS2	ENSG00000134905	transcript	c.574A>G	0.0005272	0.000798722	0.999201	2502,0	0	0.000399361	NA	NA	NA	NA	NA	1	N	D	0.88	4.03	SYCM_HUMAN	B	B	5.22	192	10.04	1.061	T	Cars2	N	0.716	60.6806	0.091899	NA	6.5134
chr15:55355289:A:G	15	G	A	0.01724	0	0.006211	0	0.03333	0.01111	missense_variant	MODERATE	PIGB	ENSG00000069943	transcript	c.1525A>G	8.28e-06	NA	NA	NA	NA	NA	NA	NA	NA	NA	NA	NA	L	D/D/D/D	0.974	3.55	PIGB_HUMAN	B	B	5.97	508	10.74	1.199	T/.	./Ccpg1/Pigb	NA	./5.06E-01	./82.87331918	./0.602602982	NA	./4.19052/8.27282
chr15:59202385:G:A	15	A	G	0.01724	0	0.006211	0	0.03333	0.01111	missense_variant	MODERATE	MYO1E	ENSG00000157483	transcript	c.1639C>T	4.118e-05	NA	NA	NA	NA	NA	NA	NA	NA	NA	NA	NA	L	D	0.995	5.02	MYO1E_HUMAN	P	D	5.02	547	25.2	1.048	D	Myo1e	E	0.0965	6.37532	-1.14276	NA	2.3195
chr16:1817175:G:A	16	A	G	0.01724	0.003268	0.006211	0	0.03333	0.01111	missense_variant	MODERATE	HAGH	ENSG00000063854	transcript	c.638C>T	1.647e-05	NA	NA	NA	NA	NA	NA	NA	NA	NA	NA	NA	NA	D/D/D/N	0.943	4.17	./GLO2_HUMAN	B	P	5.15	165213	16.41	1.047	T	Hagh	NA	0.16	45.3586	-0.111973	NA	3.36889
chr16:68364787:C:T	16	T	C	0.01724	0.006536	0.006211	0.005747	0.03333	0.01111	missense_variant	MODERATE	SMPD3	ENSG00000103056	transcript	c.1519G>A	0.003855	0.00359425	0.996406	2495,0	0	0.00179712	NA	NA	NA	NA	NA	NA	N	N/N/N	0.965	-8.24	././NSMA2_HUMAN	B	B	5.82	507	8.578	-0.6	T	Smpd3	E	0.152	10.1203	-0.905656	NA	3.63287
chr17:562675:C:T	17	T	C	0.01724	0.009804	0.006211	0.001916	0.03333	0.01111	missense_variant	MODERATE	VPS53	ENSG00000141252	transcript	c.1384G>A	5.765e-05	NA	NA	NA	NA	NA	NA	NA	NA	NA	NA	NA	L	D/D/D/D/D/D	0.998	5.97	./././VPS53_HUMAN/.	B	B	5.97	185462264462433	23.2	0.935	T/T/./T	Vps53	E	0.843	5.66761	-1.21615	NA	7.66409
chr17:6779945:G:A	17	A	G	0.01724	0	0.006211	0.001916	0.03333	0.01111	missense_variant	MODERATE	FBXO39	ENSG00000177294	transcript	c.77G>A	0.001936	0.00359425	0.996406	2495,0	0	0.00179712	NA	NA	NA	NA	NA	NA	N	N	0.986	4.59	FBX39_HUMAN	B	B	5.56	26	16.09	1.048	T	Fbxo39	NA	0.819	94.3973	1.35405	NA	13.8607
chr19:14097674:C:A	19	A	C	0.01724	0.003268	0.006211	0	0.03333	0.01111	missense_variant&splice_region_variant	MODERATE	PRKACA	ENSG00000072062	transcript	c.547G>T	NA	NA	NA	NA	NA	NA	NA	NA	NA	NA	NA	NA	N	D/D/D/D	0.997	4.68	././KAPCA_HUMAN/.	B	B	4.68	125166183175	22.7	0.807	T/./.	Prkaca	E	0.0911	23.0361	-0.471993	NA	0.24435
chr19:15475574:C:T	19	T	C	0.01724	0	0.006211	0.001916	0.03333	0.01111	missense_variant	MODERATE	PGLYRP2	ENSG00000161031	transcript	c.1096G>A	0.0008401	0.000399361	0.999601	2503,0	0	0.000199681	NA	NA	NA	NA	NA	NA	N	N/N	0.024	0.796	./PGRP2_HUMAN	B	B	5.4	366	0.008	0.112	T	Pglyrp2	N	0.841	95.2524	1.46612	NA	7.11541
chr19:35732437:C:T	19	T	C	0.01724	0.006536	0.006211	0.001916	0.03333	0.01111	missense_variant	MODERATE	KMT2B	ENSG00000272333	transcript	c.5888C>T	0.0004467	0.00119808	0.998802	2501,0	0	0.000599042	NA	NA	NA	NA	NA	NA	N	N/N	0.268	-1.96	MLL4_HUMAN	B	B	4.53	1963	10.34	0.022	T	Kmt2b	NA	NA	0.0648738	-5.2941	NA	7.47877
chr19:40076081:C:T	19	T	C	0.01724	0.006536	0.006211	0.007663	0.03333	0.01111	missense_variant	MODERATE	ZNF780A	ENSG00000197782	transcript	c.364G>A	0.008105	0.00638978	0.99361	2488,0	0	0.00319489	NA	NA	NA	NA	NA	NA	L	N/N/N/N	0.008	-1.44	./Z780A_HUMAN	B/P	P	1.7	122121	0.002	-0.145	./T/T/././.	Zfp607	NA	0.896	92.2859	1.13356	NA	3.22935
chr19:45407107:C:G	19	G	C	0.01724	0.009804	0.006211	0.003831	0.03333	0.01111	missense_variant	MODERATE	CD3EAP	ENSG00000117877	transcript	c.42C>G	0.001087	0.00159744	0.998403	2500,0	0	0.000798722	NA	NA	NA	NA	NA	NA	L	N/N	0.872	1.51	./RPA34_HUMAN	D/P	D	5.09	14,12	28.3	0.852	D/.	Cd3eap	NA	0.774	96.5971	1.73255	NA	10.8423
chr19:8960948:A:T	19	T	A	0.01724	0.003268	0.006211	0	0.03333	0.01111	missense_variant	MODERATE	MUC16	ENSG00000181143	transcript	c.15822T>A	2.477e-05	NA	NA	NA	NA	NA	NA	NA	NA	NA	NA	NA	N	N	0	0.611	NA	B	P	1.76	5274	1.255	-0.097	D	NA	NA	0.998	100	29.7532	NA	31.7738
chr20:45629880:T:C	20	C	T	0.01724	0.003268	0.006211	0	0.03333	0.01111	missense_variant	MODERATE	WFDC10A	ENSG00000180305	transcript	c.67T>C	NA	NA	NA	NA	NA	NA	NA	NA	NA	NA	NA	NA	NA	N/N	0.015	-4.43	WF10A_HUMAN	B	P	2.43	23	0.201	-1.111	T	./Wfdc9	NA	6.02E-01/6.72E-01	62.7388535/85.91648974	0.125076652/0.72397987	NA	0.25917/0.83206
chr20:46726261:C:G	20	G	C	0.01724	0.003268	0.006211	0	0.03333	0.01111	missense_variant	MODERATE	SLC2A10	ENSG00000197496	transcript	c.1225C>G	NA	NA	NA	NA	NA	NA	3|0	not_specified|Arterial_tortuosity_syndrome	CN169374|C1859726:208050:ORPHA3342	MedGen|MedGen:OMIM:Orphanet	NA	NA	N	N	0.12	3.67	GTR10_HUMAN	B	B	5.75	409	23.5	0.077	D	Slc2a10	N	0.217	68.5185	0.225995	abnormal	6.15729
chr20:57611814:G:A	20	A	G	0.01724	0.009804	0.006211	0.001916	0.03333	0.02222	missense_variant	MODERATE	ZBP1	ENSG00000124256	transcript	c.787C>T	0.0001401	0.000399361	0.999601	2503,0	0	0.000199681	NA	NA	NA	NA	NA	NA	L	N/N/N/N	0.027	1.3	././ZBP1_HUMAN	D	D	3.39	263188263	25.2	0.073	D	Zbp1	NA	0.981	99.2274	3.02462	NA	8.36937
chr20:62754748:G:A	20	A	G	0.01724	0	0.006211	0	0.03333	0.01111	missense_variant	MODERATE	NTSR1	ENSG00000101188	transcript	c.778G>A	0.0004036	0.000798722	0.999201	2502,0	0	0.000399361	NA	NA	NA	NA	NA	2	M	D	0.864	3.29	NTR1_HUMAN	P	D	4.25	260	26.1	0.887	D	Ntsr1	N	0.887	84.7016	0.670564	NA	4.02976
chr21:28878251:G:A	21	A	G	0.01724	0.003268	0.006211	0.007663	0.03333	0.01111	missense_variant	MODERATE	N6AMT1	ENSG00000156239	transcript	c.479C>T	0.005362	0.00479233	0.995208	2492,0	0	0.00239617	NA	NA	NA	NA	NA	NA	M	D/D	0.995	4.28	./HEMK2_HUMAN	B	B	5.17	132160	18.04	1.045	D	N6amt1	E	NA	86.0816	0.72761	NA	6.78541
chr22:18078576:A:G	22	G	A	0.01724	0.01307	0.006211	0.003831	0.03333	0.01111	missense_variant	MODERATE	PEX26	ENSG00000215193	transcript	c.200A>G	0.000991	0.00119808	0.998802	2501,0	0	0.000599042	0|0	Zellweger_syndrome|not_specified	C0043459:214100:ORPHA912:88469006|CN169374	MedGen:OMIM:Orphanet:SNOMED_CT|MedGen	NA	NA	N	N/N/N	0.005	-3.6	./PEX26_HUMAN	B	B	5.21	67	9.639	-0.573	./T/T/T	Pex26	NA	0.105	92.1621	1.12629	NA	1.68945
chr22:21445583:TGCA:T	22	T	TGCA	0.01724	0.003268	0.006211	0	0.03333	0.02222	disruptive_inframe_deletion	MODERATE	HIC2	ENSG00000169635	transcript	c.698_700delGCA	0.0005624	NA	NA	NA	NA	NA	NA	NA	NA	NA	NA	NA	NA	NA	NA	NA	NA	NA	NA	NA	NA	NA	NA	NA	Hic2	NA	0.015	26.8519	-0.400392	NA	2.94506
chr22:41177221:G:A	22	A	G	0.01724	0.003268	0.006211	0	0.03333	0.01111	missense_variant	MODERATE	EP300	ENSG00000100393	transcript	c.5510G>A	1.647e-05	NA	NA	NA	NA	NA	NA	NA	NA	NA	NA	NA	M	D	0.999	5.5	EP300_HUMAN	P	D	5.5	1837	26.3	1.048	T	./Ep300	./E	./4.82E-04	./0.259495164	-3.681999375/.	NA	./6.51042
chr2:127701662:G:A	2	A	G	0.01724	0.003268	0.003185	0	0.03333	0.01163	missense_variant	MODERATE	SFT2D3	ENSG00000173349	transcript	c.134G>A	NA	NA	NA	NA	NA	NA	NA	NA	NA	NA	NA	NA	M	D/D	0.033	2.94	SFT2C_HUMAN	B	P	3.83	45	23.9	0.822	D	Sft2d3/Wdr33	NA	./8.32E-02	./12.05472989	-0.813834387/.	./abnormal	4.87117/9.46736
chr3:126475603:G:A	3	A	G	0.01724	0.01634	0.003145	0.007968	0.03333	0.01136	missense_variant	MODERATE	ZXDC	ENSG00000070476	transcript	c.263C>T	3.631e-05	NA	NA	NA	NA	NA	NA	NA	NA	NA	NA	NA	L	N/N	0.053	2.7	./ZXDC_HUMAN	B	B	2.7	88	11.8	0.627	D	Zxdc	NA	0.679	21.7268	-0.508805	NA	4.43382
chr6:1610525:GCGCGGCGGC:G	6	G	GCGCGGCGGC	0.01724	0.003268	0.003125	0	0.03333	0.01136	disruptive_inframe_deletion	MODERATE	FOXC1	ENSG00000054598	transcript	c.92_100delCGGCGGCCG	0.001233	NA	NA	NA	NA	NA	NA	NA	NA	NA	NA	NA	NA	NA	NA	NA	NA	NA	NA	NA	NA	NA	NA	NA	Foxc1	E	NA	NA	NA	abnormal	7.62793
chr13:109140423:C:T	13	T	C	0.01724	0.01307	0.003125	0.003831	0.03333	0.01136	missense_variant	MODERATE	MYO16	ENSG00000041515	transcript	c.4211C>T	0.0005419	0.00159744	0.998403	2500,0	0	0.000798722	NA	NA	NA	NA	NA	NA	N	N/N	0	0.916	MYO16_HUMAN	B	B	2.82	1382	7.92	-0.079	T/./T	Myo16	NA	0.234	58.5339	0.0623663	NA	16.2481
chr15:73927042:C:G	15	G	C	0.01724	0.003268	0.003125	0	0.03333	0.01136	missense_variant	MODERATE	LOXL1	ENSG00000129038	transcript	c.259C>G	NA	NA	NA	NA	NA	NA	NA	NA	NA	NA	NA	NA	M	D	0.485	3.21	LOXL1_HUMAN	P	D	4.25	87	25.2	0.834	D	./Loxl1	./N	NA	NA	NA	./abnormal	./16.46886
chr19:55518616:A:C	19	C	A	0.01724	0	0.003125	0	0.03333	0.01111	missense_variant	MODERATE	SSC5D	ENSG00000179954	transcript	c.4340A>C	3.597e-05	NA	NA	NA	NA	NA	NA	NA	NA	NA	NA	NA	N	N	0.929	0.505	SRCRL_HUMAN	B	B	3.01	1447	15.02	0.79	D	Ssc5d	NA	NA	99.6167	3.7786	NA	18.6808
chr1:110949925:A:G	1	G	A	0.01724	0.006536	0.003106	0.003831	0.03333	0.01111	missense_variant	MODERATE	LRIF1	ENSG00000121931	transcript	c.1795T>C	0.003525	0.00638978	0.99361	2488,0	0	0.00319489	NA	NA	NA	NA	NA	NA	M	N/N/N	0.863	0.659	./LRIF1_HUMAN	B	B	5.69	63599	14.9	-0.156	T	Lrif1	NA	NA	22.6469	-0.488578	NA	6.77271
chr1:113812310:C:G	1	G	C	0.01724	0.009804	0.003106	0.001916	0.03333	0.01111	missense_variant	MODERATE	RSBN1	ENSG00000081019	transcript	c.103G>C	0.0001075	NA	NA	NA	NA	NA	NA	NA	NA	NA	NA	NA	N	N	1	5.77	RSBN1_HUMAN	P	D	5.77	35	31	0.935	D/.	Rsbn1	NA	0.177	11.176	-0.844967	NA	1.13644
chr1:117933432:A:G	1	G	A	0.01724	0.009804	0.003106	0.003831	0.03333	0.01111	missense_variant	MODERATE	WDR3	ENSG00000065183	transcript	c.113A>G	NA	NA	NA	NA	NA	NA	NA	NA	NA	NA	NA	NA	L	D/D	1	5.19	WDR3_HUMAN	B	B	5.19	38	23.4	1.199	D	Wdr3	NA	0.815	39.2427	-0.194701	NA	7.97866
chr1:151566185:G:A	1	A	G	0.01724	0.003268	0.003106	0	0.03333	0.01111	missense_variant	MODERATE	TUFT1	ENSG00000143367	transcript	c.437G>A	0.0001565	0.000399361	0.999601	2503,0	0	0.000199681	NA	NA	NA	NA	NA	NA	M	D/D/D/D/D	0.786	4.11	././TUFT1_HUMAN	D	D	4.11	165121146	27.4	0.079	T/D/T/.	Tuft1	NA	0.668	75.4305	0.37486	NA	4.04777
chr1:152033790:G:A	1	A	G	0.01724	0.003268	0.003106	0.001916	0.03333	0.01111	missense_variant	MODERATE	S100A11	ENSG00000163191	transcript	c.14C>T	0.002076	0.00159744	0.998403	2500,0	0	0.000798722	NA	NA	NA	NA	NA	NA	M	N	0.992	3.39	S10AB_HUMAN	B	B	4.58	5	19.34	0.764	T	S100a11-ps	N	0.575	67.917	0.215081	NA	1.31757
[truncated: 160 more rows]

## Sheet: S Table 3
SNP	MAF in elderly unaff APOE hom	MAF in all unaff APOE hom	MAF in all aff APOE hom	MAF in all unaff APOE het	MAF in all aff APOE het	MAF in non-E4 unaff	MAF in non-E4 aff	MAF in elderly unaff APOE het	EFFECT	IMPACT	GENE
[truncated: 21 more rows]

[truncated: 5 more sheets: S Table 4, S Table 5, S Table 6, S Table 7, S Table 8]
