# Supplementary material for: Rare genetic variation in fibronectin 1 (FN1) protects against APOEε4 in Alzheimer’s disease
Source: Acta Neuropathol. 2024 Apr 10;147(1):70. doi: 10.1007/s00401-024-02721-1 (PMC11006751; doi:10.1007/s00401-024-02721-1)
Supplement: Supplementary file 6 — Supplementary Dataset 1: Total fluorescent intensity values for COL4, COL6A and DAPI, according to APOE genotype. Supplementary Dataset 2: Total fluorescent intensity values for FN1, CD31 and DAPI, according to APOE genotype. Supplementary Dataset 3: Total fluorescent intensity values for FN1, GFAP and DAPI, according to APOE genotype and Alzheimer’s disease status. Supplementary Dataset 4: Fluorescent intensity for overlapping GS (astrocytes) and ZO-1 (tight junctions) in wild type and fn1b-/- animals treated with Aβ42. Supplementary Dataset 5: Fluorescent intensity for ventricular GS (astrocytes) in wild type and fn1b-/- animals treated with Aβ42. Supplementary Dataset 6: Number of microglia and their activation state in wild type and fn1b-/- animals treated with Aβ42. Supplementary Dataset 7: Automated quantification results of synaptic puncta in wild type and fn1b-/- animals treated with Aβ42 (XLSX 420 KB) [file 401_2024_2721_MOESM6_ESM.xlsx]

## Sheet: S Dataset 1
APOE3/3				APOE3/4				APOE4/4
	Total fluorescent intensity				Total fluorescent intensity				Total fluorescent intensity
Diameter (um)	COL4	COL6A2	DAPI	Diameter (um)	COL4	COL6A2	DAPI	Diameter (um)	COL4	COL6A2	DAPI
13.6585	7086.2	10743.6	5619.12	14.0716	8595.31	19771.2	7166.86	18.1231	10572.6	14660.9	7919.19
15.3559	8247.68	9879.5	7248.45	20.1953	16924.1	37100.3	14013.4	14.8846	9197.27	15481.9	6625.62
13.9124	6671.76	7575.21	6890.99	16.425	10213	22060.5	9204.99	12.7627	5905.03	8892.15	4535.92
14.5561	7299.85	8848.92	7293.76	14.5254	9160.27	17860.7	7292.37	11.9916	5098.86	7406.17	4665.99
7.92065	3289.93	5118	2509.73	10.3451	4919.14	10844	3445.67	18.5087	10083	12416.1	7643.76
16.4444	7733.79	9106.46	7471.29	16.2732	11205.6	23368.2	10051.1	14.9401	8845.32	12229.6	6833.88
17.2156	7282.43	7170.24	7353.97	11.4209	3821.76	7232.05	4020.57	15.9094	10349.5	17948.9	7587.34
17.7721	8889.84	11104.2	8123.98	14.1482	6110.05	14717.9	5261.5	12.4242	4768.89	6288.22	3541.15
15.6351	9600.73	15961.8	7479.19	15.0546	6077.08	12464.8	6174.31	15.9892	9288.8	13315.9	7443.22
12.1759	4589.68	5259.94	4995.99	16.7168	10160.5	23741.5	7167.01	18.457	15913.2	22364.3	11333.7
16.9474	10777.9	15479.2	9789.37	15.6351	8569.53	18758.9	6671.64	19.4245	14048.4	15914.5	9849.57
9.27493	3771.24	6114.53	3742.77	13.8758	5914.17	11610.9	5260.7	19.0975	13289.3	17735.1	9676.76
15.7001	9779.32	13893.5	8129.58	10.1024	3894.29	7506.61	3435.82	13.5838	9105.43	15312.2	7072.33
15.5535	7643.91	9347.38	7500.97	15.5043	9400.19	16141.9	7904.74	16.0528	11557.9	17837.2	7868.73
13.6585	5902.23	7134.9	5314.83	15.8934	9891.49	20599.2	8515.02	15.1557	8121.94	9606.74	5512.59
6.81528	1892.19	3009.01	1744.36	12.6525	4653.1	9424.77	5189.11	14.058	6392.58	6559.61	5394.52
17.4067	8385.93	8427.1	8778.78	13.705	7057.45	14619	6236.59	16.8117	11181.2	16644.3	8185.4
19.9289	12691	16272.8	10791.2	12.202	6830.03	13554.4	5602.48	12.134	6522.98	11141	5208.31
15.6717	7259.75	9189.93	6049.09	16.1752	10831.5	23396.7	8321.25	17.9962	12889.3	22063.8	10332.5
15.8413	8050.93	10285.3	7310.04	13.9307	7401.11	16901.3	5944.65	15.1767	9892	18376.1	7694.75
18.6934	13143.9	18245	11102.1	12.7876	5094.75	9087.59	5097.83	11.647	5354.16	8539.77	4495.06
16.4907	9188.06	13334.7	7802.58	14.5561	5068.02	7862.18	4545.74	14.1122	5645	5851.28	4941.46
16.9023	10288.5	14967.8	8883.15	14.358	7134.44	16712.4	5577.35	16.2262	8610	13065.5	7559.93
18.3047	12080.7	18820.4	9547.5	12.4855	4633.02	8636.18	4941.94	15.0546	9210.02	17403.4	7084.27
9.6052	2990.24	4171.24	2483.74	14.486	5887.92	8052.19	4482.58	15.8934	7839.27	13000.3	6828.36
18.6934	11903.4	16796.3	10054.3	11.0816	4630.32	7802.42	4640.44	14.6432	7761.06	12828.1	6646.28
15.3186	5459.68	5126.77	5825.55	8.32026	2014.71	3314.69	2536.14	16.1516	9100.24	14639.7	8511.66
14.0716	5424.13	6632.03	5286.69	11.6142	7389.77	18809.6	5407.3	12.7627	5295.9	9521.79	4536.48
9.59857	2949.33	4249.21	3063.52	8.86094	2433.56	4243.66	3050.68	12.4088	5355.15	10287	4288.7
8.14247	2142.15	2462.78	2255.68	12.1759	5343.18	10242.8	3741.05	11.647	3939.96	6559.3	2799.2
13.8941	6975.07	9494.4	5885.41	11.337	4235.69	7189.69	3626.85	16.4327	8817.64	13074.2	7316.79
11.8582	4842.8	6992.62	3802.69	11.5758	3813.35	7137.32	3857.26	14.6432	5412.14	7109.03	5458.93
11.0816	4497.61	5849.73	4684.92	17.6643	12712.8	23467.2	9757.17	17.2156	8918.68	12782.5	7942.26
14.486	7179.09	9718.77	5683.91	17.2599	12494.7	23760.6	10090.4	17.2709	9764.08	16940.8	7827.17
17.4177	9122.43	10601.3	6931.44	10.8729	2404.14	2384.8	2868.57	13.5838	8401.52	15822	7061.16
8.83217	3216.32	4728.55	2829.19	15.9094	10459	22508.5	8813.43	16.1161	7935.86	11261.2	6763.84
16.9924	9377.27	10892.7	8425.48	15.7325	10086.8	19963	8621.69	16.9924	9922.78	14279.7	8548.29
17.7721	16818.3	23845.9	13187.9	14.9358	10870.4	23879.7	8989.83	14.7472	6416.6	9781.89	4861.19
17.0522	11566.6	12454.2	10394.5	9.63826	2695.1	4194.02	3600.46	13.4283	5937.68	9169.94	4745.82
16.8268	12371.5	16911.6	9169.58	9.59857	2060.91	3447.8	2532.35	12.4242	5506.63	8525.74	4339.08
16.9474	12295.4	14439.3	9438.32	14.4332	9277.38	19830.4	8898.15	13.7282	9082.78	16379.6	6859.12
8.35841	3438.84	4425.59	3550.77	14.6389	6336.15	14325.5	5083.56	17.8364	13152.4	20480.6	10450.7
8.13465	2658.9	2779.53	3157.36	14.5605	6372.78	13832.6	4774.31	13.6585	5632.58	6966.52	6366.29
12.867	7520.47	10273.7	7602.7	13.6585	4335.25	7668.1	3405.68	13.3571	6364.72	11598.7	5091.67
10.8729	5841.1	7057.88	7430.69	12.1183	4646.54	10236.5	3370.33	13.9854	7492.51	11623	6307.22
14.486	13627.5	19483.3	11704.3	13.1603	4156.41	6822.88	3741.61	19.0274	13233.8	22207.6	10288.6
18.6661	20050.6	27993.4	15208.8	17.5523	10295.2	17393.9	8568.13	14.2066	7377.96	13110.8	5776.64
13.1167	7344.3	9861.09	7509.95	14.2557	7474.25	16065.2	5751.94	15.9294	7474.62	11084.8	5988.79
16.8268	14453.5	19977.7	12415.5	14.8503	6456.99	10440.4	5872.79	17.4213	10809	17453.5	9196.29
12.7027	6605.52	9015.56	7138.95	12.9311	5248.24	10710.8	4781.68	14.7083	5632.85	7580.55	4992.16
15.8934	10754.8	15612	8675.88	11.4875	5331.95	10787.6	4910.41	16.629	10267	16882.7	9593.78
11.3818	5213.93	7059.58	5568.5	13.7653	8198.86	17519.4	5607.63	16.77	10071.8	17037.2	8468.61
12.862	6421.33	12405.8	5343.94	14.4332	6579.84	15104.6	4944.29	15.9414	8145.26	10900.1	7011.67
12.6425	5994.96	11997.4	5009.29	15.6473	7703.8	13322.5	5720.58	13.705	8443.36	13457	6669.27
12.1759	7623.59	17156.2	6094.3	13.7699	5649.42	8424.67	5310.26	12.6072	5229.39	7988.8	4791.44
13.6585	5894.55	9417.21	6652.39	16.1516	10196.7	20747.7	7958.29	14.8846	8350.96	13007.6	8018.27
12.3626	5251.81	9564.65	5218.81	11.8098	5076.49	10071.4	3879.31	21.7867	19908.7	26811.7	16221.6
14.8846	7064.34	11722.7	6946.64	13.4615	5719.39	9348.05	6583.84	22.0162	19061.4	21987.1	13799.4
18.0068	11424.2	20641.4	10585.8	7.82366	2465.67	6694.45	2221.85	17.2709	14330.2	21346.1	11352.8
15.5535	7462.29	13942.5	7095.68	15.4879	7226.91	9603.04	5080.28	19.701	15412.8	22707.9	13077.7
13.7282	5602.21	8749.74	5654.19	12.6525	5993.8	9714.41	5217.31	16.9173	9226.56	11763.2	8515.25
14.8846	11493.9	22109.4	11075	12.6525	5469.1	9378.13	5289.74	18.2246	11203.7	16213.9	9756.77
14.2066	8801.54	19772.7	7792.95	12.9851	5810.72	9233.53	5502.62	16.425	8996.08	11811.4	7899.21
13.9854	8382.3	16072.8	7837.8	13.6306	4912.54	7495.06	4954.06	15.6636	8863.9	13551.5	7196.19
13.8528	5943.01	10686.6	6085.94	14.3802	7477.97	13277	6318.9	16.2262	9583.37	13566.9	8850.22
14.9017	7963.23	17659	6610.98	11.8796	5461.37	9703.96	5049.81	15.4879	8798.79	11590.3	7480.48
13.1555	5454.92	10615.5	5038.44	14.6389	7929.97	14000.2	6758.73	17.4359	9786.75	12249.6	7894.57
15.3186	9374.94	22699.9	7862.34	9.1367	3425.35	8193.63	2690.43	16.77	9311.66	9671.8	8869.71
15.9892	8427.16	16305.3	7540	14.0535	7461.01	15027.3	6383.9	13.3904	6647.1	9645.24	5498.06
13.7699	6234	11787.2	6625.74	13.7282	6050.52	12483.5	5556.05	19.9417	14377.8	15160.8	13194.7
16.2732	9893.35	20913.3	8782.45	8.3279	3046.91	7680.79	2192.64	18.1686	9135.17	8086.68	8189.92
10.5401	4131.22	9136.27	3634.73	13.2711	6399.13	11848.3	5757	15.389	8047.61	9395.08	7208.1
11.9224	4258.25	7419.52	5305.41	13.1555	8008.17	14574	6213.05	18.8493	9575.27	9000.99	7829.08
14.7083	6756.21	10554.9	7194.87	12.7727	7334.96	9128.32	4707.35	15.1683	9644.03	14292.7	8695.25
11.1445	3979.36	5433.89	5200.43	13.6212	10465.4	13589.6	8216.11	14.3979	7525.6	9331	6885.82
17.5994	11140	22707.7	9453.23	14.8846	10782.9	13649.7	8194.83	16.8382	9620.97	13817	8006.07
18.6729	12951.9	25644.6	15899.7	14.665	10761.7	17543.2	7871.64	15.3186	8747.55	9376.76	9682.83
19.646	12483.9	26159.6	10164.7	14.1482	10155.4	15423.6	8028.15	24.7586	21373.1	28397.9	17962.4
17.3371	9369.72	17499.4	8098.85	12.3831	8644.49	13630.1	6898.42	12.6676	5248.81	6566.42	6235.19
8.35841	1575.28	2113.2	2254.48	17.0522	11711	15597.6	9789.49	19.4245	11128.4	16811.2	8970.44
9.59857	2591.29	3717.43	3347.35	15.6351	10026.7	15551.6	7750.03	14.9868	7459.77	8222.72	8720.04
11.0643	5215.51	11737.7	3595.63	14.2423	7984.89	11204.3	6580.07	18.3637	12143.6	15601.6	10978.3
12.7727	5288.43	8054.77	5595.25	12.7727	10384.7	14862.7	7960.83	18.2071	10906.9	15236.9	9494.83
11.5041	3407.81	4150.86	4091.02	11.3762	6030.49	8684.5	5048.71	17.9962	10708.1	15423.6	10536
12.46	5617.48	10741.1	4111.47	13.8528	5714.03	5687.98	2983.1	21.7458	16547.4	22752.9	16472.4
17.2709	9520.4	16491.4	9538.79	12.6525	8815.19	12945.6	7915.11	15.7688	8111.98	10486	7891.14
11.6852	4381.38	6178.2	6695.5	12.4804	7071	8774.24	5259.79	20.5576	17988.9	26553.6	14962.1
10.2027	3155.79	4513.98	4579.81	16.9173	15851.5	21599.4	14745.2	14.9401	9230.85	15572.9	8297.67
6.81528	1659.15	3601.99	1346.03	13.9854	6087.73	6217.22	4611.12	16.9023	14213.6	19266.5	13849.6
7.22319	1606.69	2154.98	2562.11	19.9417	10522.9	11211.3	7930.23	16.2849	11072.2	14064.9	10794.6
8.3279	4420.88	8252.91	3778.28	16.9587	11378.1	15030.6	9809.94	20.7394	14629.2	15461.2	12755.1
18.2316	12970.2	26727.7	10763.2	11.4654	5759.98	7189.36	4539.21	14.1257	6529.6	7738.2	7329.56
12.1759	4115.88	5074.28	4559.79	14.9358	8651.72	8804.92	7032.74	16.8382	10637.4	13906.7	9750.75
11.4209	4129.38	8331.07	5050.55	9.00341	4210.58	5260.09	3505.75	13.3571	7260.65	11380.9	6382.61
9.86661	3038.09	5249.72	4351.35	13.1555	8618.88	12331.1	6870.47	18.4983	12416.5	17829.9	12116.4
13.6725	5141.73	8847.34	5737.51	14.0716	11200.8	16623.1	8634.13	17.2414	12136.3	19335.9	13099.4
10.3451	4906.62	8931.45	4969.45	23.0663	38842.3	61177	29040.7	18.3637	12098.7	15042.7	10551.1
13.4615	6440.58	13157.6	5441.88	12.2748	7913.56	12102.5	6393.82	13.4094	7959.37	10662.6	8990.07
13.4615	5991.91	11986	5684.15	14.3492	11503.8	19705.2	8231.05	14.665	6747.54	7398.19	8052.02
14.9358	7124.04	9602.82	7559.26	11.6142	8754.76	14997.6	6426.46	15.6473	10727.2	16361.5	8782.01
12.8867	5454.6	8035.8	6797.38	13.7699	8370.48	12332.2	6456.42	17.9962	10259.4	12293.4	10292.1
9.00341	2594.44	3158.41	4015.11	16.2732	7045.8	6446.85	4944.41	19.62	16831.7	20540.5	13928.4
8.57632	2430.5	3508.69	3549.07	15.8453	10602.3	15793.3	8939.32	17.2709	12831.2	18923.5	10492.6
6.38135	1597.06	3372.23	1357.33	18.4156	14323.3	19330.8	13022.2	22.1631	21604.3	27245.6	17959
11.2015	4225.54	7608.02	5015.95	12.9851	7760.72	11114.6	7017.84	19.2005	14600.6	16194.6	12060.4
15.9414	9124.36	16851.5	8317.2	13.4851	6508.01	7859.99	6091.84	18.6934	14078.3	18904.3	11781.2
10.4917	4628.3	7474.76	6024.17	12.862	10128.6	16965.5	8519.26	28.5939	38256.4	57169.9	30052.4
12.4855	6876.11	10708.3	6938.59	14.9868	10252.4	16183.5	9212.89	18.1686	11619.6	16904.2	9237.48
11.2015	4976	8117.41	5091.26	14.0716	9746.3	14552.4	8488.28	19.788	15062.3	19757.4	13239.6
12.113	6424.24	13524	5641.27	16.3979	12081.7	18185.9	10893.6	18.2734	11380.6	13829.2	10125.6
16.2693	10677.3	21670.1	8831.49	17.8364	10826.7	16026.5	9230.13	16.1516	11092	14663	8717.12
9.6052	3376.16	5653.94	4493.2	14.3802	8391.45	14527.1	7280.43	14.3979	8717.65	13139.1	7041.93
11.3538	5735.88	11839.4	4891.77	17.6859	11388.6	16051.1	10857.5	12.4804	5814.51	8070.26	5526.91
10.4003	3728.96	5478.61	4321.62	14.8461	9692.63	13524.4	8090.3	20.9044	14017.1	18692.8	11899.7
11.0643	4929.4	10344.2	3992.28	11.9916	6872.21	8539.83	6281.43	14.9868	8203.27	8935.68	7328.69
15.0038	8273.2	11436	8664.24	11.1102	5075.38	5583.52	4612.65	14.665	6841.59	8001.58	6052.6
13.6585	8465.68	13667.4	8101.85	14.3802	9729.34	13541.7	8434.17	13.0633	6243.89	8888.35	6432.94
12.4804	6213.46	9436.6	6430.31	10.7018	4804.29	6803.33	4454.35	18.7986	11513.1	13194.8	10734.8
14.2066	8126.43	13358.9	8741.36	18.7986	12504.6	17258.9	10688.5	12.4855	6705.11	7976.16	7715.84
11.1674	5150.03	8461.6	4556.48	11.0182	4962.1	6923.32	4363.85	12.1759	5571.88	6449.31	7089.11
15.1683	7966.03	12662	7976.97	13.9854	7340.03	9662.94	7008.03	11.8796	6906.8	9831.14	7038.33
12.7027	5926.47	12960.6	5999.02	14.1617	7554.88	8423.14	6823.69	12.3626	6936.33	9215.41	8098
13.3714	7236.65	14916.1	6639.33	12.3831	7908.14	11408.1	7664.55	8.86094	3949.32	6313.2	3455.25
13.1555	7655.35	9667.09	6327.24	10.6899	5584.64	9577.32	4832.98	14.7687	8203.03	9702.58	8714.06
9.59857	4965.61	7045.91	4087.13	10.9196	5594.03	7019.32	4563.7	10.8495	5500.72	9026.24	4957.89
10.2027	4552.44	5321.27	4649.34	14.2691	11444.7	18151.5	11596.5	9.59857	3435.67	5391.7	3247.33
12.5668	8348.48	13160.6	6105.63	14.8375	11983.3	22882.7	6859.84	14.1257	15082.9	21867.1	12599.5
9.30233	3555.78	4552.61	3408.96	13.0633	8866.67	14578.7	5639.72	13.0973	9493.09	16407	8172.61
12.0709	5830.84	6958.94	6018.5	13.1603	6884.68	7696.54	4730.58	13.5838	7904.78	10906.6	8615.42
8.77435	2410.46	2458.63	2859.71	12.8917	8536.91	12841.8	6089.23	11.4875	5292.69	7804.68	4459.37
14.1122	8200.53	13427.6	7091.63	13.9307	11089.7	18651	7815.45	10.6063	4585	6594.34	4140.85
12.2748	6591.7	8712.75	5255.27	13.4046	7817.72	9987.82	6361.57	10.6063	4826.23	6858.22	5430.18
12.4804	6789.09	9932.34	6612.22	16.9924	11516.9	13436.4	8971.68	12.1288	8836.92	11140.1	9860.25
11.8582	7394.36	12217.2	5714.76	14.8846	11250.5	15788.4	8106.78	11.9863	6086.6	8778.03	5880.45
10.3451	4230.65	6382.95	2928.71	12.1078	6089.01	7716.65	4748.14	8.3279	1899.91	2023.24	1690.86
9.99475	4409.68	6117	3271.31	9.63826	4129.69	5487.44	3884.8	11.6142	4890.81	5994.62	4818.84
13.1264	7082.81	8653.36	6196.35	12.8867	7514.52	8982.2	5628.87	14.2066	8220.99	11241.3	7890.48
12.7876	8109.23	9731.23	7008.28	13.2423	8829.37	12510.1	6541.62	16.4134	11025	12174	11045.1
11.3538	7302.76	10480.3	6192.02	12.4242	8902.2	13633	6332.31	13.6585	9452.22	14791.2	7497.92
15.0546	8141.83	9592.02	7319.99	8.6281	3973.33	5437.37	3063.61	16.2693	11938	14303.8	10558.8
13.8941	8047.45	9200.25	7320.99	17.8364	12678.7	18466.9	9963.1	18.8358	14836.8	15648.4	15952.5
10.0898	5691.21	7722.86	5558.93	20.0054	16708.8	19569.1	12975.3	16.5946	9559.15	9280.36	8672.9
7.79106	2459.82	2535.22	2778.46	11.9863	9756.24	16877.1	6894.13	8.6869	2640.86	3573.26	2270.94
11.647	4515.36	5569.96	4136.58	14.1617	10188.7	17470.6	8211.83	15.6636	11385.5	14204.1	9671.24
10.2027	3995.07	4515.1	3450.13	18.3637	11470.1	12995.3	11798.9	14.7687	8788.71	10188.7	7159.04
12.3626	5461.82	5920.67	4680.34	12.4855	5296.8	4972.62	4487.86	10.6063	5195.67	7935.24	4184.34
11.4875	7115.13	10339.1	5572.16	13.8758	14224.4	19865.6	12357.3	16.77	16304.7	25697.1	13491.9
12.1183	6554.53	8966.62	6731.5	18.3464	12735.8	13106.4	9377.47	15.3435	9215.06	10536.9	9238.02
13.4851	7139.53	8719.49	7001.96	11.9224	8408.8	12969.6	7467.33	12.1759	7853.03	11869.4	7783.95
12.0709	4174.69	4041.97	4466.14	15.1431	11959.7	13989.5	12531.1	11.9863	5249.83	5691.66	6605.5
17.5994	16974.8	26803.1	12533.1	11.965	6553.3	8683.57	6268.61	11.5758	5158.21	4807.83	6471.32
8.41909	7095.56	11591.7	5317.89	14.2691	7469.39	9008.82	7669.07	12.202	6309.76	9434.02	4895.89
7.56735	5414.92	9355.39	4079.26	15.0038	7117.09	10313.8	7582.6	14.0535	9292.69	13586.8	7249.06
7.71721	4969.89	8981	3646.26	15.0038	10915	15773	10120.4	16.9587	14512.6	19895.1	12291.3
13.2758	11244.9	16069.5	8983.19	13.3714	8338.29	13942.5	7687.29	15.2686	6661.64	6098.63	7155.47
14.7472	8816	11966.5	8033.94	14.6432	7202.37	8082.31	7870.48	17.425	17150.7	23384.8	14092.1
11.0182	7086.28	12803.6	4917.37	15.8413	13099.8	19952.8	12661.8	12.9311	6017.25	7873.8	7870.47
8.9182	3190.78	3295.39	2523.8	12.1078	4539.86	4145.05	7552.03	10.7848	5122.67	8312.29	4235.52
15.3186	10544.3	16913.1	8193.54	12.6223	7426.49	11957.7	6729.74	11.1445	8056.76	11589.1	6212.72
15.9733	11452.6	16818.5	8968.99	12.202	7050.15	9587.86	6966.52	8.59115	4977.48	6624.68	4932.87
14.1617	8344.16	12391.4	6416.15	16.1516	12276.8	17419.3	11427.4	18.92	14401.2	14294.4	13199.1
13.705	12367.6	24641.8	8392.19	17.8934	12902.6	16400.1	12965.9	10.6422	3890.97	3085.11	9546.5
11.1102	6351.96	9545.75	5162.8	15.4055	8440.62	8396.07	9136.35	10.3697	3386.34	2864.74	6239.14
12.6525	5537.53	5822.46	4673.86	13.4851	6789.38	6849.62	8595.51	10.8904	5000.58	7913.4	7232.71
17.082	13680.4	22450.9	9566.87	14.9017	10238.7	13812.6	11645.8	9.00341	4793.19	8586.66	4259.98
15.389	10177.6	16181.3	7823.49	12.3213	6016.62	6253.16	9010.25	11.2807	5023.71	6816.34	6252.55
13.4094	8224.85	11494.1	7119.39	16.7168	16077.5	22002.1	14509.2	19.3358	19366.7	34403	18493.2
10.8729	4386.06	4536.54	4234.29	17.1823	16128.2	22975	14778.3	19.4376	12621.8	17578.5	12985.3
13.3571	7422.62	8576.04	6561.6	11.2015	7522.88	12895.3	5665.49	17.1267	13652.4	23159.3	14556.3
12.1759	7736.02	12988.6	5754.83	15.4055	14135.4	23649.1	11564.2	13.9854	6735.95	7571.53	8772.61
13.6539	8764.1	12769	6679.21	16.3979	16101.8	27333.3	13492	21.4037	19903.5	29836	20533.4
14.058	9182.67	12911.7	8129.6	11.9916	5586.55	6518.62	6656.01	13.6539	6730.57	8255.67	8566.12
13.9124	8279.78	10593.9	7208.39	12.8867	7051.56	8676.85	7564.15	13.8528	7388.85	8245.24	9727
14.2423	9113.02	12208.7	7634.61	9.79542	4021.51	4585.42	4904.22	16.9474	11495.2	16501.6	12701.8
11.8582	6479.09	11970.7	4621.82	5.26703	1389.42	2180.58	1280.65	15.1389	7728.95	8361.48	9519.59
14.2066	7998.97	10648.9	6818.42	5.93714	1631.16	2243.66	1548.01	10.3451	4854.99	7299.38	7155.58
15.6473	11910.8	13791.2	9132.07	15.6717	8672.38	9359.52	8760.59	15.8413	12810.1	19877.2	12872.6
17.2193	13449.7	17681.6	9821.73	9.74331	6158.32	10529.9	4732.91	16.9474	9566.82	12727.4	11563.4
15.4055	14449.5	22886.9	10280.7	15.0038	9273.18	13669.2	8223.35	12.8867	5813.05	7285.13	8184.88
14.8846	10349.9	12943.7	7546.56	12.6525	4887.27	6422.83	5445.06	11.6142	4895.31	6663.87	7018.81
18.0844	17122.2	23976.5	12470	13.1555	8511.85	13088.1	7594.48	14.0399	9952.1	14993.9	11427.2
13.1264	10111.7	13253.5	7097.7	15.9414	8971.82	7586.84	8506.98	14.8375	6547.07	8583.31	9215.57
12.7627	9425	15272.3	7741.39	11.3538	8246.77	12515.5	8054.9	14.5605	9037.81	15049.1	8663.75
15.3683	12207.7	17810.8	9761.75	11.1102	4411.15	6571.51	5238.51	10.4187	3351.75	3720.47	4642.82
19.3358	18342.1	25790.5	13003.7	8.2125	1994.45	1876.82	3157.68	19.1772	11970.9	16009.7	12891.3
13.1555	8590.71	13947.8	6207.89	11.647	7240.99	10215.7	6960.67	18.7274	17675.5	30822.3	17207.6
12.867	5629.69	5727.28	4725.46	15.6717	9749.81	12209.5	7720.61	15.6636	8821.34	12787	9673.86
12.7727	7083.53	10100.7	5678.65	16.4907	9668.09	10900.4	8542.43	8.86094	2757.71	3953.84	4312.57
12.8867	9119.49	14466	6580.01	12.9262	6043.46	8036.17	5154.39	10.2027	3609.31	5336.12	4273.76
11.2807	6452.77	11250.4	4596.76	14.1347	8105.51	8426.89	6898.88	19.2005	12927.6	17083.9	13765.2
9.91807	4923.79	6764.48	4720.61	15.2686	10073.3	12512.7	8304.98	16.2145	9291.87	14266.3	9913.96
13.9307	7663.67	7897.48	6581.05	22.403	24490.3	39308.8	19981.9	11.1958	5800.09	9246.65	6574.12
13.7236	10101.3	15344.2	7000.29	10.3697	5762.72	9244	4333.92	12.202	6827.7	10314.5	7739.62
9.70405	4359.45	6785.17	3061.62	16.629	11466	13877.3	9319.71	17.6859	14456.5	24242.9	14610.6
10.1024	6751.54	10236.7	4951.04	13.705	8326.92	7746.65	7753.68	13.9307	8153.2	13632.2	8234.19
9.36369	3453.75	4158.41	2548.74	16.8268	13485.2	15211.4	11187.9	19.7847	21912.4	36862.5	18433.1
12.4242	6462.09	6737.16	5130.27	8.70884	3105.86	3914.42	2751.69	13.3714	7656.97	14393.7	7059.11
8.2125	2444.25	2104.35	2678.65	13.8528	8163.12	9106.71	7379.18	19.2303	16518.1	29939.8	16227
14.9868	8505.26	7318.13	6964.85	8.35841	3089.12	5028.14	2531.64	16.9173	13367.9	27594.9	12018.8
7.31945	2913.89	4264.24	1962.82	11.6033	4061.95	3373.55	3534.81	16.5984	12347	24918	11881.7
13.7653	9077.6	11946	6303.57	13.9307	6718.84	6908.05	6394.39	17.7147	11894	25747.6	10432.5
19.2303	18342	23555.9	22738.6	14.058	6746.66	6003.43	5719.83	9.5853	2968.81	5186.29	4947.24
15.9733	10167	13227.4	13662.5	12.1183	5006.4	5994.05	3840.87	12.4855	6172.68	11230.5	6430.48
18.6661	18011.5	26727.5	18536.8	13.1264	7009.66	8522.3	5825.22	17.6247	13092	27505.6	12239.6
17.0969	14365.4	20099.9	17970.7	10.1527	5161.75	6742.55	4491.92	11.4209	5662.97	11554.6	6109.75
13.3571	9045.87	13775.2	9266.53	13.9535	7364.93	7467.46	6446.58	14.4332	8347.17	17025	7576.75
11.8098	5681.74	7908.66	5602.34	12.9311	6922.66	9458.09	5981.69	15.3559	13403.2	29350.1	10942.8
16.9211	12935.1	17388.3	15803.7	12.4855	7072.3	9964.98	6180.67	11.4209	3750.25	4459.79	4869.01
15.6473	10603.6	12800.3	14810.1	14.3802	7633.55	6974.24	6411.38	9.30233	2404.39	3032.38	4124.66
11.7016	6082.2	7541.42	8710.04	11.0758	5871.03	6084.51	5721.78	10.6422	3409.82	5107.68	5087.76
18.9335	16634.1	20043.9	19775.1	13.3571	7571.34	10298.6	4640.15	9.99475	3482.7	4719.71	4284.95
16.6787	14489.7	18746.6	17127.8	10.9893	5248.62	8087.36	3744.03	13.9854	7002.45	11877.5	7613.82
12.5262	6813.88	8214.71	8681.34	14.2557	10169.9	15663.4	7819.38	13.3904	7886.77	12738.8	7438.37
13.6306	10322.9	13551.1	14651.6	14.1257	8031.67	10298.2	5364.79	11.647	5310.5	7776.65	9257.57
17.6247	15640.4	20031	16940.6	7.71721	2762.77	4248.91	1777.44	11.7016	5199.18	8291.15	6731.79
16.3979	11760.4	14630.5	12964.6	12.6223	6748.4	9947.91	4521.21	18.1896	14455.2	23971.4	13620.9
14.1257	9556.51	13411.5	10630.4	14.1347	6148.53	7070.28	4291.11	15.5412	11566.2	22294.1	10233.2
16.1516	13236.6	14281.4	17435.3	15.6351	9833.61	13319.3	6553.23	12.6223	5998.33	8357.78	6979.47
11.6142	6262.4	6114.2	11023.1	10.2896	4168.71	6216.08	2722.83	12.3213	5918.92	11839.5	5435.57
18.9066	18986.2	24753.6	20260.3	8.81053	4325.31	7755.7	3002.41	13.8941	6046.64	10840.2	6896.5
9.84078	4389.47	4908.35	7031.23	14.5561	8555.11	9719.79	5597.14	14.8461	8196.41	16926.9	7736.19
17.1267	14507.8	21570.8	17624.9	8.32026	3395.3	5412.18	2135.7	11.8796	4078.05	7192.43	5374.53
11.1102	5659.54	8557.84	6736.17	11.4209	4486.28	5276.54	3106.45	11.8582	4732.47	9190.19	6130.31
16.6787	13376.2	20786.3	14532.3	11.9916	7034.55	8221.48	5194.07	12.6122	6555.11	13421.5	7485.83
14.278	9397.92	14687.8	11100.6	13.6306	6719.26	6176.13	4315.62	14.691	8514	17082.3	9186.47
16.1516	11650.2	17852.9	14843.9	18.8493	21355.5	33021.9	14234.1	12.9262	6752.8	15397.1	7803.84
10.1024	5782.67	9748.3	6606.2	15.4879	11910.3	19226.4	7739.27	11.647	4673.47	9861.75	4821.8
14.358	7290.64	10608.2	8039.61	12.7876	7098.7	8500.1	4876.08	14.358	8345.61	20920.1	8015.87
15.1431	10930.4	16178.9	13792.8	13.3571	7281.66	8704.82	5242.26	10.867	4596.43	10276.1	4347.58
17.8114	17183	26187.1	17988.2	15.1767	7946.63	8752.04	5317.44	16.2732	10517.6	20730.8	9694.24
12.46	5979.19	7009.4	8169.1	10.7078	5418.38	9005.58	3206.63	11.8796	5857.19	12984.4	6460.75
13.5604	7654.44	10343.2	7756.95	7.97668	2989.43	5270.2	1875.38	15.3186	10680.9	20835.7	9869.05
12.4242	8044.07	10754.9	10443.6	10.7315	3613.95	4213.21	3375.01	13.8941	8218.73	16297.7	8454.28
10.4917	5733.1	7353.75	8418.66	9.09482	3166.62	3152.92	3584.35	14.7472	7022.11	13570.8	6616.35
11.8796	6086.95	8808.86	9771.2	10.6422	3358.9	2393.8	2846.64	11.6634	4370.26	9614.76	4442.76
10.2027	3845.86	5240.07	7248.75	9.81489	3321.61	2524.91	2725.73	11.337	4723.07	10291	4429.55
10.7078	3181.93	3410.08	5905.7	8.9182	2727.75	2733.67	2573.68	11.1958	4364	9186.03	3628.58
11.2015	4913.84	7224.28	8619.45	6.73073	2212.22	3134.25	1673.73	15.4344	10508.7	24628.6	9463.96
10.6063	3328.11	3777.86	3846.33	14.4332	7081.52	6444.93	3647.66	10.8495	6434.92	13579.3	6880.36
13.2567	10198.6	11533	10154.9	10.5943	3975.59	6208.2	2709.07	15.4385	9807.48	24189.1	7574.52
9.09482	3263.98	3004.76	4625.77	12.3626	4689.78	5080.89	3258.9	13.9307	5567.39	10654.4	6330.32
11.0816	6073.42	7497.21	5485.82	14.5605	7685.01	9598.75	4775.77	13.3714	6983.02	17526.5	7467.81
16.3395	14896.8	19782.8	15178.3	12.6122	5147.41	8112.29	4059.22	12.4855	5648.83	11671.2	6158.32
12.3831	8980.99	13330.5	8979.96	18.1896	11538.5	16136.2	8473.62	13.6306	7299.9	15819.2	6813.43
15.389	12742.4	17281.3	12923.3	12.9262	5378.72	8732.94	3799.23	12.9262	5210.96	10446.6	4640.87
9.86661	5745.07	9583.24	4927.63	16.5946	9719.43	17016.8	6970.26	11.6033	4693.62	7702.87	7174.07
10.8495	5891.09	9035.23	5350.36	18.9335	12214.3	17908.4	7353.92	10.6063	3444.34	5852.98	4812.27
22.2033	24924.3	34193.3	23150.7	14.9401	8505.92	14121.2	5883.51	10.8495	4209.86	8098.14	4076.06
16.0528	17296.9	32466.9	13967.3	15.4344	9618.78	15634.8	7427.25	18.92	15535.1	28199	13342.7
9.84078	5650.79	10459.2	4663.79	14.3979	6327.85	10486.3	4494.91	22.9751	20080.6	35632.4	19817.7
9.99475	4379.04	5806.04	5969.54	17.8934	10768.3	11612.4	9074.61	21.1314	17886.6	29806.3	17657.6
18.9637	24991.9	39723.2	20500.2	14.3802	9000.47	13857.6	6753.11	18.6763	12567.3	25648.1	12529.3
14.9401	13333.6	18090.5	12415.2	14.6302	9210.35	13275	6650.17	13.3571	7224.75	13901.6	6989.01
14.8846	13240.8	17362.6	11394.9	9.36369	3985.62	6391.7	2598.58	13.3571	6473.77	12299.1	6147.65
12.4855	7601.52	9750.75	7570.17	13.7236	5505.52	7616.55	4115.59	12.1759	4637.4	8429.24	5465.12
12.862	8715.1	10966.5	8999.37	13.2758	6349.11	6457.75	3547.48	7.82366	1757.05	3131.22	2455.38
8.08759	2417.42	1810.3	4439.8	12.3831	9840.18	12708.7	6822.1	10.1024	2817.39	4873.15	3600.36
8.59115	2930.42	2775.12	4653.3	10.7018	5996.02	8544.08	4186.2	14.1122	7119.94	13879.2	7688.77
11.1674	6311.97	8748.02	6490.38	12.1497	6931.08	9678.9	4886.46	11.2015	4431.72	9152.94	4375.06
7.34548	2632.36	3729.18	2412.32	13.8941	8457.01	9980.03	5755.09	17.2193	10985.3	19061	9748.97
13.3714	6774.25	8990.64	6467.93	13.1264	6440.28	7649.48	4640.61	16.2145	9906.72	15195.3	10504.7
10.3451	6031.3	7473.13	6843.61	9.59857	5353.02	8512.86	3606.77	17.9112	11220.3	21252.9	10063.6
9.73678	4068.92	4378.13	5876.85	15.4385	10570.7	14722.2	7568.57	14.7687	7643.8	13447.7	7775.25
9.86661	5186.08	5462.31	5263.19	12.5668	5932.91	6930.06	4418.98	8.63547	3141.13	5987.19	2981.71
13.3904	10243.8	18737.4	8627.57	12.1078	5653.22	6462.42	3887.19	14.8461	9917.66	18156.7	8720.06
12.6525	8758.19	15677.9	7387.42	14.8375	7568.04	11002.4	4382.88	16.0329	10184.9	16194.8	11431.1
13.4851	7427.33	9712.03	6790.97	15.9294	9511.53	12401.4	6638.59	15.7688	9496.14	16629.4	9738.71
12.6525	6870.82	11068.8	5599.22	12.1183	5878.82	6801.71	4288.56	15.0546	7316.11	12656.3	8165.16
15.5412	10993.9	16200.7	9210.47	18.9066	13570	15941.8	9534.13	17.4213	12081.1	19576.5	13902.5
17.4942	15791.9	24440.9	13650.9	15.4344	7702.43	9532.22	5646.42	12.6223	5244.09	9441.09	5402.02
12.4855	7848.66	12232.4	7225.9	15.9892	9171.49	12290	6340.23	13.8941	6526.79	11366.2	6361.94
17.5124	12844.2	18351.3	11308.7	11.965	6432.7	9534.38	4518.82	14.9017	7377.92	10429.5	7595.81
18.4156	13975.7	19298.3	12551.6	14.678	7544.99	7880.87	6010.75	16.3979	9613.66	15229.9	9393.33
15.9892	10667.1	16938.2	10362.4	14.3979	10209.4	13594.2	7427.87	19.3358	13908.2	26742	13728.5
15.1389	9848.11	15713.6	8776.55	12.9851	7297.2	9664.66	4836.51	21.4542	13914.7	26050.4	11859.3
15.2686	8701.14	12082.3	8445.94	12.5262	6601.75	10461	4964.52	16.4907	6781.49	10991.7	6986.2
17.1267	12862	19408.3	10718	17.6211	11956.3	16685.8	9221.65	12.4855	4083.13	7289.57	4896.6
20.4053	29980.5	45562	27332.3	19.3457	11719.3	13748.9	8980.97	10.8495	3445.96	8143.93	2795.56
11.1445	5881.73	9008.46	5117.31	18.0527	9305.79	8985.46	6850.54	13.5604	3636.11	7522.1	2808.92
17.2193	11419.1	14756	10794.8	14.1482	7688.55	9110.69	6315.35	14.0399	3836.74	6604.08	3214.21
17.2709	16333.3	27498	13322.5	15.0504	6533.99	5822.84	5108.04	8.62072	1580.55	2620.43	1979.01
8.32026	4154.89	7477.22	3619.37	18.4294	10863.4	13066.3	8149.43	17.4177	9589.03	19545.9	8326.25
9.00341	4234.67	6812.2	3967.42	15.7971	7984.48	9293.49	6051.17	15.4055	3631.45	7505.02	2804.9
16.425	9083.76	10766.5	9424.6	13.4615	7106.9	9202.16	5666.72	12.7027	3325.1	6037.08	4678.46
13.1555	7418.16	9583.36	7033.34	16.751	7515.12	6847.62	5621.11	14.2557	7727.55	16086.2	5922.99
14.3492	7351.74	8532.61	7160.77	14.3979	7950.01	11361.6	7142.24	12.3677	5865.88	12348.1	5454.27
13.5838	10828.5	12553.9	12621.7	12.7627	5068.2	5302.12	3665.35	14.7472	6165.14	9684.97	6517.09
14.8675	13643.6	24913.1	10309.2	13.4615	5454.98	5773.02	4297.18	13.2567	5939.41	11730.3	5604.48
14.058	10954.4	20341.4	8961.33	12.0709	6093.27	7394.68	5641.77	9.99475	4492.86	5551.53	3265.92
13.8758	7588.76	10823.2	7271.97	15.7325	8544.53	10311.5	6857.46	9.57202	3293.06	6048.66	2874.22
14.9401	8923.4	15488	7359.15	18.5121	12287.5	14729.5	9681.12	15.4344	6763.25	9447.62	7265.63
18.4294	13223.5	20057.1	11493.5	15.8453	8483.93	11257.6	6484.94	12.9262	4138.43	7977.01	4780.41
16.3357	9973.5	13671.4	9350.77	15.5043	7352.68	9715.02	6087.3	13.5838	4442.28	7335.88	5340.2
15.6392	7300.86	10325.3	6561.5	13.0633	4522.81	4939.2	3683.48	11.965	3385.06	5382.67	3150.52
12.0709	6389.26	10703.7	5457.97	15.5535	6807.39	6309.11	5664.01	11.3538	3791.65	7961.1	3199.81
11.2015	5428.46	8461.99	4605.94	14.2066	6533.18	7818.71	5432.2	14.4332	3777.11	8363.93	4924.63
13.7699	7029.29	10179.7	6540.34	15.6351	9872.63	12375.1	7579.92	12.1078	3977.77	8023.03	3408.26
13.3189	5826.08	6960.18	5508.98	18.1231	12448.3	16194.2	9058.21	11.8743	4200.21	8227.21	4848.94
13.7236	6926.95	9279.49	7565.08	14.3802	6498.64	7251.92	4709.95	13.8758	6300.75	14454.4	4842.34
9.91807	4425.09	5520.84	5640.49	12.9311	6826.47	11280.7	5019.43	11.0816	3212.95	6044.83	3238.86
11.1958	6165.76	10616.4	5009.73	15.1892	7963.54	9606.3	6212.55	13.1603	5325.47	9637.5	6264.9
9.49862	3683.71	5627.92	3255.52	13.2038	6639.68	12333.1	4641.56	6.81528	2159.32	2768.64	1477.67
7.82366	2398.25	3648.27	2096.02	11.3538	4527.27	6475.8	4124.51	7.56735	2116.74	2712.44	1577.22
17.082	8037.94	9915.06	7500.86	16.0329	8986.86	13328.7	6313.37	5.85078	1315.43	3094.58	1158.12
15.1767	8015.19	11096.1	7385.51	17.6247	12177.6	16075.5	8973.59	8.07184	1931.5	3754.82	4218.25
11.647	6104.26	8620.91	5888.73	15.8934	10039.9	12939.5	7330.74	18.7274	9196.62	15878.8	9096.38
16.3357	13150.2	21795.8	11290.5	15.6636	7340.78	7181.79	5542.89	16.2732	5681.48	11402.1	4456.07
17.4359	12234.7	15864.7	11533.2	14.8461	7592.36	7003.49	5736.91	15.5412	6116.79	11895.9	6277.73
13.6306	7728.97	11308.4	7101.11	14.9868	8293.99	11476.6	6278.48	14.7687	5269.23	10468.6	4119.8
18.1896	16355.8	25861.9	14428	13.3904	6325.48	7066.61	4966.41	8.14247	1599.29	3649.72	1174.24
10.5883	6500.36	10321.3	5845.75	6.24019	2698.96	4803.84	1678.32	14.3979	5840.68	12182.5	5553.7
8.08759	2248.7	2322.59	2931.24	11.8743	5342.95	7159.29	6174.66	13.4851	4762.63	10826.2	3597.89
13.9307	8213.64	12911	7498.29	10.0961	6456.73	12380.1	4617.73	14.0716	4467.71	9041.31	4033.87
12.4804	5814.68	7522.96	5636.51	12.4242	7082.26	13779.1	5551.67	21.596	9446.45	20636.1	7653.44
14.2021	9362.27	15439.8	8171.35	9.79542	4706.01	10464	3687.5	18.92	9841.67	23018.4	7065.73
11.8743	6725.75	9558.41	6543.51	12.8867	7300.77	14450.4	6155.2	16.7016	7776.06	17903.6	5995.27
16.5523	12511.6	16034.9	12764.4	12.3007	6740.63	11937.6	5126.52	14.4332	4594.17	10156.8	5264.86
22.4965	23403.9	36768.2	20577.1	12.6122	7818.17	14654.8	7161.7	12.3213	5007.04	11516	6355.3
18.2734	14163.9	22018.6	12358.3	9.86661	5528.55	10705.6	3943.98	14.8503	6667.4	13854.3	5403.3
11.6142	7052.31	11495	6791.88	9.91807	6412.61	13321.3	4579.29	15.6717	6637.67	13471.4	5581.36
15.4344	8965.92	12431.1	9126.21	12.7627	6266.05	12271.6	4922.31	20.9287	12578.6	25286.2	10252.4
15.7971	13303.6	22399.8	11582.3	10.867	4415.96	6620.52	4552.31	15.4385	6423.99	13146.9	6192.24
14.1617	8767.62	13539.7	8215.99	11.337	4153.4	5728.2	5280.02	15.6636	7005.6	14767.8	5891.34
11.1102	4257.49	5491.11	4452.31	10.3697	2907.03	4536.74	2181.43	19.5551	10209.1	18922.9	9066.66
12.1497	4898.37	5977.85	4627.85	13.0827	5065.26	7995.27	5662.73	17.4213	8113.84	14283.9	7315.28
12.1078	6494.91	9020.38	6902.47	11.8743	5047.97	8010.22	7262.49	14.7816	5544.11	10483	5013.13
7.31945	2767.03	5108.66	2326.58	13.5838	8993.94	15241.9	8922.7	15.6392	6440.23	12577.5	5229.23
10.5943	4948.62	7764	4465.97	10.2027	2734.26	4306.93	4351.9	15.8934	5295.84	12732.9	4612.98
10.2027	4534.27	7046.81	3968.22	13.6306	5788.84	9565.07	6087.55	13.7837	4715.12	9360.37	4056.09
9.81489	4193.14	5331.26	5359.03	16.6558	12510.7	20630.1	11002.8	16.0528	5741.76	10036.3	6518.66
16.1752	10746.1	15960.4	8812.26	16.2145	8713.98	11597.5	7888.22	14.2066	5023.7	8969.02	4070.37
17.5668	12950.2	19084.5	10275.1	13.1264	4412.93	4598.96	5677.75	6.8618	2340.75	5901.1	2306.52
16.9023	10427.9	14394.2	8751.51	12.3831	3892.95	4192.93	5158.62	15.1179	6456.46	14283.1	5280.68
12.9262	8224.93	12767.6	6936.04	9.5853	3328.69	5482.95	2714.78	17.6643	8097.7	14159.6	7294.64
19.2303	13562.8	21485.1	12120.4	15.2102	9300.85	13201.6	8348.09	15.2394	5998.92	11801.2	5517.07
12.8867	5088.62	7932.41	4200.24	8.9182	2531.54	4425.99	2707.49	11.8582	4382.31	10442.8	4006.59
11.6634	5109.88	7588.81	4519.95	14.6389	9180.75	18943.4	9026.23	13.1555	5378.5	12330.3	4674.48
14.9017	8704.84	11985	7093.44	12.6223	7951.83	14647.4	9590.44	16.3395	6980.06	12770.6	6436.26
12.4804	6533.62	11104.2	6520.39	12.867	4599.15	7833.6	6496.45	12.9851	5012.02	8634.99	4538.86
14.3802	10069.8	18299.3	8352.92	15.1179	9995.69	22137.8	7865.24	13.705	6969.8	16910	4915.88
14.665	7137.83	12383.6	7076.01	15.1347	9823.71	21573.6	8684.2	13.2038	8976.62	18937.6	6482.69
9.6052	4105.25	7810.18	4135.57	14.2691	10666	22951.6	8476.91	13.3904	6335.3	11383.9	6114.51
14.5605	7087.14	9074.92	5657.85	11.6142	5285.74	10848.2	4941.5	9.36369	3148.11	5464.19	3727.06
13.2038	6344.85	9747.43	5300.19	9.5853	4899.84	9938.59	3894.91	14.5561	6754.67	12850.7	5997.06
15.7122	10256.5	16629.1	9463.61	14.2066	6204.49	9346.86	6498.98	11.7016	4564.69	7201.47	5138.68
16.5523	8316.86	11460.3	6096.54	11.5758	4236.12	6215.84	4973.29	15.2394	7257.62	12493	7140.75
8.9182	2377.83	4598.07	2384.96	13.5838	5505.14	10360.6	5191.63	15.4055	8599.02	21613.5	6483.03
10.6063	3509.92	5145.97	4849.94	11.4875	3888.96	7575.73	4150.85	7.13456	1854.03	3802.95	2699.49
18.1231	9456.96	12193	9074.37	13.2038	5457.67	11293	4604.82	11.5152	4283.38	9736.91	3359.49
15.2102	6046.33	7919.5	6852.14	9.42465	2938.53	5301.65	3392.59	7.71721	1479.66	2699.23	2398.66
13.5838	8741.45	10845.2	6788.36	10.4917	4827.4	10957.2	3576.44	18.4121	9626.81	17759.2	8550.32
14.8503	7436.14	9934.82	7463.99	12.9262	5978.17	13771.3	5514.48	11.6033	4491.07	9520.2	3960.3
12.1915	5623.52	7798.96	5147.61	9.73678	2648.38	4577.88	4142.65	14.7472	5161.21	7976.72	4719.11
16.4598	10825.5	15415	9001.96	13.0633	4788.83	7560.92	5763.64	11.6852	3169.83	4810.29	3573.35
17.7721	14350.1	19157.5	11022.3	15.9094	7064.08	13830.3	8472.65	13.3904	6094.11	10274.3	6110.7
13.7653	7845.55	11774.6	7092.82	13.1603	7328.52	16952.1	7049.05	14.0535	5947.08	11187.2	5195.25
17.7721	12631.9	18771.2	10619.2	12.46	4236.99	9007.43	5203.69	9.79542	2733.46	5013.55	3622.32
8.86094	3114.95	4617.11	2446.45	14.9868	8838.1	21784.1	6554.26	20.877	27225.6	46709.9	21497.3
10.1024	3389.49	6986.23	4629.87	13.1603	4122.74	7133.57	4695.16	12.6122	7797.52	13619.8	6900.56
8.59115	3219.44	3545.65	1882.25	8.86094	2484.83	4537.91	4024.35	12.3626	7229.89	10589.4	6759.71
9.30233	2868.01	4212.34	2582.05	11.0816	6704.65	13816.2	4909.27	20.4334	18585.6	30431.9	15920.1
11.3762	5365.04	6618.26	3796.48	21.2126	19490	39826.6	15222.4	17.8114	20052.4	35639.9	15675.9
8.6869	3360.02	3893.25	2243.74	13.0633	7740.1	15616.5	6734.01	12.1183	5706.8	9559.88	5972.5
14.1347	6591.37	9260.52	4788.49	15.7688	12078.5	23768.3	9717.7	9.70405	4846.15	10370.4	4114.79
9.00341	1642.26	2078.34	2585.75	10.1401	5301.7	9618.07	5753.35	13.9854	9605.26	21490.8	8432.97
9.09482	3313.84	4398.29	2848.43	15.8934	9810.32	19575.1	7750.37	15.8934	10958.5	20002.1	9880.15
21.4542	17381.4	25864	14946.9	14.2066	7897.72	17063.2	7508.1	14.486	10013.2	19758.7	8807.43
26.4869	31334.7	49824.7	24618.6	11.9916	4744.64	8833.38	5349.71	12.6223	6803.43	13017.9	5708.01
18.4156	9986.31	18140	9277.97	15.3559	9438.88	19763.9	9411.16	15.4879	13230.4	23838.9	10572.7
12.3007	6537.36	11946	6181.98	13.1989	10074.8	21813.8	9614.85	14.5605	9322.95	16591.9	8025.52
14.1122	6284.93	11507.4	6426.58	12.862	5570.94	10282.1	4654.68	12.8867	8890.77	17033	9350.82
14.8675	7623.34	12877.4	7860.45	13.2711	5312.69	8398.74	6542.78	13.5604	9481.35	19368	7847.38
16.0528	7874.37	13427.3	8102.96	9.84078	2753.05	4044.95	3581.91	13.3714	9091.43	16262.8	7674.12
11.0988	5853.92	6862.17	4117.88	15.6351	9106.28	15428.6	10449.8	14.0172	8530.4	15767	8040.28
16.9474	10730.5	17228.4	9535.6	10.2896	2581.8	4235.32	3542.49	15.2102	11418.4	21339.2	9990.89
17.5124	11463.3	17236.8	10545.5	8.35841	2391.25	4274.88	4080.01	12.9262	6589.99	13508.3	5674.12
17.6211	9880.66	14950.6	8779.62	11.8152	4341.82	7293.39	5015.8	15.5412	9573.05	19588.4	8326.77
15.2102	9919.91	16661	8436.34	11.6852	5475.78	10960.3	5286.54	12.9262	6003.3	9778.31	5478.85
13.1555	5185.97	8211.52	5905.45	16.9924	13792.3	18368.1	9821.85	10.9196	3811.28	6816.51	5347.85
16.2849	7281.92	10266.7	6798.91	14.665	9569.3	11946.4	8315.59	11.9863	5443.66	10019.2	4787.71
19.9066	10952	18157.4	9096.57	16.0567	11832.8	14696.2	10549.9	11.647	5236.5	8428.14	4800.88
16.6787	8798.2	18288.9	6557.66	14.486	10827.4	14619.1	9479.62	13.3571	7881.86	14671.8	7038.69
14.8675	7241.25	11915.5	6991.79	10.8729	6109.76	8870.1	5385.65	11.2807	7440.16	15927.4	5490.48
16.9023	8538.08	17818.1	6325.65	12.7727	7705.95	10282.5	6493.63	12.4804	6774.28	11831.4	6869.95
14.7472	6025.09	10385.8	7093.93	14.4552	7700.04	7793.58	7421.98	13.3714	9815.1	19925.1	9018.31
16.4598	8324.36	13975.4	7304.69	13.8941	8110.42	10019.2	7758.31	12.9851	8226.68	16744.7	7739.49
14.5561	6891.55	13432.1	8276.46	10.8495	4474.96	5301.45	4257.79	13.2567	7037.51	13589.9	7188.77
16.9211	8792.81	14442.3	8832.08	12.3626	6455.83	10361.1	5738.51	11.6142	4958.61	7891.29	5216.4
16.9211	10818.7	22126.8	8339.83	12.202	6204.71	9081.11	5500.95	14.1482	8398.54	16078.2	7152.15
17.4177	8350.12	14958.2	7744.61	12.862	7518.27	11561.1	6820.79	12.1183	7244.06	14376.2	6738.02
18.7477	9136.83	14416.4	10283.7	12.6223	7225.44	9080.56	6497.92	14.6389	8643.58	18789	8131.21
15.4756	6880.73	12879.8	5746.5	14.3492	6799.24	7128.3	6315.51	12.862	5566.34	7744.19	4809.53
16.2262	7656.23	14179.5	8224.78	13.4615	8126.45	9690.98	7835.95	13.7653	7577.56	12385.4	7576.9
19.8233	10411.5	20627.6	9951.22	13.1555	7632.36	11552.8	6968.94	10.2027	4286.06	7529.8	4891.64
17.5523	8437.71	15617.3	8103.93	13.8941	7498.24	8294.28	7655.76	10.2151	4425.97	7376	4786.43
14.8846	8104.54	19178.8	6702.98	12.7727	6155.11	5337.03	5931.56	9.20607	4771.21	9292	4006.33
12.9851	5004.98	10177.5	5639.74	11.5758	6849.33	8213.94	5504.38	9.41789	4125.96	7208.56	3582.52
15.2686	7504.35	13600.7	5673.25	14.678	8594.45	10750.4	7477.99	8.29728	2627.8	4503.34	2702.99
8.6281	1917.15	3298.38	2515.84	15.0038	8794.09	8578.27	7123.11	12.862	9209.83	15877.6	9073.75
14.3802	5669.04	10700	4357.18	9.36369	6252.99	9171.68	5106.27	12.7876	8718.61	16932.2	8418.9
17.6247	7711.1	10497.9	7630.34	12.6223	5668.65	6589.89	5271.78	16.5254	13288	26893.1	11927.7
17.0522	7606.98	11089.4	7058.56	14.6389	9808.84	14500.7	8697.68	15.6636	22193	42049.9	16587.2
14.3492	5202.33	8434.78	4401.59	13.3714	6184.31	7767.27	5460.39	17.9537	19481.1	36653.2	16434.3
14.3802	7462.56	17588.1	8516.96	12.1078	6593.3	10759	5917.85	10.7848	6815.06	17169.9	6302.17
15.8413	9466.09	23149.3	9140.17	13.7653	7971.36	9393.63	7648.35	17.9254	14924.3	29906.2	14195.2
15.8333	7608.03	12397.8	6853.37	11.5262	3690.6	4589.9	2536.94	16.2849	12543.7	26349.5	11518
11.9916	5481.78	13533.5	5904.64	14.2021	7704.34	10003.9	6690.69	14.2557	13532.5	27550.6	11270.7
11.4875	5046.23	11163.6	4268.43	11.8582	3938.91	4861.98	3898.04	11.965	8108.56	18558.9	7134
13.9124	7197.03	17728.4	8048.68	11.5758	4112.79	4387.12	4598.54	13.5838	11205.5	24494.5	9454.54
18.9972	9995.55	20149.3	8823.31	14.7083	7351.96	8146.13	8833.88	17.7147	15588.5	33459.8	13219.8
21.3829	12614.4	25697.7	10991.7	14.691	10878.1	15211.9	10216.5	12.4242	5287.03	9015.9	5257.07
20.2048	11675.5	27689.5	9199.09	16.4907	14284.6	18784.5	12604.6	16.2262	12049.7	23471.8	11456
18.5396	8958.25	24530.4	5993.48	12.1497	7275.4	8706.13	6305	10.6063	4515.02	9660.54	4119.02
10.8495	3056.86	5656.75	5146.1	14.4332	9121.77	15843	9412.76	15.7971	11683.6	27163.4	10347.6
13.4283	4498.62	5268.73	5596.16	17.2193	10188.3	15015.8	9844.84	13.6539	8045.09	16450.1	7072.44
15.8011	6416.18	9277.34	6927.51	13.8941	8151.21	12292.9	7934.32	11.8098	6053.98	16312.8	4913.3
13.7653	4766.18	5331.48	5777.37	13.3571	7464.99	10117.2	6892.91	13.2711	7716.18	18494.6	7072.92
13.0633	4490.66	10163.1	5216.68	14.7472	8610.76	8886.12	7995.67	15.8934	11497.4	25092.3	9950.55
12.6425	4137.88	6061.42	4342.86	14.4332	9852.76	13433.9	8819.6	14.9741	9647.4	20838.4	8205.96
14.058	5782.1	15424.9	3944.26	14.5605	10391.9	14727.1	10156.2	16.4907	11178.8	25329.1	9545.22
16.8382	8143.2	10908.5	9201.4	17.3371	10467.5	13677.7	9924.1	13.7699	8007.72	18280.3	7426.72
22.4625	15108.3	25616.4	12701.1	12.6122	7550.15	11436.3	6521.78	16.9173	12734	27297.7	11368.3
18.6218	8436.59	11135	8664.83	17.0522	7814.09	8036.26	8033.98	10.7848	4564.48	8987.59	3977.53
12.1497	5162.48	11592.9	4238.36	17.6643	17353.9	22818.3	15673.4	15.0546	6668.15	14318.9	6233.84
16.77	7228.81	11085.8	6256.15	18.2071	12618.6	17897.6	10942	17.4067	11482	22349.8	8691.45
14.8846	7988.45	18100.8	7410.15	15.0546	9724.56	12875.3	9701	14.1482	5067.79	8715.3	4446.61
14.5605	6661.8	14517.9	8061.73	15.5412	10436.7	11384.1	9529.61	14.9868	6007.08	11267.2	5075.11
14.0399	5419.03	12913.7	5112.66	15.9733	11229.4	13542.9	10227.2	17.9112	9915.71	19454.7	7876.05
18.1125	8162.86	13748	6231.02	17.9537	11575.2	12578.4	11509.4	16.9474	7099.91	11426.4	6131.35
15.9892	5783.53	9952.58	6132.01	14.9401	10484.9	13409.4	9891.23	20.7087	15449.5	33266.7	11211.7
17.4213	9758.04	17567.8	9884.85	9.79542	2489.82	2163.91	3446.78	12.5668	4957.03	10458.2	4194.39
16.425	10172.1	18694.7	9095.11	9.36369	3136.09	3681.22	5037.69	17.8114	9296.31	18200.6	7062.5
12.1183	5131.15	9388.3	6594.63	15.1431	6324.02	7072.93	7381.19	14.486	6081.66	10317	5051.08
14.8846	8178.08	16989.2	6288.37	14.7083	8189.03	12108.5	8857.26	19.4245	11559.6	22286.2	9009.89
11.6852	4986.56	9267.96	3606.73	12.3677	6147.73	7533.34	8460.46	14.1482	5287.55	11028.4	4669.66
18.4121	12775.3	26349.9	11081.6	13.4283	8022.36	8408.72	9353.38	17.7721	7468.29	11372.8	6149.54
15.9733	6401.01	10881.9	8567.78	14.0716	7059.84	15447.3	4844.07	12.7876	5481.32	11988.6	5141.79
15.1557	8982.9	17213.7	5976.7	13.5838	5409.28	9718.05	4731.76	11.647	3447.86	6000.82	3498.61
12.7876	3893.67	6627.83	5573.24	14.7083	6384.27	12405.5	5481.1	12.2748	4099.35	9976.99	2963.12
16.6482	7041.92	11219.6	5133.39	14.2021	6294.18	13134.9	5196.02	15.4385	6213.41	10952.9	5337.84
16.1516	6297.77	11918	4641.83	17.4213	10780.8	27715.6	7386.5	17.1526	7928.43	13494.9	8281.1
14.678	6631.84	12110.6	4990.1	10.4187	3687.97	8074.92	2775.57	14.7083	5678.07	9464.93	5273.99
23.4927	38064.1	59420.7	38940.3	11.4209	3839.94	7415.29	2967.15	13.5838	5098.58	7149.2	4481.09
9.41789	5738.8	11232	5418.18	14.4464	5533.66	10915.9	6986.82	19.7783	12262.3	21929.7	10062.3
7.56735	1953.83	2909.51	2476.74	11.9224	3954.85	8711.72	2849.53	17.9537	10910.8	21980.3	8799.95
12.1759	6039.79	11368.5	6167.33	16.4907	7901.95	14232.3	6991.75	17.3188	7266.84	10792.7	6508.86
8.86094	3609.06	8435.95	2392.81	17.2562	7538.06	13145.4	6643.19	15.6473	8429.31	15497.2	6628.09
11.7774	7938.3	14799.3	8102.74	14.0716	6706.49	16164.2	5286.97	14.8675	5829.52	7819.9	4895.48
13.9307	8171.25	15777.1	7731.95	12.1288	5281.05	15777.4	3680.73	11.965	4014.88	5939.73	4151.99
11.6852	6413.73	13245.8	5588.58	15.1389	7639.08	18616.1	5395.7	18.7749	10660.2	20441.8	9737.59
16.7206	10608	19601.8	9179.85	15.6473	7512.97	19472.5	5324.63	16.9136	9165.25	18745.5	7586.37
17.1601	12827.8	22923	11813.7	14.0716	4757.02	7829.06	3662.59	10.8495	3656.35	6051.29	3166.83
13.4615	5596.17	9266.08	4577.83	11.2807	2869.21	4869.05	2924.11	16.2693	9046.86	18809.7	6666.04
14.3802	7847.17	13831.7	6943.32	9.27493	2518.28	5630.85	1973.12	17.5124	8718.42	15093.2	7609.53
16.2732	10656.5	20370.3	9677.34	18.0527	8467.64	15001	6545.29	20.0054	12238.3	23378.6	9834.01
15.1179	8651.33	13298.1	8270.79	9.25433	1907.95	4620.07	1314.14	17.5668	8286.28	17528.9	6125.1
13.6725	5508.24	10312.9	4953.9	11.1445	2987.45	4160.32	3583.15	14.0716	5591.82	12045.5	4371.77
20.2708	14734.4	29055.3	13369.7	9.00341	2476.26	4001.11	2126.55	18.9905	11821.1	22460.2	9318.85
16.0329	10269.3	18109.7	9614.4	12.8867	4785.31	10473.5	3509.69	17.4213	9312.19	18246.5	6801.76
17.4067	10011.7	16958.5	7983.35	18.4156	10547.8	22579	9439.53	16.9587	10528.4	18690.8	7379.42
15.4385	9285.8	19503.4	7718.61	13.5838	3961.09	7684.77	4422.91	21.4779	16326.3	27559.2	14213.9
14.486	7823.92	16788	6493.28	11.2015	3304.48	7390.62	2871.73	13.8941	8600.11	16494.5	6273.99
14.1347	5798.06	10211.6	3645.98	15.2102	6803.13	20976.1	5574.09	15.4385	6978.35	12548.5	5874.79
13.2758	6948.56	14942.8	6269.85	14.1347	4866.05	10263	4694.79	14.9017	7503.08	11941.3	6487.09
14.358	9403.63	21296.4	7784.41	14.2066	8399.66	18265.5	9522.42	16.021	7160.15	11361.7	6259.21
14.5211	10083.3	24118	8889.87	10.4003	4226.67	12472.4	2966.85	14.2557	5721.97	8397.11	4828.56
11.3818	4583.35	11490.1	3052.53	16.3979	9805.55	25570.6	7116.9	14.1482	5008.91	7871.71	4611.77
11.1445	4910.68	10379	4564.02	12.9262	7801.15	21093.3	5574.9	15.4879	9744.54	19232.2	7608.13
16.9474	11656.7	23446.8	9999.16	14.2557	5729.16	11729	4734.73	15.3559	8859.66	18283.6	6715.23
14.2066	8829.3	16837.3	7122.43	14.7083	5604.12	9684.94	4833.96	18.6661	9592.19	16968.9	8000.88
11.337	5019.36	11926.9	4208.96	15.7122	7201.71	14160.4	5856.51	14.665	5716.38	9814.88	4638.26
17.4505	12463.5	25570.3	11321.6	12.8867	5169.11	12224.5	3784.31	14.3979	5661.18	11821	4537.36
13.9854	9124.49	18498	8420.92	14.9017	6333.32	15213.6	4830.13	14.2066	6927.27	15296.9	5042.99
10.5341	5230.94	11524.9	4229.8	12.3831	4208.92	10261.2	3269.51	12.7727	4754.62	13011.6	3885.01
16.7206	12204.4	24134.6	10144.5	18.2246	7178.48	14427.7	6138.45	14.1257	7114.99	16313.8	4915.55
17.0522	14985.1	29547.5	13772.4	14.5605	5834.79	13559.6	4389.54	16.425	10935.6	22596.4	8601.48
19.2303	25786.8	52865	19413.2	16.0528	6854.39	17075.2	5725.96	16.4134	8010.07	18477.9	6095.21
17.9254	13030.2	27730.3	11872.5	9.84078	3237.52	8904.84	2405.21	11.647	6510.02	16520.7	5034.19
17.1601	12577.8	23780.5	10586.9	14.7687	6721.32	11913.4	6607.46	14.0716	6038.67	13777.3	4445.98
17.4505	10850	20671.3	10043.1	16.1516	6905.98	10313	6711.33	18.3637	7586.29	12893.6	6212.38
16.4134	11325.8	24322.2	9815.46	15.4055	5926.21	13750.4	5096.25	14.058	4393.53	7479.73	3767.69
16.2693	11742	20986.4	10179.7	15.1347	6508.29	14973.6	5437.42	14.5605	5735.82	11391.2	4728.61
14.1617	7305.22	13860.5	6181.48	16.9023	7260.5	15108.3	6290.61	13.7282	6230.01	15590.8	4532.06
14.9358	7747.42	14494.4	7582.97	16.5254	7458.25	17343.2	6819.82	13.7282	5488.2	9958.36	3852.43
14.7083	5436.77	8998.06	4636.37	14.9017	4731.77	9254.38	4901.1	16.1437	7460.47	13201.9	5660.5
15.5535	8356.13	15906.6	7321.19	18.7036	10107	23632.9	7876.95	14.9401	4816.26	7170.88	3791.52
17.3371	11138.8	22328	8674.58	17.7111	10881.2	23980.9	9084.23	17.0522	7542.32	12822.4	6085.68
11.1445	4008.25	8841.52	3687.58	19.4081	8763.09	17928	7949.95	18.3637	8142.96	14562	7779.52
12.6223	5902.68	12134.1	5857.88	20.0054	9629.61	18801.9	8594.7	15.4385	6344.4	13181.7	6048.4
13.8758	8312.42	16755.6	7771.22	15.6351	5278	9940.17	5570.61	10.4003	3554.76	7588.07	3503.77
13.2038	6418.83	14305	5778.53	11.647	3732.44	8493.38	2793.37	13.2038	6398.97	9443.64	3960.96
14.5561	9156	19552.4	7868.48	10.9196	2920.39	5380.23	3851.59	12.867	8031.8	11879.6	4650.85
12.7027	4852.63	8231.44	4229.56	14.9017	4996.19	9893.97	4219.84	16.3979	9650.64	10420.8	5551.97
15.389	11117.6	20824.5	10869.8	19.5029	9799.75	21918.2	8556.94	10.7966	5681.51	8696.91	3499.62
15.9094	10614.1	20416.9	9300.59	16.2145	7109.52	18301.2	6907.91	11.5758	6767.52	11935	3888.07
13.8803	6378.5	10970.7	4149.86	20.7823	9253.77	18580.3	8215.33	13.7791	5845.13	5261.69	3559.3
18.7749	12945.9	23965.8	10226.6	12.6676	3438.92	7045.6	3224.03	13.0633	6358.03	9212.83	3107.06
11.1674	6343.1	14523.9	6409.08	14.5561	4785.88	8576.03	4617.21	12.2748	5368.68	6676.74	3129.67
14.5211	6237.64	12991.2	5553.03	16.1161	4975.03	7872.66	4385.44	11.4209	4448.55	4373.88	2989.07
8.81053	3071.01	5571.03	3563.93	11.6033	3278.58	6872.44	3847.55	11.6142	6433.13	11301.1	3832.05
14.9868	14081.8	25990.3	12648	10.6063	2577.2	4338.32	2999.16	6.85252	1645.4	1578.07	1267.4
13.7236	6178.11	13030.5	4879.19					18.7749	15031.7	21193.8	10030.8
11.3538	4907.14	10635.6	4294.85					10.9893	5062.58	8600.53	2856.86
19.2104	14348.2	26597.7	11557.6					11.8743	6487.68	11215.5	4335.07
9.79542	3794.31	8325.84	4231.76					14.1617	7721.95	10566.7	4995.74
9.08081	3117.4	5870.09	3524.2					17.5668	14522.9	21392.9	9438.03
6.92641	1641.17	1873.91	2190.9					13.9124	7449.8	9947.79	4740.81
7.82366	3208.48	5243.64	4257.39					15.8011	13815.2	19934.4	8858.35
12.3007	8565.97	19799.4	7058.59					13.8803	7385.7	9559.09	4985.12
9.36369	5777.48	11841.1	5965.8					11.8796	6006.81	7983.46	3731.89
15.6473	11283.1	22355.6	8862.74					12.7027	5755.65	5868.31	3153
13.9307	6235.47	9374.7	6329.29					10.1401	4469.15	5393.98	2966.68
14.691	9070.45	19150.3	8975.81					18.7274	10765.4	9285.05	6406.83
12.7727	6412.89	12711.4	6145.49					21.9583	22165	29664.4	13250.1
13.9535	7378.88	12531.5	6571.59					14.058	8371.09	11765.8	8223.17
19.2104	23243.2	43638.8	18497.8					23.471	20828.7	24370	12220.9
16.5523	10761.5	19073.1	9232.55					16.7206	14600.1	20293.9	10989.3
16.751	11746.5	23770.8	8841.48					16.9173	9453.94	7763.78	5334.29
13.1264	6427.31	14795.1	5319.58					17.8364	11768.3	12339.8	8029
10.0961	3813.91	8704.65	3148.89					18.7036	20185.5	26295.7	12356.4
12.2748	5306.18	10185.6	6301.27					12.2748	5902.18	5475.64	3344.66
10.2214	4683.5	9280.71	3831.83					13.8528	9220.61	12732.5	5824.98
8.63547	2481.49	4246.83	3825.41					15.8333	8498.17	7912.4	6335.65
10.1024	3700.16	6616.18	5158.91					12.6525	5172.47	4660.11	3868.92
13.5838	6538.69	6568.55	6588.03					13.705	8490.68	9922.19	6236.25
16.7168	10316.4	8927.23	7617.65					11.9224	5501.21	6411.85	3116.63
18.028	13064.8	14452.8	9951.17					10.7018	3425.86	3212.87	1915.64
15.2686	14130.5	18342.2	11364.1					12.1183	5470.33	7371.2	3417.59
14.9017	12608.2	15844.1	11354.6					12.1078	5101.93	4779.52	3158.11
15.7325	13788	17325.6	9925.74					16.77	11546.5	13643.3	8463.35
13.2038	6136.01	6903.56	5468.82					16.4598	8622.42	8326.66	5116.69
15.7325	10657.1	14636.3	9266.93					15.4385	9480.53	11182.9	5786.27
16.751	11777	14704.4	10031.5					8.70884	3815	6382.12	2365.95
16.8382	10026.1	11190.3	9655.75					9.63826	4350.3	5985.17	2584.01
16.1161	10502.4	12929.7	9517.1					8.59115	3784.6	6031.11	2871.18
14.3492	7844.86	11426.8	7793.6					13.1603	7885.58	9188.99	4671.61
13.6539	7734.12	10154.3	5992.57					14.2066	8181.63	6409.74	4559.39
17.1267	15480.1	20541.1	11607.8					18.1686	14074.3	16844.1	9457.06
22.9557	22734.5	31178.7	14477.7					12.0709	5264.51	6524.44	3509.31
22.1286	20809.3	26728	13578.6					15.2102	9571.46	11540.7	5765.91
24.0706	25322	36667	17148.3					13.9307	6232.5	5810.16	3212.4
26.8567	29689.7	39699.2	19250.2					12.7876	9104.96	13182	6416.67
13.0876	6131.57	7087.68	5959.57					12.8917	7591.94	9730.69	4741.26
13.2711	7054.1	9667.02	6074.62					10.8495	3397.44	3187.85	1935.97
9.84078	4361.87	6609.44	3225.8					10.3697	5557.89	6797.78	3181.78
12.867	6346.29	8688.87	4332.98					11.0816	4016.57	4706.26	2399.25
14.9868	9632.37	12848.6	8235.75					14.6389	8122.68	7746.81	4921.43
15.4879	9525.65	12092.5	7413.08					15.2686	8877.47	14272.5	5418.01
14.9059	8627.84	12142.3	6968.81					11.1958	5363.29	7618.45	3770.28
15.8453	9113.77	10624	7540.36					7.31945	2560.97	3834.49	1705.31
12.9704	9363	14619.6	6551.8
9.11578	3207.71	4662.56	2548.81
15.5535	8608.43	11900.9	5994.52
16.2262	10107.9	16079	7028.24
14.1257	9553.34	14763	6580.34
10.5943	4501.9	6607.13	3211.92
13.1555	7789.71	11425.1	5124.4
16.1318	11083.9	17050.1	7399.15
13.1264	6416.87	9538.52	4437.61
15.2102	8569.01	13480.5	5870.38
12.8867	4874.38	6268.84	3459.89
17.8364	13523.8	19545.8	9659.25
8.63547	3615.11	6463.41	2689.17
10.1024	3855.5	5538.23	2720.31
10.5883	4630.23	5536.92	3437.43
15.3559	8945.63	13897.6	6327.53
15.1767	10575.3	12449.1	8486.1
13.3714	7553.8	8754.44	5673.64
10.4917	3872.97	3451.12	2576.73
17.5994	20105	25392.6	16470.3
14.8461	12092.5	16713.4	8401.53
13.8803	10499.9	14250.4	8618.93
17.4505	10868.5	14224.2	7010.39
17.2414	14232.9	19305.4	10451.8
15.1767	9718.93	12815.1	6582.13
13.7653	8505.58	11792.3	5499.39
8.41909	4056.01	5602.34	3111.52
7.31945	2173.28	2620.23	1512.13
9.5853	4099.68	5632.74	3004.24
12.4242	9753.32	13900.6	7356.87
15.1683	9474.28	11794.3	6076.43
12.2748	5684.14	7125.97	3999.47
11.1958	8388.25	14115.5	8130.59
12.1759	14066.9	17015.4	15530.5
12.3626	6802.41	10560.8	4718.89
13.4851	7619.41	12231.4	5819.43
10.8495	4705.87	9004.37	2898.98
15.8413	8202.58	13485	6190.78
11.965	6144.07	11526.3	4658.7
13.6585	7744.23	12526.9	5611.53
10.8495	5848.57	11122.8	4708.54
11.8796	4373.01	7248.89	3543.06
14.9358	10275.5	15498.7	6966.37
16.9023	14606.2	22763.9	18309.3
15.7688	8607.76	13648.2	6111.79
8.9182	3282.83	4587.99	2691.31
18.5087	16217.9	25440.6	11674.3
12.202	6252.44	10539.9	4890.86
14.2557	6259.13	11362.8	3174.82
17.2156	9944.26	16638.8	7308.94
15.0546	8893.19	13909.9	6338.67
12.1497	6521.11	8545.89	5257.67
8.86094	3871.37	4652.42	2535.05
9.1367	3394.51	3724.75	2467.52
8.13465	3009.88	4570.5	2234.7
11.8582	5904.22	8585.67	5693.67
13.7837	5135.89	5916.15	3096.72
10.1024	2904.51	2782.32	2042.13
15.2102	8430.59	11558	6056.56
11.5758	2486.64	2733.26	1508.23
9.91807	3719.85	3116.53	2874.02
8.08759	2203.71	3965.6	1441.89
15.0546	8758.54	13637	5760.79
14.7083	8299.15	11933.8	6422.7
12.7477	4845.34	4928.95	3405.22
12.8867	6416.65	8156.21	4785.76
14.5254	8141.07	13443	4824.8
17.5487	12221.6	18847.9	8126.64
15.1557	10009.4	15060.3	7830.78
14.2691	7186.97	8682.82	5438.74
8.83217	2627.45	3329.94	2795.45
6.13738	2442.95	4803.1	1787.03
9.79542	3910.01	6816.13	2812.06
9.36369	3038.47	2983.9	2803.96
11.7774	6657.66	9978.11	4526.29
11.8743	3971.22	5863.46	2635.28
8.57632	2547.31	3441.77	2139.55
10.1024	3605.28	4836.39	3122.49
10.7018	3971.39	5757.62	2590.78
13.9307	7513.89	11886.4	6124.45
11.0816	5586.31	7932.61	3903.5
14.0716	5287.53	10225.5	4549.69
16.7168	7886.09	13405.4	6170.19
11.3538	3404.32	6573.14	2503.5
12.3831	5004.14	9791.07	4072.8
6.22999	1192.78	1588.44	1711.08
14.3802	6224.63	10984.9	5070.59
20.1038	11675.3	21841.7	8196.85
20.0848	11242.5	18276.9	8688.73
12.7876	5407.36	12115.8	4960.09
16.9924	8520.02	20249.5	6143.66
14.0716	5291.87	10338.3	5740.5
17.9537	9684.35	18161.7	7093.75
17.0522	8169.3	12128.9	6175.53
14.9868	6233.26	8105.93	5402.99
17.1267	8055.07	12927.1	5919.84
17.8114	7905.94	10038.1	6235.06
18.7749	9406	17318.5	6409.75
16.6787	9785.99	17451.9	7022.31
15.8333	6466.43	11558.8	5100.31
17.4177	7581.08	13684.6	5425.71
17.4942	9651.25	20194	5460.6
20.2834	14606.4	34422.3	9413.79
12.867	6535.17	13492.5	4262.86
17.4505	9682.09	24527.4	5658.33
12.6072	5706.45	11487	5700.92
13.8941	6328.61	12407.3	4515.1
14.2557	6892.01	12327.8	8540.07
15.4385	7857.99	19943.7	4579.65
13.0827	4381.93	9076.14	2963.78
14.8846	5797.16	12078.2	5760.17
12.3677	4771.56	9417.12	3956.53
9.74331	2533.74	4902.66	3101.38
21.1073	11643.9	20957.1	8382.28
19.2104	10143.8	17782.8	7462.78
17.9254	9592.7	16992.4	7211.69
15.8011	10339.6	26641.2	6512.92
19.0006	10638.4	14878.4	7209.43
14.5561	7458.99	12597.9	6140.98
12.9262	5457.61	12638.7	3117.7
10.8495	3605.92	8423.88	2193.11
14.9401	7388.95	12633.6	4948.45
17.2562	8440.63	12873.3	6180.17
14.7083	5480.73	7386.62	3706.32
13.7236	8308.66	19219.3	5044.85
16.1437	7224.5	16680.8	4277.37
14.6389	5511.85	11528.3	3324.03
16.9924	7252.72	12650.3	4236.72
18.0527	8151.86	10429.6	5529.53
10.4917	3322.4	5279.82	3331.07
13.9307	6572.6	13708.9	3986.85
9.89237	3199.92	4246.42	3348.39
11.4875	4624.02	8133.29	3054.19
11.647	5173.78	9779.14	5478.67
25.478	23018.2	23275.9	13669.9
16.1318	13298.9	18712.7	7605.11
14.6389	8636.97	10509.2	5261.03
16.7206	12260.2	13948.7	7090.63
15.4756	9911.93	11108.9	6232.23
10.0961	4669.69	6734.17	3170.41
16.9023	11530.5	15121.4	6891.4
17.2156	12066.8	13751.4	6430.09
18.6661	13099.7	13906.6	8443.58
16.77	11979.8	17060.8	8457.55
15.9892	11197.3	19813.3	7648.91
18.0386	12653.4	14194.4	7348.55
16.9173	10819.9	11437.8	6658.99
12.5262	4784.27	5371.41	3414.2
17.1526	10249.1	10068.2	5808.23
21.3233	17661.4	22677.2	10057.8
11.1102	6377.99	9562.29	3940.82
14.1122	7496.62	8239.47	4801.86
16.1516	10223.8	9711.13	5708.61
14.358	6194.73	9307.15	3738
21.3352	21826.7	29788.5	15803.4
20.0562	22416.4	31995.9	16426.6
25.6274	31826.7	42887.5	22974.1
15.6839	10332.7	12221.3	7329.75
19.5029	14579.6	17311.1	10966.8
17.6247	13685.8	18207.7	11993.4
15.3435	10121.8	11966.2	9015.87
14.9868	10991.8	17107.6	8015.12
12.5668	5625.64	5177.52	5631.56
19.4147	17734.5	22505.6	13679.8
8.81053	4447.91	4808.64	4029.9
13.8941	10054.3	15131.9	7126.6
8.59115	2102.36	1580.46	2969.34
13.2758	8421.15	11262	5780.03
17.8114	15079.7	19044.6	11250.8
11.4875	4892.8	5164.45	5281.56
12.4804	5395.89	4552.22	5074.26
9.86661	3881.81	4063.99	3505.87
10.5883	4398.26	5171.29	4121.7
15.6351	12379.8	15574.4	9160.74
14.2066	9360.61	10266.9	8504.84
10.6063	4979.74	6249.16	3540.16
12.2851	7954.14	11444	5666.34
16.4946	12488	14447.7	8534.46
12.1183	8497.15	12534.1	6181.69
9.84078	4906.52	7306.59	3575.77
14.4464	7187.3	5839.02	4630.88
9.5853	2669.86	2518.25	3764.91
14.8675	10093	12896.4	7398.59
9.27493	2801.73	2397.17	3294.6
8.35841	1927.67	1518.38	2920.45
10.2214	3641.09	2858.1	5186.02
15.7122	14440.3	19882.4	11963.9
15.3435	9364.22	10391.2	8184.81
8.41909	3491.58	4132.89	4959.94
11.647	5756.7	7173.63	5625.21
15.4055	13152.2	18673.1	10025.9
13.4473	7273.42	7331.95	6152.79
10.2214	3778.73	3481.74	3577.92
14.3802	8691.33	8902.48	8408.78
16.6787	11649.2	13877.1	8766.27
11.8796	4082.48	3565.29	5013.68
14.4464	8992.1	11435.8	7906.53
6.88956	1505.09	1495.43	1792.95
13.705	7806.16	9543.32	7142.28
8.07184	1939.61	1665.2	3012.67
16.9173	15141.1	20504.9	11094.8
21.7721	29947.5	41280	21709.7
15.2394	10553.8	15055.9	8648.15
9.42465	3430.36	3607.95	3303.95
9.36369	2732.95	2142.32	3251.16
9.91807	6161.61	8196.9	5510.99
10.867	5063.93	5887.34	4662.94
7.22319	1784.74	1857.97	2766.8
6.85252	1814.8	1610.87	1823.04
14.4552	8072.74	9274.94	6937.65
16.2849	9612.72	10972.6	7922.58
13.8528	8031.01	9399.54	7002.64
10.3697	6309.01	8201.06	6494.81
14.3492	8108.76	7775.07	6783.33
12.862	9169.93	11714.2	6794.98

## Sheet: S Dataset 2
APOE3/3				APOE3/4				APOE4/4
	Total fluorescent intensity				Total fluorescent intensity				Total fluorescent intensity
Diameter (um)	CD31	FN1	DAPI	Diameter (um)	CD31	FN1	DAPI	Diameter (um)	CD31	FN1	DAPI
3.79207	1361.94	791.769	272.165	4.79929	1149.77	1287.36	1286.4	5.07006	841.326	1219	2532.16
4.85203	2135.19	1254.04	1013.76	5.00714	1683.37	3001.04	1460.15	5.14481	1173.33	1322.2	616.527
4.92799	666.26	1831.93	1022.97	5.10508	781.114	2360.78	457.341	4.56835	1370.31	1375.83	1381.18
4.96865	1234.41	1257.1	965.833	5.30314	1370.06	2018.12	828.646	5.45689	1540.92	1455.75	996.917
4.98732	1503.62	1977.4	2744.38	5.80711	3125.66	5640.64	3963.96	6.13738	1522.27	1479.83	1908.84
5.30314	1705.88	1556.11	1382.39	5.9049	1760.12	1774.7	1001.07	6.06438	2252.25	1593.72	850.362
5.56692	1412.24	3025.35	1533.07	5.97607	1614.6	3774.67	1973.07	5.80711	1421.42	1607.87	1154.91
5.63874	3739.48	1608.02	867.957	6.33757	2424.79	3384.29	3479.55	6.63553	1325.67	1647.35	1287.41
5.65028	2334.19	2564.67	1947.63	6.38135	2116.34	2625.72	1355.94	6.55837	2547.34	1733.13	763.72
5.71524	1428.41	1567.3	1180.54	6.43101	1954.45	5314.42	2172.95	6.25769	1506.83	1751.26	915.881
5.85078	2674.34	1942.4	1732.38	6.43321	1269.8	3047.57	1736.97	5.97985	978.434	1779.03	876.849
5.88162	1353.45	2825.55	1575.84	6.57208	2855.84	2901.28	2715.92	6.92641	2003.18	1820.14	2401.58
5.9049	2272.08	1907.24	1204.41	6.63553	4109.2	3331.21	4027.2	7.63431	2354.53	2038.8	2196.48
5.93714	1768.47	2480.73	1305.28	6.76844	2792.19	1993.57	1851.82	8.01647	3093.33	2061.58	3173.34
5.97607	2191.58	2323.64	939.16	6.81528	2451.24	2620.9	2317.54	6.31116	2497.94	2072.26	1033.73
6.06438	3392.74	2352	808.491	6.85252	1449.81	3580.3	1729.8	7.08085	3177.31	2098.52	3507.54
6.06438	2382.15	1654.3	1340.61	6.88956	3556.84	2414.05	2378.6	7.49978	1865.22	2124.15	3616.94
6.07486	3132.61	1671.95	1166.85	7.03578	2805.27	2532.01	2090.25	6.06438	1598.95	2146.5	2105.87
6.07963	1708.64	2594.4	1488.85	7.03578	1713.7	3357.62	2515.12	7.49978	2357.41	2162.64	1715.73
6.10373	3173.57	1654.91	720.679	7.03578	2895.02	4104.78	3019.98	6.31116	1121.39	2247.67	1672.13
6.13738	4339.74	2516.73	676.517	7.05046	3688.59	3645.64	3812.98	7.03578	2431.31	2281.49	1537.45
6.16298	4600.26	2343.18	1984.22	7.15956	2491.48	3400.78	3366.01	6.05388	1690.31	2330.36	1043.66
6.20375	2904.99	2422.6	1098.61	7.15956	4571.82	3145.24	2797.86	8.35079	3998.23	2405.29	4142.66
6.24019	2109.72	1520.65	1299.84	7.17129	2516.79	2588.75	2330.94	7.34548	1484.01	2466.86	3780.46
6.31116	1263.23	1864.01	2128.76	7.17901	2618.66	3313.35	1021.67	7.52519	1921.73	2482.5	3626.45
6.33112	1996.59	3163.45	2168.43	7.22319	3225.05	2732.86	2203.17	7.22319	3259.75	2498.27	2096.67
6.35136	4318.39	2546.88	774.368	7.22319	2144.77	3994.02	2274.94	7.71721	2486.82	2525.28	1815.9
6.36421	2288.07	3672.75	1547.51	7.22319	3035.19	2731.35	1314.65	7.52519	1744.02	2572.42	3236.92
6.42111	1899.51	1804.62	768.473	7.34548	2837.63	3462.27	1482.29	7.13456	2241.59	2591.26	2467.8
6.43101	2527.65	2236.55	2024.97	7.34548	1928.65	3487.56	3621.65	8.13465	4832.47	2605.57	1757.25
6.48196	3254.17	2046.22	1736.3	7.42303	2736.86	4194.58	1785.67	8.08759	4484.27	2626.84	3688.86
6.54866	2380.36	3148.19	2419.7	7.45411	3444.63	4845.28	5103.58	6.81528	3172.39	2670.79	2037.94
6.55837	3479.87	2914.84	3024.81	7.52519	2890.93	2361.22	1316.76	7.52519	2395.42	2713.57	2612.69
6.57774	2030.96	2037.38	2045.14	7.52519	3249.44	4267.25	2628.58	7.65928	2427.77	2714.69	1318.6
6.58788	1691.85	3649.31	1899.06	7.56735	2565.89	3368.07	1480.28	8.81053	2548.57	2768.99	3663.48
6.61033	3446.92	1944.93	1792.46	7.58414	5049.64	3199.9	1898.74	7.34548	3188.49	2862.84	1499.73
6.61033	1497.79	5257.22	2060.5	7.58694	2335.49	3159.85	1386.37	8.57632	2821.95	2945.09	2792.55
6.63553	3285.49	2136.56	1207.01	7.60906	2664.9	3770.81	1912.93	7.83179	2645.12	2996.03	1995.09
6.63553	4056.36	2269.93	2394.93	7.63431	3767.78	2975.11	2055.57	7.82366	3384.08	3002.67	4469.78
6.66391	2131.18	3011.96	2380.88	7.63431	3975.02	3144.74	2748.95	9.1367	3529.04	3134.64	2775.84
6.70231	2156.89	3098.52	3064.68	7.65928	2639.07	3953.31	3488.9	10.0709	3196.65	3140.98	3301.87
6.73073	2180.22	5055.15	1788.65	7.65928	2427.77	2714.69	1318.6	7.63431	3028.35	3146.47	2157.35
6.73561	1069.93	3549.43	1585.37	7.67461	4109.42	4893.39	6289.96	8.05434	2272.22	3152.57	2312.34
6.73808	3789.86	2459.55	2204.03	7.71721	3796.92	3604.46	2797.3	7.92065	1849.33	3164.61	3128.9
6.76736	3589.29	1800.9	724.092	7.71721	1799.69	4155.68	2455.8	8.9182	3154.26	3294.81	2084.99
6.81528	2008.31	4207.6	3569.91	7.72538	2790.72	5831.33	4599.44	7.63431	2022.7	3318.43	3952.5
6.81528	3482.04	2549.98	2297.45	7.85191	3860.89	8951.87	4682.16	8.6281	3964.93	3337.24	2664.35
6.85252	3216.85	2688.53	2471.4	7.85612	3191.76	3662.3	2571.82	8.01647	6076.24	3359.01	1477.43
6.8618	2650.61	2412.54	3149.31	7.86451	2687.46	5473.61	3671.92	7.97668	2073.65	3414.88	1746.68
6.91477	2523.56	3169.38	1298.35	7.87242	3359.6	4594.5	4665.47	9.5853	3280.7	3422.63	4333.97
6.91492	2235.1	2658.57	2524.72	7.88564	2752.56	8295.89	3576.59	6.22999	2061.61	3450	2616.57
6.92641	2888.77	4868.02	3681.2	7.99675	4167.49	6066.68	5131.69	7.13456	2239.71	3482.18	5059.61
6.96924	1528.7	3139.34	2193.68	7.99675	2784.66	4197.02	3767.58	8.13465	2701.71	3514.02	4053.98
7.00532	2689.06	3308.14	1356.8	8.05955	2535.5	5680.01	3049.68	8.45144	1726.49	3533.39	1402.01
7.02673	3553.6	4552.02	3657.58	8.13465	2461.25	2523.19	1558.97	8.32026	2424.13	3566.83	2958.36
7.02673	2561.29	4936.37	1965.93	8.14247	2857.15	2954.05	2361.25	8.01647	3661.89	3620.24	1984.52
7.04843	2788.38	2475.96	1955.3	8.2125	2234.23	3976.47	2261.89	9.84078	3245.33	3641.71	2661.68
7.08085	3542.73	3054.9	2447.23	8.23169	1920.56	3995.12	4235.78	7.85612	3191.76	3662.3	2571.82
7.08875	2431.59	3648.24	3014.53	8.24	3883.07	4273.8	3102.07	9.09482	3185.19	3662.66	2456.62
7.09264	3651.65	2677.46	2416.66	8.29575	4210.03	5358.4	5012.22	8.13465	4398.19	3753.76	3893.44
7.13456	1570.9	3685.93	1911.49	8.29728	2479.57	5009.31	6489.11	7.82366	1966.57	3764.33	3408.42
7.18943	2794.8	3411.72	2922.09	8.30602	1620.42	3620.77	2892.34	8.41909	3563.69	3773.18	2337.49
7.23236	3346.51	2543.3	1535.94	8.32026	4767.93	3232.51	3033.78	9.30233	4061.72	3784.97	5549.8
7.26465	4205.1	2640.18	2519.79	8.32026	3517.25	4118.66	1256.07	8.59115	3885.73	3835.95	2052.36
7.31945	2863.6	2220.16	1737.81	8.3279	4087.66	5111.16	3124.32	9.09482	2360.78	3848.27	3681.31
7.32621	3201.89	3476.53	3311.8	8.35841	4971.37	3578.8	3473.72	9.74452	2903.58	3892.31	2714.6
7.34548	4749.73	3902.64	4850.14	8.3665	2505.18	7568.23	2423.81	6.92641	1580.83	3910.94	1539.47
7.34677	3008.74	3203.31	2394.96	8.41909	1752.54	4951.4	3337.25	8.23571	3980.39	3927.57	2453.04
7.35414	3690.85	5061.32	3593.77	8.41909	2151.75	6539.53	2104.68	8.83217	2450.31	3954.36	4974.39
7.35414	2359.43	3082.44	1892.82	8.41909	4445.02	4134.6	3321.69	8.98218	2925.55	3979.65	3556.27
7.35414	1586.14	4768.38	1361.89	8.41909	3007.99	5015.76	3668.64	8.81642	2237.7	4018.09	1967.61
7.38978	1885.42	3204.21	2170.78	8.42655	3912.64	6176.82	5884.4	9.57202	3223.22	4075.62	2891.24
7.40761	2977.03	4674.52	6492.63	8.45679	2089.87	5375.88	3971	8.07184	4536.48	4132.23	3489.05
7.49512	2473.21	3282.52	2694.81	8.46634	2221.54	5339.39	3741	10.5401	5186.73	4148.57	3704.26
7.49978	2079.67	3931.67	1692.97	8.47933	3451.72	4018.63	2572.35	9.91807	4132.28	4179.94	2050.04
7.51512	1705.29	3552.21	1842.73	8.50929	2091.82	2715.09	1282.94	10.8495	11878.8	4185.6	4157.65
7.52019	3534.13	3521.8	2498.76	8.50929	3240.44	3521.68	2750.02	8.35841	2051.86	4196.8	1944.75
7.52019	2915.96	2402.53	2286.62	8.5191	3891.01	5043.61	4647.83	9.00341	3649.78	4220.55	3200.05
7.52049	1144.38	3260.91	1768.97	8.52569	2312.48	5883.45	2406.25	8.83217	1908.79	4304.33	5113.26
7.52519	3948.29	2928.67	1684.78	8.56984	3252.81	4953.77	5201.6	10.7848	2730.58	4319.84	5987.72
7.52578	1659.83	3530.52	2702.09	8.60906	2685.38	4361.53	4312.46	7.08085	2431.9	4320.62	3666.13
7.53756	4234.27	3239.95	2831.27	8.63547	2757.7	5925.28	4399.55	8.08759	5038.6	4359.57	2622.82
7.55893	2597.45	2848.96	1017.33	8.64801	3031.62	6084.82	2863.52	7.97668	2420.96	4369.63	3398.97
7.55893	3116.97	2955.15	2255.27	8.69646	4411.81	3315.06	3588.16	9.1367	6863.8	4379.6	3274.69
7.57833	3881.15	1978.19	1847.9	8.70129	3238.45	3695.71	2250.65	8.30096	3561.42	4384.79	3396.24
7.59954	1769.56	4477.47	2466.18	8.70884	6391.96	4635.83	5833.93	9.20607	3749.71	4391.21	5116.22
7.63431	1929.6	3320.37	3240.92	8.72058	3346.72	3279.2	1902.79	7.63431	2288.48	4417.94	3020.15
7.65311	2620.87	3451.14	1571.05	8.7453	3503.57	8615.33	4274.93	8.93006	1941.88	4436.4	2096.91
7.67886	2933.23	2459.06	1233.4	8.81053	3815.73	3653.27	2393.13	8.01647	1940.74	4448.22	3823.39
7.7007	2450.2	5741.57	2385.17	8.81053	3098.18	4807.9	4149.49	6.67359	3293.48	4449.25	4842.47
7.78761	3342.13	3946.83	2873.07	8.86094	5534.6	6372.79	7196.59	8.9182	2954.34	4478.4	3107.78
7.78761	3642.58	3232.21	3270.37	8.86094	1804.46	4688.04	2255.94	9.5853	4906.85	4491.64	4503.3
7.80531	1579.82	5425.03	2361.44	8.9182	4358.68	3854.11	2002.75	8.32026	1811.47	4544.5	4800.02
7.83179	2596.2	5097.78	4181.66	8.9182	3659	4984.18	3564.03	7.63431	4983.88	4554.09	2480.63
7.84523	1984.55	3804.52	3593.32	8.9182	4024.92	4047.49	2161.07	10.2214	3563.23	4555.99	4783.87
7.85612	2860.5	3206.79	2829.47	8.93958	2523.19	6524.77	2646.38	9.27493	5492.49	4590.22	2448.24
7.85612	3200.17	2447.15	1225.92	8.93958	6270.63	4552.28	4502.91	9.0562	2209.81	4617.64	1729.55
7.85612	2359.33	3304.52	1676.68	8.99102	3373.61	5147.32	3467.47	11.4875	4047.76	4629.67	4305.2
7.89329	2171.81	3310.01	3261.72	9.0562	3011.69	7979.3	3641.15	8.39638	2224.06	4653.62	2723.2
7.89329	3094.52	2951.87	2030.78	9.0922	1969.28	4926.83	4596.58	8.91563	2591.82	4666.03	4941.48
7.91976	1292.79	2375.25	2343.24	9.0922	5848.88	7018.67	3047.73	9.11578	3991.6	4681.06	4050.54
7.92065	2860.56	3100.25	1866.25	9.09482	5341.23	4502.98	6014.39	9.46455	2596.6	4689.18	2646.16
7.97971	2929.49	3411.9	1451.31	9.09482	6087.12	6481.77	3884.19	9.99568	4088.92	4729.04	4052.63
7.98745	5412.37	4689.39	1731.21	9.09482	3912.59	7028.69	4125.12	7.34548	3940.79	4781.48	4734.05
7.9958	3676.63	5489.66	4203.04	9.11578	6990.54	13432.5	8966.42	9.09482	3186.39	4782.43	4898.6
8.01647	2791.78	3215.55	1100.08	9.11578	3890.49	3498.16	2205.25	8.05955	4211.84	4823.13	5549.13
8.03867	4650.2	2376.9	1764.04	9.1367	4806.69	4351.66	3387.22	10.2214	3087.99	4867.29	2640.74
8.07184	2844.74	5753.92	2650.5	9.1367	4158.55	4450.55	3050.04	10.4917	4582.57	4910.89	3227.83
8.08759	1992.17	4415.77	1986.09	9.1367	2972.6	4842.03	2739.56	9.1367	4177.75	4920.93	2807.64
8.08759	2999.07	7676.09	3162.17	9.1367	3805.04	5064.58	6068.21	9.41789	3126.78	4937.63	4609.78
8.11209	2861.36	4449.18	4607.76	9.1367	5225.83	3811.98	2134.59	8.14247	2262.44	4992.79	2807.17
8.12187	3244.47	9285.69	3577.55	9.14366	3694.97	6981.03	3274.79	8.29728	2479.57	5009.31	6489.11
8.13465	4333.73	4161.9	1453.85	9.20607	4185.18	5263.68	2589.48	11.3818	4016.39	5053.79	6010.53
8.13465	2233.59	5501.48	2904.27	9.20803	4435.98	7427.32	3949.43	7.97668	3536.26	5089.51	6225.9
8.13465	4510.4	2964.14	1862.6	9.22627	2813.32	5179.42	3783.01	9.63826	4272.3	5104.67	3134.83
8.13743	3242.07	5538.97	3484.31	9.22627	3900.01	11100.5	4903.49	9.74331	4804.41	5187.77	6704.9
8.1991	5039.48	4451.1	2525.46	9.24901	3382.17	1445.85	1403.1	7.82366	2946.84	5208.67	4766.67
8.20422	2765.06	4461.1	1449	9.2612	2577.57	7352.96	2456.48	9.70405	3657.31	5240.68	1882.92
8.20934	2355.5	6417.97	2031.33	9.27493	2364.08	4099	5101.95	8.3279	3658.98	5263.26	4922.26
8.2125	2682.7	5697.26	2951.99	9.28075	3790.87	5855.66	3027.56	9.63826	4071.54	5288.03	2066.45
8.2125	3003.05	5783.31	2696.86	9.28075	2213.52	4488.25	3248.31	9.89237	2930.87	5300.27	6900.71
8.2125	3264.33	4130.31	1819.1	9.29761	3929.87	7630.65	6078.43	8.82497	5600.83	5303.32	4459.51
8.2475	4124.34	4183.8	4379.56	9.30233	4875.02	6308.5	2520.53	9.86661	3844.06	5417.53	3418.11
8.2475	2738.04	3449.03	3192.82	9.33492	4276.24	10842.7	4624.72	8.57632	2038.16	5451.69	3911.47
8.28169	2988.57	5556.86	3819.63	9.33647	2383.74	5548.17	2694.04	9.36369	4730.83	5580.29	5501.4
8.29083	2119.34	6632.82	3043.08	9.36369	4222.8	8312.92	7181.27	10.4003	2870.29	5626.74	5146.64
8.30602	4922.78	4453.06	3948.73	9.36369	5458.15	4383.49	3465.47	10.4003	4719.94	5627.89	3037.22
8.3279	3841.54	6155.8	2311.89	9.36369	4200.25	8698.59	6836.6	9.6052	3878.23	5679.9	5311.55
8.3279	3901.03	6333.77	3478.05	9.42465	3870.61	4778.34	3087.85	10.1024	2471.14	5705.47	3933.01
8.33493	4302.44	5335.31	5819.2	9.42897	5186.51	7073.1	6290.39	10.1024	6123.02	5764.07	2606.93
8.35841	1767.94	4914.96	1573.47	9.43788	4948.9	6181.26	3705.67	7.63431	1936.94	5775.41	2028.67
8.36049	4648.03	4643.07	1661.16	9.46455	3116.86	3716.11	2414.24	9.86661	5800.33	5815.6	2358.87
8.37295	4830.82	5886.31	2563.52	9.47786	3661.63	6918.43	4180.42	8.35841	4818.58	5866.89	5341.41
8.39638	4740.46	3678.99	2703.87	9.50884	5374.23	13248.3	6558.64	11.0988	6266.69	5896.19	2722.63
8.39638	2599.83	5915.72	4252.61	9.5853	4948.84	3979.12	5647.71	7.58414	2918.34	5934.34	2960.17
8.41909	3730.7	4220.19	3479.18	9.59857	5161.27	5237.13	5539.65	9.79542	3134.85	5939.86	6865.4
8.41909	2256.24	4361.38	2830.88	9.6052	4673.71	4212.36	2167.24	9.1367	3472.43	5971.9	3883.98
8.42655	2374.75	5940.27	2819.34	9.63826	4272.3	5104.67	3134.83	8.47933	2215.9	6060.83	2508.92
8.45679	4250.62	5317.2	2639.79	9.63826	5224.61	4614.95	4494.64	8.35079	2258.24	6122.71	3426.86
8.52569	2211.54	6433.91	2199	9.63826	4050.6	9300.41	4475.74	10.7078	5497.93	6142.08	6888.03
8.59115	1740.99	3773.01	2493.2	9.6492	3886.26	9896.49	4178.86	7.88564	2486.4	6158.6	2250.41
8.59414	4616.38	3746.8	2773.59	9.6492	2401.26	7332.14	3478.71	9.0562	5842.18	6173.1	6795.89
8.62579	1414.71	4492.17	2275.21	9.6862	4115.26	6940.18	3494.08	10.7018	3180.57	6183.01	4324.26
8.6281	3644.89	6761.46	3832.65	9.73451	3787.09	8734.74	3016.17	7.82366	3047.9	6210.3	5153.13
8.63547	3603.37	3668.5	1772.45	9.74021	3205.58	5248.42	4752.99	9.33492	4757.46	6266.69	6042.91
8.67863	6602.22	4111.23	2986.83	9.74021	3681.3	7714.78	3341.18	11.337	4107.77	6278.7	6642.94
8.67957	3825.02	6642.37	2128.24	9.79542	4919.1	3954.74	4209.69	10.1401	3057.98	6290.64	4795.68
8.67957	4719.84	5364.98	4614.73	9.84078	4371.33	11424.8	7441.83	11.2638	6086.97	6307.59	3195.56
8.70262	3204.89	4420.65	2660.63	9.84078	4869.42	5764.88	4419.15	9.41789	2919.7	6314.81	4560.56
8.71175	3801.65	5923.6	4329.9	9.84078	4977.78	8416.42	5631.62	8.13465	4702.9	6324.33	5884.03
8.73073	3898.68	3887	3477.88	9.87303	2163.84	4670.59	3900.6	10.8657	4655.42	6332.19	5254.04
8.76384	2274.13	6172.84	2306.53	9.87303	3836.62	9532.72	3732.97	10.0961	2826.26	6338.04	4671.17
8.77435	2200.13	4978.22	4173.7	9.89237	7098.22	6577.37	4085.64	11.5444	3828.1	6446.51	2580.48
8.81053	4504.81	3978.62	6769.79	9.91807	5880.98	7302.98	6585.21	7.31945	2773.53	6500.92	4029.07
8.81458	2736.53	3482.42	2774.44	9.91807	2546.34	5560.62	3034.81	9.80898	2634.77	6505.43	2895.32
8.81642	4337.08	9977.17	4543.31	9.91807	4132.28	4179.94	2050.04	10.7315	3531.02	6525.73	4706.05
8.8307	4679.74	3505.3	2958.59	9.93934	3694.87	9426.16	1966.04	12.0709	4044.78	6540.91	5135.68
8.83217	3315.5	7481.18	4005.56	9.99568	3675.16	9966.77	3966.92	11.1958	4836.7	6547.53	7740.97
8.83217	3288.11	4702.46	2283.63	10.0456	4299	5009.34	3655.01	11.4875	5763.04	6606.48	2926.34
8.83546	4563.16	4502.3	6212.86	10.0502	2699.61	5214.79	4903.73	11.2807	6174.87	6628.19	6830.59
8.84971	5399.43	6730.12	4358.09	10.0709	3697.4	9200.36	3908.71	8.47933	4527.99	6633.24	5264.09
8.86094	3102.93	7170.15	3505.1	10.0898	3016.29	4262.33	2984.68	9.49862	3368.56	6683.25	4784.59
8.86094	4224.61	6065.76	4346.58	10.0961	2418.24	6021.35	3367.28	10.6899	3800.47	6691.47	7707.78
8.87342	2939.52	6448.93	3953.96	10.1024	2406.53	5283.09	4574.61	10.0898	3226.26	6718.56	2962.25
8.88819	3229.75	3390.1	4904.44	10.1024	3893.8	9917.6	4662.97	9.91807	3457.11	6733.49	4332.05
8.9182	4660.8	10265.9	5496.84	10.1401	4498.63	5636.78	3435.23	11.2015	5049.33	6765.08	6747.71
8.93006	2037.95	6540.06	1418.49	10.1527	6614.04	6331.9	3886.91	10.3697	3958.01	6803.45	5193.66
8.93958	4954.24	3753.24	3823.09	10.1622	3883.6	9040.47	4062.84	10.2958	3194.1	6805.32	4697.81
8.95665	4318.4	7094.11	5772.72	10.2025	2870.42	6737.59	5271.37	11.3818	5353.48	6810.8	3839.97
8.98218	3986.6	3431.79	1876.44	10.2151	3567.3	7623.26	5090.44	11.1102	3023.6	6840.09	3756.92
9.00341	3626.9	5829.03	2740.84	10.2816	3719.48	3713.26	2101.75	9.33647	5200.26	6890.71	5085.1
9.00503	3482.67	7595.89	4361.27	10.2939	4852.99	11912.4	7933.85	10.5883	5655.76	6903.83	3667.24
9.03795	3308.59	4651.95	3194.78	10.3224	3811.61	8089.63	5255.19	11.5041	5304.64	6951.63	3592.4
9.0562	3539.04	4549.66	6538.46	10.3244	5299.35	8845.44	6762.94	11.0124	7315.05	6952.1	4151.29
9.06511	4901.7	5956.67	4837.53	10.337	4646.72	9041.95	4284.42	11.8152	9313.03	6952.32	3815.68
9.08463	3819.81	5736.32	4528.85	10.3451	7012.95	4238.69	5829.85	11.1858	5305.35	7023.6	7431.17
9.09482	4880.98	5156.81	6195.42	10.3451	5700.57	12721.9	6056.4	9.36369	2407.59	7043.44	4941.26
9.09482	2359.59	4321.35	4248.51	10.3697	3839.19	4872.29	4675.69	11.1445	9853.46	7109.29	5356.68
9.09786	3170.31	4336.57	2842.58	10.3697	2464.06	5872.39	4551.38	9.63826	5326.02	7117.16	5700.58
9.11578	4772.83	5164.32	2140	10.3697	5149.68	6088.07	5880.85	12.3831	5230.65	7173.11	5363.82
9.11578	3600.75	9310.99	4979.39	10.3697	2482.35	6790.55	2805.75	8.50929	2720.45	7213.03	3732.2
9.11578	3064.39	6581.75	3347.79	10.3697	3539.99	8555.26	4269.9	7.83179	2425.89	7239.96	2136.2
9.1367	4239.46	5736.93	3861.11	10.3697	2648.35	8767.78	3483.41	6.8618	2874.2	7264.22	3811.67
9.1367	3462.21	6847.53	3134.49	10.3697	3609.9	9445.8	3847.74	9.59857	3648.9	7278.78	6259.3
9.14366	3920.36	2787.35	2339.86	10.4003	2870.29	5626.74	5146.64	10.1401	4045.84	7334.42	5943.01
9.14366	2684.68	7351.18	2434.38	10.4003	6331.23	6088.96	6518.05	10.6943	3608.36	7348.18	6613.53
9.14366	4502.21	12238.9	4833.26	10.4003	6714.68	6674.79	5950.74	11.5041	3853.95	7357	6363.37
9.20607	6718.25	4865.62	5086.61	10.4003	6686.45	7230.21	8980.12	11.8582	4333.44	7366.85	6254.31
9.22627	3026.01	6354.02	3156.02	10.4506	5123.04	10841.8	4797.22	9.6052	6227.64	7372.48	6295.84
9.23576	5578.19	8572.07	4560.31	10.4559	3348.87	8262.58	5634.97	9.30233	4846.96	7464.33	7669.78
9.27493	3441.04	7666.56	3826.06	10.5001	5724.98	7529.39	2655.29	12.3626	7421.51	7502.83	3340.78
9.28075	2898.44	8296.27	3851.43	10.517	5122.73	8740.49	4784.53	10.6899	3530.5	7511.05	5707.57
9.30233	2743.39	6928.16	3948.21	10.5341	3951.89	7106.16	6912.94	12.639	4832.09	7533.37	4108.95
9.31764	3085.3	2481.97	3428.33	10.5341	3964.75	9400.99	4210.8	10.9196	7265.96	7534.78	5381.59
9.33647	3587.4	7874.99	4239.97	10.5399	4302.12	6950.43	5421.87	11.6603	3711.67	7612.31	3558.67
9.33647	5895.94	9702.35	5249.89	10.5401	3236.28	8206.92	3645.24	10.9582	6690.79	7626.01	6368.46
9.33647	2857.25	9817.79	2927.82	10.5883	2934.61	6398.18	4192.31	9.00341	3142.16	7644.31	4415.56
9.35255	5547.02	5321.57	5644.3	10.5883	3155.05	7280.15	3732.55	11.7016	4868.97	7707.83	7940.82
9.36369	2693.72	5494.05	3725.84	10.5943	2203.34	4071.72	1861.6	12.9851	5114.7	7906.47	7635.58
9.37201	4557.83	4518.76	6998.89	10.5943	6916.02	4973.26	5239.19	10.2939	5507.41	7926.65	9382.6
9.38405	5008.3	3618.89	1624.77	10.5943	3227.04	7914.45	3277.44	9.1367	4240.94	7935.59	6895.74
9.41789	3558.63	7302.26	6275.64	10.6063	4549.53	5490.86	5012.61	11.3647	5020.83	7990.04	8002.01
9.41789	2850.36	7452.23	4411.25	10.6063	5649.42	7634.23	7928.74	11.4209	3418.26	8030.77	5646.26
9.42465	2763.1	7607.41	3847.47	10.6597	3466.34	9881.86	3124.95	12.5668	6073.15	8089.26	8345.56
9.43788	2600.03	6091.42	2777.73	10.7018	6093.62	6354.48	5234.12	10.5883	3616.36	8113.62	7365.37
9.45469	2476.14	5661.53	4483.62	10.7018	2696.96	8026.73	2333.63	10.9196	5237.66	8119.86	6149.88
9.4785	3915.63	10068.1	4079	10.7078	4396.18	4944.69	3703.95	11.4875	3683.97	8144.2	5149.82
9.48655	3133.13	5160.86	3737.72	10.7078	3392.86	8345.48	3512.83	11.6033	6072.5	8157.77	7148.87
9.49862	2575.9	3887.62	3912.77	10.7078	5015.3	12978.8	4899.17	10.8495	5966.36	8159.16	5441.92
9.49862	7544.4	4933.15	2809.7	10.7078	5256.03	4344.25	6346.25	10.7018	3386.14	8254.08	4533.61
9.56473	2234.09	7015.1	2761.72	10.7315	3483.74	3452.21	3332.25	11.8796	4571.29	8310.48	4649.05
9.57202	6200.2	4696.98	2474.61	10.7328	4468.24	9559.93	3709.28	12.6525	4249.38	8319.5	5504.08
9.59857	2713.85	4238.76	1539.99	10.7427	5707.18	9593.11	3507.65	12.9262	5181.03	8321.77	3807.96
9.59857	2784.08	6629.04	5566.39	10.7848	2661.59	6294.8	3290.27	10.8495	6150.74	8364.35	7014.25
9.6052	3524.12	4411.71	4021.57	10.7848	5349.05	7931.29	4900.07	11.9381	6287.26	8378.58	7525.61
9.6052	4472.37	6085.13	2433.89	10.7848	4245.48	10944.4	4809.61	9.08306	3670.63	8452.36	4084.87
9.6052	3268.23	7046.8	3788.18	10.7881	3962.03	8407.16	4103.7	9.99475	3479.11	8500.02	3756.84
9.67569	2703.66	6326.01	3383.5	10.8541	4358.46	8393.71	4934.26	10.6899	3265.68	8587.77	5435.15
9.69461	3432.53	5296.06	2257.37	10.8729	3472.91	8323.26	4163.3	11.647	6755.23	8656.98	5248.84
9.70405	4934.89	7438.67	4265.02	10.8904	5730.49	8314.07	3456.2	15.1347	5539.12	8657.71	8772.71
9.73678	3051.38	6724.44	3949.84	10.8919	5835.85	7457.84	4991.26	11.6449	5296.06	8664.7	8566.52
9.73678	3146.99	6627.37	3018.12	10.9196	3029.6	5403.84	3930.95	11.8206	4973.57	8687.87	6430.21
9.73678	4742.35	7115.06	4717.53	10.9197	6450.6	8857.37	4651.47	9.91549	3285	8693.39	3451.9
9.73678	2810.25	6420.34	3113.91	10.942	3556.18	8303.37	4067.93	13.0973	7691.53	8713.93	9783.41
9.73678	3404.57	7543.21	3273.73	10.9893	4848.46	8432.83	8235.74	10.7078	3878.14	8802.18	4376.39
9.73678	6595.09	7936.75	5890.82	10.9893	3747.62	6883.81	5195.73	10.4917	3587.06	8807.76	4079.12
9.73678	6086.55	4191.63	2391.04	11.0384	2873.65	3534.41	8279.48	11.6142	4688.59	8819.6	6014.87
9.76683	5129.07	5517.57	4569.11	11.0643	5785.03	7324.14	6090.2	10.7018	3690.5	8873.15	7132.15
9.79597	3349.11	8140.72	3669.05	11.0758	3067.85	6614.13	4147.09	11.7016	3858.34	9061.23	6184.59
9.83892	5005.31	7561.01	5750.16	11.0764	6174.52	8707.55	6636.97	12.3626	6929.31	9130.57	6935.93
9.86025	2741.24	7921.63	3554.79	11.0764	5900.73	14716.7	8704.75	13.4283	4899.49	9130.67	8638.36
9.87803	3974.43	5566.01	5334.64	11.0816	3181.38	4420.16	5150.53	10.6063	4072.05	9138.16	9574.09
9.91165	4654.62	6700.47	5641.42	11.0816	4237.84	11091.9	5394.37	10.5519	5147.2	9157.3	3721.56
9.91165	3361.46	8991.23	3900.82	11.0991	4329.42	8700.6	4753.49	11.9916	4536.39	9274.51	9289.85
9.91227	4778.46	10211.9	3326.85	11.1098	6102.2	9253.83	2339.28	10.046	4246.24	9287.33	6788.77
9.91807	4018.62	5051.13	3602.24	11.1445	4776.75	11929.7	5308.4	11.5041	7268.81	9304.86	8406.8
9.95009	2966.9	6905.44	3313.01	11.1896	4348.83	7730.34	4233.8	11.894	4967.84	9305.06	8874.48
9.97464	6534.47	5003.39	4541.44	11.1896	5953.14	12991.2	4844.54	12.3626	4895.66	9352.58	7007.15
9.98839	5063.33	4489.67	4428.92	11.2015	5361.41	4740.35	4085.18	10.5341	3964.75	9400.99	4210.8
9.99475	4324.69	11502.2	4491.13	11.2015	4716.22	10211.4	7216.82	12.0118	4629.48	9402.49	9098.44
9.99475	3246.13	7599.87	4383.48	11.2807	5020.1	6519.11	3242.33	12.7627	7846.53	9406.07	6731.86
9.99475	2350.76	5553.14	2058.26	11.2807	6711.89	6742.39	5184.26	11.8582	4959.98	9442.81	4399.63
10.0025	1796.74	2587.87	3202.38	11.2905	5704.39	10737.2	4044.77	11.9916	4378.1	9489.64	6038.41
10.046	2869.15	6250.18	3917.27	11.3203	4444.73	7942.13	3903.71	12.4683	8941.88	9542.79	6861.21
10.046	3235.04	9708.81	3760.05	11.3314	6277.18	9509.37	6708.22	13.0973	9754.69	9581.78	6975.97
10.046	4990.85	12290.2	5549.31	11.3314	4880.26	9734.59	5201.48	12.0571	6763.66	9765.82	8326.13
10.0519	4154.89	4964.24	4106.17	11.337	3531.6	7274.27	4621.23	10.6667	4568.06	9776.42	4874.09
10.0519	5733.65	5837.84	5018.25	11.4046	4635.75	8617.02	7308.34	10.9893	3930.29	9791.8	7939.27
10.0898	4493.49	4367.64	3692.43	11.4209	3998.86	4455.45	2523.77	12.2748	4230.53	9823.65	5565.81
10.0898	3334.87	5903.42	5213.43	11.4209	5024.01	7494.1	3018.52	12.3626	4219.45	9827.59	6281.15
10.0898	3602.66	9694.95	3466.82	11.4237	4515.81	10466.1	5017.38	10.9196	4622.54	9943.54	8218.71
10.0898	5075.44	6384.14	4847.96	11.4347	4581.98	9361.14	4994.14	13.7282	5317.63	10016.9	6089.66
10.0961	1728.76	5449.15	2343.2	11.4875	4036.81	8230.43	5687.12	10.6667	5091.67	10019.2	6818.87
10.0961	3972.61	8224.18	3261.04	11.4875	5918.65	8352.24	5909.55	11.4209	3694.11	10080.1	3838.7
10.1024	5797.31	5095.6	8074.18	11.4904	7046.27	8431.6	5159.29	11.8582	8009.65	10129.7	8866.1
10.1024	5536.08	5930.38	6322	11.5041	3853.95	7357	6363.37	11.0816	4851.49	10217.8	7272.85
10.1024	6262.07	9384.48	9666.5	11.5041	5541.02	14247.2	4422.08	13.3571	7461.27	10404.3	5664.96
10.1127	5165.65	5789.03	4314.31	11.5379	5459.79	9002.27	5152.93	12.1759	4085.81	10415.5	5618.57
10.122	5792.72	7168.51	6845.73	11.5444	3291.33	9759.52	4146.81	12.8867	5289.97	10424.4	6574.98
10.1401	3412.48	3645.58	4231.68	11.592	3990.8	10257.5	5901.41	12.768	6733.04	10426.3	10815.7
10.1596	2926.86	6256.57	5077.89	11.6033	5307.13	8968.31	3580.43	11.7016	4360.39	10588.1	5865.75
10.1624	2246.95	7496.34	2956.86	11.6033	8829.7	12669.4	8912.68	12.9262	5438.84	10653.1	7583.4
10.1954	9120.01	5012.7	5018.6	11.6142	3057.15	8278.52	3149.49	13.2711	4770.47	10662.7	6685.14
10.2027	4154.67	5356.15	3377.02	11.6197	3213.68	8423.75	4622.05	11.152	5927.18	10665.2	7183.28
10.2151	4679.68	6167.39	4365.21	11.6197	3887.72	9914.22	3735.79	11.6033	4474.64	10724.1	5484.83
10.2214	4879.29	11321.9	3722.26	11.647	4513.28	10406.9	5561.32	11.7146	5356.51	10769.1	6178.82
10.2214	5705.8	6275.89	4182.58	11.647	7871.12	10756.2	5319.07	12.3626	5432.72	10819.8	7881.6
10.2489	3518.66	10632.5	3722.62	11.647	5472.57	11835.1	6383.24	12.7027	4822.78	10926.6	9950.27
10.2571	2528.47	8258.94	3129.98	11.6682	5491.3	11019.8	7114.19	12.7027	7458.32	10928.1	5440.45
10.2704	2162.09	3527.5	3343.98	11.6999	4045.54	10626	4382.74	15.4055	7232.11	10963.7	8620.58
10.271	5507	10236.3	6116.51	11.7774	6204.81	6045.8	6239.39	12.7152	6020.84	11051	11087
10.3451	3266.91	6809.9	2359.87	11.7947	6114.65	10314.4	5473.02	13.7699	5316.27	11058.3	10893.4
10.3451	3747.55	7944.81	2677.71	11.7948	5944.35	10753.4	6527.46	10.5283	4859.1	11068	5407.59
10.3697	2688.35	5666.72	3058.49	11.8152	9313.03	6952.32	3815.68	11.9224	4408.5	11070.4	5049.14
10.3697	5197.64	6520.27	4083.26	11.8582	6977.69	7168.25	3114.8	13.7791	12049.3	11121.3	6528.99
10.3881	6073.4	4411.16	3718.99	11.8582	9119.22	9444.21	5849.13	13.0827	6014.96	11444.1	7152.81
10.3914	3759.47	8516.5	4020.85	11.8653	6660.6	12333.2	6148.14	14.5657	10454	11479	10220.6
10.4003	5945.2	14743.3	4636.84	11.8743	6261.66	12188	7428.55	10.9893	6088.02	11480.9	7380.66
10.4003	4608.93	8459.75	2512.88	11.8796	3829.99	12716.7	3413.66	12.3831	5162.66	11485.1	6706.31
10.4187	5239.36	7771.61	5769.58	11.907	4791.55	10846.8	5772.64	17.4213	6478.77	11513.4	8033.87
10.4187	3239.73	8250.04	4511.31	11.9224	5529.05	6175.92	5475.56	14.2021	5917.78	11515.9	7848.3
10.4187	5614.74	5484.25	6660.78	11.965	3664.19	8851.75	3362.74	12.6223	5000.06	11548.2	7485.98
10.4455	3303.95	7526.06	4247.96	11.965	6081.84	10269.7	4594.39	12.3328	6866.36	11560.7	11231.2
10.4683	7046.3	6178.81	3933.68	11.9863	3317.44	7972.23	5791.53	14.6389	6313.6	11589.2	8350.37
10.4759	2948.12	7858.94	3530.97	11.9863	4795.37	11067.1	6937.81	13.1555	5429.21	11632.3	4803.44
10.4917	3122.56	8692.73	3457.01	11.9916	3834.8	7102.41	8386.65	15.2686	7555.52	11691.9	9742.09
10.504	3793.28	10404.6	4294.47	11.9916	4378.1	9489.64	6038.41	14.3979	6506.36	11692.8	8909.24
10.5399	4341.05	6396.07	6937.28	12.0185	6474.58	9869.78	3169.78	12.5857	7603.48	11730	5106.19
10.5401	4249.23	11206.3	4626.87	12.0709	5166.07	10662.7	4463.73	13.2567	5507.72	11863.2	7045.03
10.5401	2786.51	6451.12	5279.11	12.1002	4679.2	14316.9	3937.82	15.6473	5868.74	12014.7	5985.66
10.5401	3123.07	8299.75	2909.89	12.1078	3421.8	8480.77	3147	13.4615	5914.12	12125.1	9206.42
10.5883	5748.45	5608.81	5144.05	12.1078	7390.74	12870.4	10815.2	12.8867	6928.22	12129.3	8670.4
10.5883	3423.56	8005.25	2936.03	12.113	4748.86	12132.5	7275.76	15.4879	7122.92	12262	10176.5
10.5943	4891.65	5407.32	8984.15	12.1183	8308.57	9296.1	9306.99	13.2758	8181	12325.6	9615.19
10.5943	4556.06	10779.3	4937.08	12.1183	4741.33	12734	4861.89	13.3571	5300.72	12386.1	6339
10.5943	4384.94	12263.4	4422.25	12.1497	5042.56	6222.49	4939.48	13.2711	6273.71	12413	7856.41
10.6063	2727.67	5100.36	2785.92	12.1759	3416.69	7030.69	3992.84	13.5604	6238.83	12692	6059.05
10.6063	8593.49	7919.55	7427.04	12.202	7719.59	7878.11	7553.51	13.6121	6951.59	12704.6	9718.08
10.6207	4992.01	7183.18	9330.42	12.2336	6995.85	14553.6	6394.3	13.4046	4981.25	12789.9	4984.52
10.6422	6398.58	7709.09	2565.3	12.2628	8439.74	12556	7744.97	14.9017	6775.76	12849.5	9944.42
10.6422	4048.84	9616.2	4192.65	12.2748	4182.41	11039.3	5272.39	12.5053	6099.51	12864.5	10200.8
10.6426	3671.67	7710.2	3749.68	12.3007	7292.56	8987.63	6236.75	13.7699	9057.41	12866.8	9809.66
10.6597	5847.93	9050.4	4076.1	12.3007	4294.01	10157.3	4441.99	14.1257	6122.84	13141.7	6171.87
10.6667	2858	9283.52	2839.76	12.3055	3327.11	6501.66	4032.84	16.5254	14400.5	13168.3	7431.94
10.689	8230.43	8295.47	5661.45	12.3112	8721.58	11634.5	4563.24	13.6585	5756.83	13208.2	5902.79
10.6903	2889.35	6272.37	5974.95	12.326	4085.54	12371.1	4792.54	12.202	6378.94	13241.1	7210.41
10.6903	4465.3	6522.85	4361.98	12.326	6468.28	13542.8	7398.7	13.7699	7277.74	13243.6	9764
10.7018	5103.68	5209.26	2217.8	12.3626	6929.31	9130.57	6935.93	13.6539	5733.33	13329.7	8585.34
10.7018	7558.3	8162.19	8734.13	12.3626	6330.61	13347.2	6625.56	15.9733	9421.32	13336	11300
10.7296	4371.45	8547.93	3856.09	12.4242	4606.25	8971.89	5640.28	14.1347	5929.13	13351.8	9106.97
10.7842	4249.69	8739.08	5421.82	12.4242	4341.67	9163.09	6824.19	12.9311	6635.18	13369.1	7834.15
10.7848	6280.88	5321.93	6992.52	12.4446	5329.11	10379.7	7410.56	12.5757	7066.43	13407.7	8449.11
10.7848	3309.51	8290.89	3491.38	12.4446	3042.04	6880.67	4133.17	14.8461	9131.98	13500.6	6242.86
10.8264	3016.36	9177.74	3166.08	12.4514	6002.66	10870.5	6208.72	11.647	5654.78	13501.7	6250.23
10.8495	4017.68	7555.78	3320.04	12.4804	6514.85	10309.4	6701.83	15.4385	7852.9	13521.6	10510.4
10.8495	4070.31	8661.98	4208.47	12.4819	5637.25	12482.1	4888.04	14.5211	7194.6	13604.2	8713.6
10.8495	3784.96	7216.01	5281.91	12.4855	3858.1	9578.96	4444.48	14.3802	13818.9	13630.8	9721.34
10.8495	6037.41	10844.6	7453.62	12.5053	4618.17	10412.4	5463.22	13.1761	5997.72	13654.7	8679.1
10.8657	2954.68	9038.84	4092.81	12.5053	6654.39	16691.7	7152.84	14.3625	9250.93	13683.1	9996.97
10.8657	4683.07	9942.31	6005.71	12.5422	4912.94	9720.36	6296.85	13.5285	8003.34	13700.3	10990.9
10.867	6345	10811.9	7286.25	12.6086	4678.99	9664.15	6373.2	14.9059	5684.36	13750.5	5312.03
10.8729	3556.72	5106.45	5295.88	12.6122	7957.98	13675.2	7808.64	13.7791	7623	13824.4	9637.94
10.8729	8333.14	8718.11	7027.95	12.6525	3773.36	10619.4	3105.56	15.2686	14718.4	13928.5	13082.8
10.8812	3783.34	7981.19	3880.47	12.7027	7458.32	10928.1	5440.45	14.7687	6004.33	13928.9	6412.28
10.9236	5837.68	6069.61	9701.72	12.7027	6122.78	19472.4	6083.38	14.5664	7323	13964.4	9352.2
10.9252	5682.22	10123.7	5477.89	12.735	8283.15	17787.9	9037.73	14.3802	7447.28	13969.8	9496.32
10.9429	4205.87	7601.88	3561.6	12.7727	6134.97	15563.8	6121.82	15.3227	6928.75	13994.9	5828.87
10.9893	7281.78	5428.02	6217.73	12.8729	5912.01	14164.2	5707.6	15.0504	6962.11	14079.9	6913.33
11.0182	6837.53	6832.33	5642.24	12.8846	6514.61	17585.7	6407.8	14.8461	7387.71	14163.7	6405.4
11.0193	7630.7	6693.46	6345.79	12.923	4560.27	11558.7	4980.41	12.4784	9091.17	14271.5	13383.7
11.0193	6250.5	11240.4	8225.19	12.9262	4344.08	12073.1	4982.49	15.3227	6005.93	14298.7	9486.87
11.0384	6498.03	9187.05	5582.2	12.9311	5073.01	15411.2	6090.3	13.6306	7215.65	14370.1	5167.99
11.0688	2401.25	7819.72	3501.13	12.9851	5416.17	9889.83	5051.79	14.2066	5831.44	14382.6	10192.6
11.0764	4797.01	11260.2	5818.14	13.0286	5454.17	10653.7	5361.57	12.867	5887.03	14426.2	8146.04
11.0816	4258.51	7950.46	3713.56	13.0633	3927.51	10643.7	4310.12	15.0348	7592.88	14521.4	11396
11.0988	3824.55	8225.03	3243.32	13.109	6875.85	12860	8043.74	12.4855	5587.1	14581.7	8119.13
11.0988	4000.1	8552.98	2821.9	13.109	12100	21466.7	15689.2	15.4344	8415.83	14773.4	10763.7
11.1006	6514.53	4922	5327.24	13.1167	7087.93	12671.9	7291.04	14.9868	7468.57	14834.4	8001
11.1043	3593.37	10565.7	5490.62	13.125	4056.56	6326.74	6755.58	14.7816	7358.21	14848.7	9323.47
11.1102	7353.5	6880.83	8223.31	13.125	3563.33	6733.72	8052.23	13.5223	6992.71	14920.5	10109
11.1445	3872.28	8818.13	6021.93	13.1251	6416.47	16164	7170.96	13.3714	6281.61	14955.5	6761.65
11.152	5033.47	10162.5	5537.26	13.1264	4401.57	7656.59	8571.87	16.3006	8949.53	15079.4	9975.38
11.1896	6213.6	6576.41	5042.87	13.1264	3680.23	8641.77	5031.82	14.0716	5993.47	15111.7	6438.18
11.1958	2932.37	8028.24	3978.53	13.1264	4838.42	14071.4	5246.64	14.665	7337.55	15122.3	7247.34
11.1958	3565.19	8408.8	3101.58	13.1555	6436.68	7500.49	5255.32	14.691	5890.03	15132	10898.1
11.1958	3885.26	8759.71	4901.77	13.1555	5429.21	11632.3	4803.44	16.4444	8585.9	15161.5	8359.24
11.2015	3086.92	7803.12	1882.05	13.1555	7766.83	16378.9	6654.58	14.8846	8290.85	15184.3	9605.2
11.2015	3861.31	8768.8	3596.86	13.1603	6449.01	13410.3	7765.59	13.4046	7098.82	15197.7	9825.58
11.2015	7986.82	9338.35	6578.4	13.2016	5254.77	6144.4	7441.4	15.4687	10135.7	15201.3	10652.1
11.2319	5677.41	6461.09	6967.52	13.2038	8331.83	14647.9	11470.3	14.3015	8870.02	15229.1	10405.8
11.2335	4160.11	10011	2620.4	13.2207	7065.75	9268.92	5214.72	14.0496	9721.84	15245.7	12488.6
11.2775	7975.1	6650.68	5324.77	13.2378	5979.38	14555	6095.72	13.2758	5292.82	15281.6	10294.7
11.2807	7126.73	6151.7	6412.94	13.2423	4463.95	10938.2	5537.48	18.91	23240.9	15297.3	16677.9
11.2905	4989.64	6320.97	5658.55	13.2536	13741.5	14068.5	11107.4	12.867	8735.85	15341.9	10225.8
11.2905	4351.38	7049.58	4874.86	13.3377	8957.32	9303.04	11086.8	15.4836	8037.18	15397.3	7094.78
11.32	4722.35	6682.68	2615.39	13.3629	5005.22	9596.96	9585.05	14.8846	6161.35	15414.7	6756.97
11.3314	3573.17	9735.88	3454.05	13.3714	4002.5	9003.65	5653.61	15.4385	8392.79	15480.3	10563.1
11.3351	7497.97	7884.41	6499.27	13.3714	4578.69	10888.2	5528.96	14.8067	9780.38	15577.1	11735.8
11.342	8793.32	7299.86	4523.39	13.3904	7551.08	9532.06	8276.98	12.0641	6018.4	15583	8198.88
11.3538	4507.39	9486.71	6520.83	13.3904	4272.94	11095	7150.2	12.6122	7096.97	15605.4	9339.01
11.3538	4380.94	12947.9	3818.15	13.4283	4899.49	9130.67	8638.36	12.8729	6065.26	15617.4	7415.03
11.3538	5255.9	10207.8	6575.06	13.4283	7700.06	16218.1	7181.61	14.8461	6854.68	15653	7925.79
11.3671	5558.28	7923.13	4681.64	13.4468	4824.91	12566	5235	16.1437	8338.65	15701.4	10500.2
11.3681	9113.84	7905.29	6830.53	13.485	4825.54	8194.66	11269.5	16.629	10128.8	15817.8	11995.9
11.3762	3873.1	7518.75	4358.19	13.4851	4822.96	11441	5527.03	15.6717	7403.93	15836.4	8089.3
11.3762	6328.62	8696.14	5478.46	13.5347	5848.6	12950.5	6802.78	13.8082	6928.12	15885	9999.7
11.4209	5136.08	12781.9	5545.86	13.5604	7022.9	13694.6	9529.96	13.8758	7791.32	15888.2	8986.04
11.4316	2818.93	7297.17	3508.45	13.6212	9592.94	11965.7	4801.27	14.358	8117.67	15920.5	6659.14
11.4347	8669.04	14823.2	3585.29	13.6275	6735.12	11830.5	7632.51	14.0099	7706.88	16024.4	8916.37
11.4875	2725.92	6134.23	2837.9	13.6306	5289.37	11928.8	7342	14.9059	6951.27	16058	7554.38
11.4875	6188.64	7487.87	10027.5	13.6306	4764.71	12175.2	4979.64	15.1431	6178.5	16079.3	8875.61
11.4875	4977.12	10334.5	5768.52	13.7236	6644.15	15929.8	6130.03	16.3979	8100.34	16086.2	10515.3
11.497	5834.44	12155	4895.35	13.7282	5317.63	10016.9	6089.66	16.5258	8186.27	16091.7	12277.4
11.5041	5471.4	8421.12	6609.92	13.7653	5511.82	10804.6	6040.48	13.8941	5518.98	16092.8	9859.19
11.508	4853.14	8027.13	3812.82	13.7717	5758.82	12774.8	6140.86	14.2066	7684.82	16118.4	10918.6
11.5264	6419.99	7545.56	5170.62	13.7717	7120.37	16394.7	5998.32	14.0535	7182.93	16167.7	8381.51
11.5408	6350.93	10929	6927.29	13.8045	7077.2	15694.4	6469.48	17.425	8489.28	16194.1	10021.1
11.5758	5845.33	7782.06	5782.26	13.8528	5004.61	12368.1	4268.91	13.4283	7700.06	16218.1	7181.61
11.5758	4187.07	8885.32	3952.62	13.8758	5088.36	12850.6	6307.26	13.2777	6780.7	16261.4	8310.22
11.5758	7521.06	17980.3	8224.45	13.8758	6744.08	13600.7	6761.24	15.1389	7339.01	16285.3	10222.2
11.6197	4262.7	8728.9	4618.73	13.8941	6338.21	16362.6	5517.15	15.6636	7578.7	16322.1	9417.56
11.647	3725.53	8502.39	4395.94	13.8941	5879.17	16218.5	7140.47	13.7717	7377.7	16356.7	11158.1
11.647	4267.73	8726.05	3358.12	13.9307	5698.63	12849.8	7057.06	16.3357	8867.33	16397.9	11796.2
11.6852	3448.35	7429.65	5396.25	13.9385	4215.04	9545.69	4244.36	14.6498	9356.14	16465.3	12481.5
11.6855	6492.27	5858.29	5085.63	13.9535	9361.43	12806.6	9054.19	16.1752	10826.7	16518.5	7660.49
11.6999	5845.09	13910.9	6293.2	14.0226	5844.87	11832.8	7652.59	14.6432	7382.74	16530.9	6976.66
11.6999	8670.26	16359	8881.54	14.0346	9853.48	15743.2	7507.87	17.1267	9113.07	16532.1	10325
11.7393	5031.13	12634.7	5058.49	14.0716	6465.94	8584.67	3635.73	14.0884	5951.6	16581.3	5663.46
11.7774	6303	8273.89	7242.91	14.1617	5807.67	11756	7665.35	13.7282	10350.1	16633.1	14315
11.7774	5036.9	9602.6	8020.58	14.2066	6072.11	12301.6	6358.46	13.8941	7316.09	16678.6	9180.59
11.7774	4982.84	10217.1	6184.44	14.2066	4760.28	8630.08	6837.42	13.7699	7676.88	16697.6	6580.28
11.7838	5967.3	10427.2	6424.23	14.2066	4999.62	11018.3	7432.19	16.4598	11833	16861.7	12834.1
11.7977	3979.09	5102.28	4254.33	14.2066	8256.07	12395.6	9799.41	15.6351	8944.34	16961.3	10941.6
11.8152	7133.36	7745.13	6726.77	14.216	6792.15	14035.7	7499.72	18.2534	11140.8	16980.9	13159.6
11.8285	3503.8	11647.5	2914.74	14.2557	7300.72	20662.4	6932.29	15.6717	7854.65	17044.7	8411.76
11.8582	4359.59	6988.46	7205.61	14.2633	7967.7	19906.4	8201.91	14.8503	7479.11	17066.7	9329.03
11.8582	7401.06	7938.88	7312.71	14.2979	6589.89	15442.6	9944.69	17.1619	11961.7	17081.7	16805.5
11.8582	5721.45	11277.7	5785.67	14.3191	7121.64	15606.1	9214.45	15.6473	7449.17	17086.8	8247.12
11.8582	5491.53	12907.7	6058.92	14.3802	7949.49	15182.6	9600.9	16.6787	9798.44	17099.1	10064.5
11.8796	3671.75	8679.98	3217.98	14.3802	7074.74	15559.7	7961.08	13.9854	8651.62	17120.1	10375.5
11.8993	6442.39	15923	6652.15	14.3802	4317.15	10262.2	9850.23	16.4444	9066.87	17214.8	8597.79
11.9152	4589.4	14518.6	3754.04	14.486	7947.03	13750.1	10235.3	14.6389	9474.46	17237.1	10818.1
11.9169	4653.15	8720.83	6070.34	14.5605	7014.5	16055.2	11126.2	14.7987	8932.52	17334.6	10298.3
11.9275	4316.07	10580.7	3939.83	14.5736	9199.6	11486	10091	15.6473	9723.71	17383.1	10793.7
11.9381	4999.71	8262.28	7226.19	14.6187	7027.45	18215.6	8920.63	14.2557	7254.76	17476.5	10381.8
11.9486	6379.78	8318.69	8305.13	14.6276	7936.88	12259.7	9502.2	15.5535	8016.53	17520.3	11980.8
11.9597	4088	9737.27	6201.81	14.6389	5707.46	16532.5	6440.94	15.7001	7495.17	17562.9	8787.03
11.9597	6566.54	12951.3	8122.67	14.665	5848.28	14982.4	5870.01	17.4067	8751.2	17583.6	9312.06
11.9638	7880.1	10416.9	3732.05	14.6987	9508.42	15955.1	6412.84	15.1557	10542.1	17597	12271.8
11.9863	5271.12	10719.5	5104.62	14.7083	8351.18	11782	8109.08	16.9924	9580.33	17612.6	13284.5
11.9863	6884.1	15851.2	5896.55	14.7325	9849.02	17215.1	10141.6	15.276	8244.94	17636.9	10161.5
11.9863	5276.79	7754.8	7890.67	14.7624	9916.52	17126.2	11124.2	17.4942	9341.92	17637.7	13200.2
11.9863	4534.89	9727.33	8861.56	14.7641	7961.86	18851.3	9344.35	15.1739	8433.9	17849.8	9323.51
11.9916	6658.16	6289.61	5411.06	14.7687	7709.2	18556.8	6971.05	16.2458	8661.61	17855	8735.5
11.9916	6607.9	8169.8	5821.56	14.7811	10739.5	15910.4	6169.16	17.2709	8427.58	17881.3	6522.84
11.9916	4564.25	8484.55	6421.69	14.8375	9587.36	13127.6	10594.1	14.8461	7322	17947.5	7698.65
12.0045	2546.37	5280.11	3986.99	14.8375	5635.61	9962.88	6639.98	15.3435	9116.38	18000.6	10901.4
12.0676	11259.2	6174.77	7729.67	14.8375	5321.93	11700.1	5865.4	15.3665	9059.98	18002.9	10757.8
12.0676	6191.01	10523.4	7840.81	14.8375	11732.1	18788.8	10291.6	15.4756	9208.22	18094.8	9128.39
12.0709	3827.72	9472.19	3122.78	14.8461	6854.68	15653	7925.79	14.9017	9002.81	18107	10046.3
12.0709	5616.94	15675.1	4841.93	14.8461	6827.49	18319.3	9238.75	15.571	10286.7	18119.2	13202.4
12.1078	4235.03	7426.28	4476.2	14.8503	7479.11	17066.7	9329.03	14.9868	7839.61	18161.5	10219.6
12.1078	4508.61	8236	6552.21	14.8746	5374.69	9432.25	9810.93	17.2156	9375.08	18335.2	10466.2
12.1078	6281.42	16719.2	5167.13	14.8846	6875.77	15302.1	7573.2	16.1516	11392.9	18391.2	9512.31
12.1093	4033.36	11866.5	3186.47	14.8846	9341.63	15751.6	11027.5	14.2633	11300.2	18528.4	17208.8
12.1183	4702.64	10914.4	5838.39	14.9401	12739	12763	7953.44	14.7687	7709.2	18556.8	6971.05
12.1497	5535.12	9362.34	8414.72	14.9401	7382.14	13518	8319.65	16.1347	8659.69	18557	10820.8
12.1497	4797.94	12240.5	5422.15	14.9547	15473	27147.7	21955.3	17.7111	15950.1	18607.7	14868
12.1759	4763.27	9964.36	5590.93	14.9648	7718.41	16506.6	7081.84	16.7168	8550.12	18627	10406.5
12.1759	6186.21	14524.7	5410.34	15.028	10803.3	19590.3	9686.07	15.1431	9032.56	18665.1	8977.86
12.1785	10906.6	8316.73	7833.96	15.0377	6720.24	13934	12654.9	17.6247	9150.53	18817.7	14585.8
12.1953	4275.59	10119	5367.5	15.0504	5316.47	12931.7	11184.9	15.4687	10395.3	18834.1	10774.3
12.202	4583.23	8191.51	6544.82	15.0546	6744.15	12474.7	6133.83	15.2686	9205.51	18841.3	11020.7
12.202	4854.31	9251.76	7681.9	15.1183	6551.06	20358.9	6957.14	14.5548	8119.27	18845.6	10310.5
12.202	5220.3	9979.14	6158.29	15.1347	7154.82	9789.67	5175.43	15.6473	9805.57	18998.3	10711.6
12.2748	4448.08	8562.59	5828.13	15.1347	6059.88	13892.6	9776.19	14.7083	8908.2	19169.2	9343.16
12.2748	6244.53	11228.4	7847.34	15.1389	7339.01	16285.3	10222.2	16.0528	10003.5	19287.6	9424.39
12.2748	4444.37	9709.76	6021.19	15.1683	7559.23	17416.1	7392.34	16.5943	11474	19367.8	15387.4
12.2748	6344.73	10623.6	8025.77	15.1739	6461.85	13561.9	6354.05	16.1516	8421.97	19454.8	9287.89
12.2851	5284.32	9570.29	6599.51	15.1988	5833.97	11480.5	11596.6	15.0546	8345.35	19650.6	7938.95
12.2851	5060.57	11494.2	4175.52	15.2299	8652.66	24521	5912.57	19.2104	10586.9	19766.9	13589.7
12.3007	4580.44	9552.49	5578.36	15.276	9142.44	18705	6322.64	16.4134	10053.7	19814.9	11986
12.3157	3612.34	9288.48	3766.22	15.3604	8203.13	18866.2	6218.58	15.276	8537.13	19953.2	12406.4
12.3213	4769.69	9134.43	5734.04	15.4055	5196.83	14598.7	8016.37	17.8114	11718.7	19970.6	12686.3
12.3213	8736.87	11336.5	9709.14	15.4055	7350.06	14949.4	7317.73	17.1823	10495.8	20034.2	13582.7
12.3565	5094.88	12104.6	4488.66	15.432	9514.49	16691.2	8939.94	15.1431	9555.45	20081.6	12099.5
12.3626	5181.66	7055.02	5651.06	15.4385	5438.25	13216.5	7847.81	17.9962	13649.5	20208.3	14590.9
12.3626	5755.15	9549.07	7130.09	15.4537	5323.36	6886.98	6905.56	16.8281	9655.98	20258.8	12010.9
12.3626	6879.62	10697.6	7791.77	15.455	10735	14393.9	10287.7	14.7083	10172.7	20282.8	11378.8
12.3677	7520.69	9901.98	6554.14	15.4879	8168.01	15652.6	10231.6	17.2156	18624	20470.6	9774.7
12.3677	5895.28	12222.5	6938.99	15.4879	8537.81	18952.5	11929.3	17.3958	8714.03	20516.2	6541.67
12.3831	7327.34	8994.91	6284.01	15.4879	9622.87	13046	11770.3	18.336	9265.41	20527.2	9713.85
12.4446	8844.43	13974.4	9620.11	15.4879	8050.02	15765.6	9891.4	15.7325	8931.9	20549.3	10468.6
12.46	7496.98	10987.5	6528.77	15.4879	6991.88	15786.9	7010.21	16.8382	10120.1	20595.9	13331.7
12.4602	4288.02	11303.1	4975.53	15.5378	6358.02	17358.7	7646.98	14.2691	8975.42	20630.9	10516.7
12.4683	4532.13	7107.26	5585.67	15.6473	7038.29	13860.2	8615.73	17.9537	10318.1	20683	10367
12.4784	6344.31	13714.2	6316.96	15.6636	7257.45	15382	8812.14	14.7472	9928.74	20806.6	13405.9
12.4804	4934.5	8319.06	3910.19	15.6644	9471.1	18251.7	8115.71	15.9094	10717.3	20815.3	12314.6
12.4804	5863.5	10341.8	6842.45	15.6644	13511.7	16492.7	10045.8	17.4532	15849.1	20818.3	18618.6
12.4855	6533.54	15600.9	7136.61	15.6717	4952.02	10904.6	5622.3	17.7847	11970.6	20916.2	13446
12.4902	5769.55	10617.7	5858.4	15.6717	8129.08	19321.3	10222	17.8342	12008.4	20918.9	10934.7
12.5187	4546.72	10105.7	4120.86	15.6778	8217.47	17801	8751.59	18.1231	16806.8	20933.8	9321.56
12.5187	7050.19	18953.3	4600.69	15.7122	6573.27	13107.7	8251.14	16.7168	11011.9	20957.8	12036.9
12.5374	4515.26	11968.3	7515.32	15.7122	7043.5	17699.9	6877.41	13.8803	6580.28	20992.5	7129.97
12.5456	7223.33	16815.3	7200.32	15.7325	8901.45	19031.2	8452.12	18.8392	12273	21393.1	13606.2
12.5668	5782.35	11234.1	5111.17	15.7325	8931.9	20549.3	10468.6	16.8157	12472.2	21419.6	16498.1
12.5668	8692.77	10596.6	4884.7	15.7582	10285.2	18454.4	11033	17.2894	10245.2	21451.7	9982.85
12.5857	5300.28	13289.9	6502.11	15.7688	10851.8	20665.9	13657.1	15.9094	8839.59	21471.4	8908.06
12.5857	6317.79	14647	7801.03	15.8011	6609.86	18262.1	5766.84	18.1231	12226.7	21783.2	14143.3
12.6122	6047.32	7409.82	7906.93	15.9094	9660.89	23303.9	7604.98	14.665	8924.16	21786	9515.58
12.6122	9305.54	11983.4	7648.35	15.9294	5678.92	14933.5	7302.16	15.1431	9039.48	21799.1	8997.06
12.6223	6581.19	15900.1	6897.35	15.9461	6497.33	14270.9	9217.3	16.6787	10590.2	21999.9	14318.1
12.639	5810.83	12045.6	6947	15.9733	10050.8	20788	12007.8	15.9935	11740.1	22192.4	13890
12.639	7726	19749.2	4598.49	15.9733	7058.49	16322.1	8999.6	19.2303	9730.92	22323.3	10931.3
12.6525	6895.78	11207.8	8565.06	15.9733	10500.4	25595.2	9710.77	17.1601	11536.7	22413	12202.1
12.6525	6063.39	7535.23	7127.44	16.1437	6858.35	16098.3	10219.8	14.4464	10558.2	22466.9	11344
12.6525	5416.1	9059.79	7046.4	16.1469	14127.3	20402.8	10760.8	17.0522	10194	22537.8	11235.8
12.6676	4352.68	9199.93	6238.94	16.1516	11835.6	20039.4	12314.1	16.9023	9772.98	22578.8	10534.7
12.6951	3428.63	7953.95	5576.58	16.1752	7748.23	17726.1	7406.67	16.9211	11813.5	22632.1	14005.2
12.7027	7195.31	14473.8	7407.98	16.2567	7921.23	29024.1	7694.42	17.7542	14191.5	22785.2	19481.3
12.7027	6580.49	12375.2	6744.61	16.2732	10048.5	19418.6	13211.7	12.7477	10486.2	22795.7	12934
12.7086	5540.83	10568.3	5338.63	16.3357	11815.9	21001.5	14082.4	17.9962	9839.42	22867.2	9624.13
12.735	8079.05	14706.5	7448.44	16.3362	7314.3	19708.9	6549.98	17.0522	8862.7	22886.5	8645.01
12.7435	6692.31	9640.34	6065.47	16.3395	8750.25	15062.5	8400.22	13.6585	12065.2	23166.7	19926.9
12.7627	5459.19	14133.8	8771.31	16.3395	9960.33	21233.8	9305.34	14.5561	8722.81	23183.8	8180.92
12.7727	5741.54	11813.3	6542.45	16.4134	8110.01	22190.4	8147.44	16.4444	10599.4	23196.6	12946.8
12.7727	8482.07	12100.4	7240.95	16.425	7417.32	19020.2	6998.83	19.0006	10914.1	23208.5	10963
12.7799	3902.33	9195.51	5731.4	16.4396	7675.3	20461	6937.05	17.4359	11857.1	23336.2	12509.8
12.7876	5527.24	15272.5	7534.08	16.4444	10853.7	24110.1	9674.38	19.5551	11946.2	23399.4	11620.1
12.8183	4341.77	10280.3	3864.7	16.4444	14013.4	24039.3	14609.4	15.4879	9791.5	23470.5	9694.67
12.8589	5788.37	14608.4	4465.51	16.4792	8062.73	23373.3	7482.74	17.0144	14307	23616.4	17073.1
12.862	4740.44	9117.57	3893.53	16.4907	5509.36	14704.1	5801.18	21.1916	14209.5	23620.8	16215.8
12.862	4563.84	9328.58	3936.7	16.4907	9778.64	18449.7	7283.37	17.0186	10278.9	23631.1	10248.1
12.867	6153.55	10431.3	7289.11	16.4907	5420.04	11927.4	9012.82	16.629	11805.8	23696.6	14410.3
12.867	6202.75	14942.2	6684.85	16.5258	10444.1	21026	9442.88	19.7783	13437.5	23725.3	12927.1
12.8761	10613.8	14993.5	3567.8	16.5523	8621.92	23455.5	7745.37	18.5499	10533.1	23764.7	10663.9
12.9212	4804.12	8227.45	8685.18	16.5946	10150.7	22536.1	12663.4	16.3668	12335.9	24073.2	14258.1
12.9282	9141.73	16714.8	9895.97	16.5984	10281.6	28238.8	10100.1	18.4115	11164.5	24158.9	13860.9
12.9311	7023.2	16245.5	7354.04	16.629	8231.81	20023.8	9792.32	17.1202	13162.6	24237.2	18089.6
12.9311	7461.54	15246.2	5438.89	16.635	11445.5	28228.6	10995.7	19.1208	11710.1	24464.6	12969.7
12.9445	8137.04	13159.8	8056.73	16.6482	8690.68	20940.9	6322.58	16.4444	10534.5	24556.9	11266.5
12.9851	7770.95	9008.52	5803.6	16.6558	13162.8	24804.7	7262.26	15.4344	11916.4	24619	12305.9
13.0189	10393	10326.1	9453.48	16.7206	8430.7	23766.2	9855	16.3982	14210.5	24624.6	20082.4
13.0367	3733.37	8015.32	6436.42	16.8268	9859.7	23235.4	11961.4	15.4879	11898.1	24659.7	10931.3
13.0827	7979.73	12561.2	8740.22	16.9173	8092.96	23283.4	8885.07	16.8382	11390.6	24719.9	12043
13.0827	6267.36	16357	6616.59	16.9173	7844.04	17043.8	5477.87	17.2709	13388.2	24770	14052.1
13.0993	8591.21	14956.5	11233.7	16.9211	10621.5	28437	9885.46	16.7957	14053.1	24826.6	20963.8
13.109	6067.98	13049.4	7089.19	16.9474	9336.23	23676	10427.1	18.2071	10718	25227.9	11039.7
13.1167	11316.3	9906.06	12378.3	17.013	12908.5	27023.6	10306.2	20.0848	11000.1	25272.5	11025.3
13.1167	6405.9	10362.6	8170.37	17.0186	7406.05	17343.1	13582.7	15.7122	10185.4	25302.1	10631.2
13.1264	6136.45	12292.2	6573.91	17.0522	7121.77	16027.2	7771.4	17.7219	12267	25559.9	12852.5
13.1442	5152.86	16273.3	5517.82	17.0522	10194	22537.8	11235.8	15.9733	10500.4	25595.2	9710.77
13.1474	3677.32	10346.5	3020.16	17.1526	6735.8	18106.7	10696.9	18.6661	13842.7	25694.5	19244.4
13.1555	5808.6	11255.5	7881	17.1601	9613.36	20231.3	9891.46	18.6934	14326.5	25694.9	14965.5
13.1603	11143.4	12273.9	8099.75	17.1601	7404.68	17172.3	13819.8	18.5087	13905.6	25702.1	15756.7
13.1926	4601.21	9244.49	5722.37	17.1601	14363.8	18304.2	13718.8	16.9173	11948.8	25713.8	14666.4
13.2016	6162.23	14272.3	7550.44	17.1823	6919.41	19177.6	10040.5	18.1124	15117.1	25904.9	19904
13.2238	7597.66	13659	8918.41	17.2156	9375.08	18335.2	10466.2	17.0708	13352.6	25988.6	14937.8
13.2815	6397.34	16209	6853.04	17.2156	11250.4	17246.8	9423.42	16.8721	11024.5	26030	10726.2
13.3189	6027.76	7369.23	4833.04	17.2181	6415.2	10337.3	10125.3	17.5492	12914.9	26172.8	18545.9
13.3472	6909.71	15703.9	7169.35	17.2216	13014.3	19754.7	13736.2	18.92	14574.3	26251.4	11349.2
13.3535	8930.42	14920	9757.96	17.3188	9687.47	23193.4	9170.16	18.6661	12687	26268.4	13294.4
13.3535	6369.55	16012.7	5406.8	17.3371	10852.3	21070.6	10483.7	17.5668	11135.4	26286.3	13154.8
13.3571	5423.03	9657.86	7896.2	17.3738	10898	23464.4	13350	19.4081	13462	26507.3	15959.1
13.3571	5617.12	15275.4	6608.56	17.3929	11892.8	20994	8704.66	18.7274	11488.5	26633	13859.7
13.3714	8310.96	12432.5	8469.64	17.4213	6659.82	17040.1	8121.24	18.9335	15725.8	26710.7	18941.7
13.3714	5561.25	16909.2	5875.95	17.4942	6650.13	16381.2	11227.1	19.5607	15291.3	26879.1	17612.1
13.3714	6764.94	13976.6	8493.67	17.5124	8244.47	17802.4	11124.7	19.4736	14246.5	26929.6	16542.7
13.3714	6934.65	15245.7	8030.16	17.5523	13013.1	26167.4	14826.4	17.5668	12436.1	27040.3	11818.1
13.3714	7613.06	20052.2	6438.3	17.5668	10998.1	19259.4	13833.6	18.457	13178.5	27116.4	12406.1
13.3904	6312.78	10315.4	5748.17	17.5668	8280.8	20229.1	7501.93	16.7814	12323.5	27166.8	17037.1
13.3904	4838.26	10586.4	4655.56	17.5973	10452	21781.8	10495.1	21.059	15374.7	27486	17818.3
13.4094	12750.2	22099	12654.7	17.6859	6950.16	14087.2	9336	18.6047	14167.5	27917.5	16723
13.4283	5735.55	11312.1	4597.9	17.7111	6824.25	11270.9	11660.6	21.0079	13471.5	28019.1	16048.1
13.4331	6395.02	11329	6789.6	17.7111	5825.66	16098.5	8467.34	21.0339	14801.7	28053	18105.7
13.4507	5718.57	16214.6	6058.32	17.7111	8386.08	20108.5	10549	18.2734	11806.5	28054.5	13683.1
13.4615	7702.53	11345	6167.7	17.9112	5317.75	13431	8500.41	18.7036	13931.1	28057.3	12434
13.4615	7251.08	12091.7	7834.67	17.9147	10734.6	16498	11695.2	18.8493	13112.7	28212.2	12207.1
13.4705	4524.59	9345.57	4843.17	17.9333	10686	26296.8	9703.64	19.5029	14188.2	28277.8	16277.4
13.4851	7436.97	11507	8976.21	17.9537	10318.1	20683	10367	17.9254	14785.2	28342.9	15565.7
13.4881	5830.39	14024.9	5058.3	17.9962	12731.6	19924	12257	16.2262	12999.6	28372.2	14822.1
13.5068	4029.71	10748.5	6600.02	18.042	19124.6	27895.1	15739.1	18.4121	12266.7	28535.1	14753.2
13.513	2955.32	4362.35	8291	18.0527	7226.73	19361.9	8633.75	15.6351	11625.2	28535.5	10758.9
13.5218	10070.1	7296.55	4694.45	18.1686	11584.1	17715.6	11153.1	19.8906	12829.2	28665.1	11728
13.528	6435.76	17356.8	6869.39	18.205	17013.9	21417.2	21263.2	20.1412	15533	28846.9	16773.6
13.5339	4940.13	11705.5	6631.87	18.2071	6953.36	16516.9	11028.2	20.2363	14959.7	28878.8	19427.1
13.5347	7036.46	11712.3	6268.62	18.2734	20081.8	35827.1	15271.6	17.8792	13926.2	29024.3	16075
13.5527	7394.69	12557.2	9942.66	18.3464	9453.47	21891.5	9125.46	15.1389	10304.5	29043.8	9920.6
13.5604	6254.19	17055.2	6821.21	18.4156	10205.9	23484.9	10740.9	19.0274	11285.6	29355.2	13395.8
13.5838	6952.1	19009.3	7324.72	18.4339	15483.4	28521.9	16209.4	19.2395	16673.7	29483.3	23415.3
13.5843	6916.4	16562.1	6282.12	18.4983	9137.64	19993.5	10819.7	18.6661	12944.8	29707.9	14578.7
13.5843	7204.78	17133.1	7848.46	18.5696	13887.4	29443.6	14478.4	19.075	14688.3	29882.6	14985.4
13.6306	7613.41	10683.8	6442.66	18.6047	11236.8	24185.5	14014.6	19.2303	14235.5	29919.1	15394.3
13.6306	10039.1	15730.1	9714.95	18.6318	15819.3	32910	18553.4	18.1125	13878.1	29981.1	16523.1
13.6585	5715.14	12852.7	4561.18	18.6661	12687	26268.4	13294.4	20.7547	14366	30045.8	12897.8
13.6585	6863.81	13813.8	4832.37	18.6934	10479.6	23938.1	9798.4	20.5632	18480	30087.3	12269.4
13.6725	8236.71	10512.4	7322.3	18.7274	15509.3	29598.8	11644.7	19.9345	16295.9	30177.8	18314.9
13.6737	8261.51	17228	7463.95	18.7749	13358	29507.2	12048.6	19.6977	13669	30287.7	17838.9
13.705	9828.98	14626.6	9677.03	18.8256	8748.41	19651.1	10642.1	18.3464	15336	30354.7	16716.8
13.7282	4486.41	11097.4	4654.06	18.8358	8913.1	25051.9	8555.75	19.8691	14144.5	30749.3	14982.7
13.735	7304.57	15829.2	6415.76	18.8358	9046.27	20942.1	9951.62	21.1634	18817.5	30903.2	20126.7
13.7518	6579.41	14046	6433.62	18.92	14574.3	26251.4	11349.2	16.1318	12789.6	31021.1	12951.5
13.7699	7957.4	11836.6	9159.51	18.9604	14394.9	19736.4	19307.6	18.2734	15398.1	31218.1	17848.2
13.7791	6856.91	9871.57	8514.36	18.9731	14612.4	32970.1	16601.3	20.95	18310.5	31306.5	18939.9
13.7791	5755.9	11690.4	9360.03	19.0006	10914.1	23208.5	10963	17.7111	14719.2	31591.8	13037.6
13.8365	4333.53	11548.9	6459.6	19.2645	12672.1	26759.9	11980.2	20.1196	17532.9	31742.9	16503.7
13.8528	5023.28	7896.18	7980.98	19.2765	16704	24734.4	17022.2	20.8006	16698.4	31747.1	19150.5
13.8528	9350.68	16789.7	9344.44	19.2765	12366.6	19514.5	12127.9	20.1108	16760.9	31784.2	21433.2
13.8635	5605.46	14093.1	6521.53	19.293	9844.42	26106.7	11495	18.9604	13283.5	32310.5	14844.4
13.8697	7061.14	15105	6787.42	19.2987	17565.6	34773.7	16897	19.467	13258.9	32339.6	14884.1
13.8758	6216.22	10559.9	5512.63	19.6403	15129.2	23908.1	17979.2	17.4505	12859.1	32381.5	15335
13.8758	7660.1	12541	8319.73	19.6751	14074	35137.1	13438.2	16.2567	15587	32815	21250.4
13.8941	6516.01	10322.5	8436.85	19.8233	9570.08	27281.4	13899.1	18.7036	14740.1	33685.7	16462.3
13.8941	6443.99	11387.5	8127.9	20.0562	17245	22454	10550.9	22.3916	15297.5	33821.4	11262
13.9307	7908.81	19370.3	9442.65	20.0848	14888.1	33139.5	15356.2	18.9905	18597.8	33886.3	21943.8
13.9307	5835.31	11742	9200.64	20.135	17089.3	34544.3	12375.5	18.9335	16604.4	33927.5	19545.7
13.9307	9507.67	12907.5	8986.25	20.1796	11829.2	16654.5	9178.04	18.744	15773	34017.4	16411.6
13.9896	5427.27	16679.7	4528.73	20.219	17934.4	32979.2	20216.1	18.9604	13575.9	34201.6	14691.4
14.0172	10368.7	14845.7	12244.6	20.2802	14734.8	29200	14773	19.6977	17686.6	34236.6	21045.7
14.0716	8891.19	22670.5	7112.12	20.8006	14780.9	26627.2	14334.2	20.877	14123.3	34433	14893
14.0716	8478.93	18318.6	10598	20.9378	21893.8	44281.7	20730.7	18.6047	15875.6	34785.2	13824.5
14.1257	7292.93	21245.1	7396.4	20.95	15901.5	21134.4	13687.9	19.6751	14074	35137.1	13438.2
14.133	6188.64	17455.7	5812.98	21.0741	15473.6	31824.7	14661.2	19.4081	18816.9	35376.8	21019.9
14.1347	10078.6	14618.5	13731.4	21.2126	9814.72	22464.7	12456.4	23.4954	19148.1	35461	25033.2
14.1347	6663.25	17187.8	7897.86	21.3382	11219.7	24838.6	15214.3	18.6763	16014.4	35628.3	15153.2
14.1482	7540.68	15981.3	6808.2	21.5134	12948.2	38429	14676.4	21.5134	19514	35715.3	23099.5
14.1482	8479.14	17332.5	9806.66	21.547	15215.4	44406.5	13804.9	20.0848	16884.3	35763.3	14365.1
14.1538	9530.85	14023.7	9598.01	21.5518	11532.1	27485.5	13922.2	18.2734	20081.8	35827.1	15271.6
14.1617	8933.15	12174.5	5173.08	21.6901	17565.9	42503.7	15519.3	19.8554	17287.5	36139.6	16997.7
14.1617	10264.7	12698.2	10717	22.2491	18076.2	32492.8	19127	21.0106	15838.2	36456.9	18248.9
14.1617	9082.4	15411.9	9505.63	22.7216	17208.5	46380	14504.9	20.3366	19108	36522.9	20309.1
14.1617	8118.94	16882	9135.47	22.9751	28092	47917.5	18676.2	22.2738	20013.1	36865.9	20145.8
14.2066	7109.26	18945.9	6503.21	23.3683	21358	42293.9	22853.1	22.12	16267.1	36931	16397.3
14.2066	6735.35	11650.5	5323.43	23.471	14492.3	33391.7	17434.5	22.0162	18314.7	37033.2	24985.3
14.2066	11373.2	12070.6	8083.09	25.5866	39756.9	48861.2	32754.3	20.0562	17623.2	37235.6	17736.3
14.2066	5945.86	13418.6	7357.3	27.0972	22176.7	54511.8	21788.9	20.1953	15516.2	38048.1	24784.4
14.2423	5588.68	9401.18	7671.71	28.0389	32045.3	65313	24621.6	20.7823	19624.9	39862	20257.8
14.2423	5967.59	12704.4	7614.55	32.6577	58117.6	69393.4	52945.2	22.9557	24430.9	39903.2	28323
14.2557	11897.9	11015.2	7211.88					22.3347	22533.5	40184.5	25504.4
14.2557	7742.24	13675.7	9218.74					24.1866	19273.6	42213.7	16586.4
14.2557	7128.05	18264.8	7198.12					22.8139	18616.1	43614.3	18665.5
14.2691	5829.19	15470.4	9337.93					20.4458	21702.7	43902.2	21943.4
14.275	7245.76	17571.7	6247.89					21.0741	16574	43964.1	15890.6
14.3403	4841.42	10144.6	7394.27					19.5551	17221.2	44341.1	16604.9
14.3543	5742.87	13889.2	4649.48					26.2553	29739.7	48970.6	37580.4
14.3543	6258.72	15621.4	6494.11					24.3439	20641.7	49936.2	19019.2
14.358	6996.54	14742.6	9000.61					24.7354	26629.5	54978.5	45682.5
14.358	8124.6	15665	7363.43					24.9837	24443.9	56782.4	22594.1
14.358	5713.01	16470.3	5745.64
14.3802	7621.18	13270.2	7822
14.3802	6781.45	14471.1	5512.16
14.3802	7216.82	10987.1	4925.87
14.3802	17652.6	13010.6	12244.6
14.3802	5495.62	13634.3	7832.76
14.3979	7938.87	16026.1	9891.21
14.401	5964.43	13539	5345.86
14.401	5515.41	16657.6	5297.57
14.4418	4461.39	8234.22	8666.73
14.4418	10564.1	22542.7	13404.2
14.4464	7069.4	11605.4	8456.24
14.4464	7920.84	17656	8140.95
14.49	10239.5	17647.9	12500.7
14.5254	9693.85	23384.4	9374.87
14.5517	5346.93	12382.2	9135.66
14.5561	7592.46	11400.1	8147.22
14.5664	7922.2	17454.2	8693.67
14.5736	10767.6	11296.7	8696.33
14.5894	5281.29	11261.7	7460
14.6389	16760	13678.6	12466
14.6584	7132.74	9856.17	8369.74
14.665	8960.28	18650.7	8804.19
14.667	6433.39	20061.5	6810.37
14.6699	7618.53	19214.7	7603.04
14.678	5853.14	14930.5	6496.43
14.691	10266	22729.5	5788.38
14.7083	9062.1	16091	6341.68
14.7083	8808.24	22241	8985.6
14.7185	5019.84	11670.4	9269.88
14.7472	8309.52	12537.7	9720.49
14.7687	5351.04	13184.3	4710.9
14.7687	7845.19	20881.2	8039.5
14.7931	6591.69	13006.8	8719.45
14.8044	10233.8	15681.4	7612.28
14.8375	6132.18	12101.3	7883.04
14.8461	13272.4	29487.7	14440.4
14.8524	6761.77	19476.8	5736.58
14.8846	7381.89	16799.7	10339.1
14.8974	4403.91	11902	5213.39
14.9017	8629.39	19256.1	10095.5
14.9059	7660.57	12406.1	6117.55
14.9226	8147.74	17229.1	7194.89
14.9648	5989.92	13054.8	9116.41
14.9648	6783.2	17755.5	6002.01
14.976	8635.59	18981.1	9118.35
15.0038	7070.2	17134.3	7437.45
15.0504	7596.55	13891.5	9953.22
15.0546	8031.09	19143.1	9244.53
15.0767	5111.99	12005.6	8934.73
15.0915	7040.45	18275.5	5629.62
15.128	6051.46	13615.7	7770.25
15.1431	8119.03	17676.7	9943.01
15.1683	8015.2	16480.8	9899.16
15.1683	6006.99	16634	6034.08
15.1683	9411.33	18368	11486
15.1683	10905.9	19182	13778.7
15.1767	6452.7	15274.3	7294.71
15.1947	8768.43	15647	11195.4
15.1988	8840.34	10515.6	7932.9
15.2102	10418	21539.2	11305.4
15.2102	7471.82	14818.6	8146.66
15.2686	8863.78	12953.2	9788.29
15.2686	6095.39	14075	7485.79
15.2686	8706.37	14492.4	8874.97
15.2686	9199.09	17969.7	8758.9
15.3062	6394.91	17252.3	6139.58
15.3435	11056.2	17782.3	10640.5
15.3559	9151.49	21218.5	6509.67
15.3559	11333.9	24729.4	7362.62
15.3665	5909.89	18321.5	4721.16
15.4014	11130.2	14306.1	12981.4
15.4756	10502.9	16018.7	14076.8
15.4879	8011.11	17531.9	8833.3
15.5535	8470.99	10794.9	8993.13
15.5535	8914.04	17131.4	10883.7
15.5821	9429.34	21308.7	6985.58
15.6025	12466.2	14878.1	4942.64
15.6335	10767.5	20935.1	10738
15.6473	12638.8	17329.1	8503.11
15.6473	8227.94	16121.5	10656.9
15.6636	7952.16	17135.9	10158
15.6717	6535.39	13897	6965.12
15.6717	6232.06	9681.52	7997.07
15.6839	8479	21446.9	8114.39
15.7206	12337.4	20423.2	7348.45
15.7325	5791.45	12766.7	4217.09
15.7608	7347.98	17607.5	7807.25
15.7688	9863.39	26451.4	9854.11
15.7713	7216.47	21655.5	5929.27
15.793	8755.67	20235	8990.67
15.8011	7476.89	12071.3	10612.3
15.8245	9433.81	17961.9	6971.67
15.848	9597.05	24598.9	8496.45
15.8997	15023.9	18583.5	6273.62
15.9254	7538.02	17192.5	9099.16
15.9733	10971.7	22648.1	11472.7
15.9892	8137.11	16969.7	9367.05
15.9896	11936.3	21833.7	11203.1
15.9935	7536.77	13370.2	9564.72
16.0486	9098.76	14573	10587.7
16.0528	8106.99	15779.2	9854.58
16.0582	7818.66	12888.6	3563.22
16.0721	5895.84	19960	5617.79
16.1318	5837.38	13130.2	5905.7
16.1318	6985.2	18404.5	8539.85
16.1516	8234.85	17389.8	8905.43
16.1634	9440.46	17813.7	10361.5
16.2179	8502.11	16100.8	9395.41
16.2242	7492.48	15407.8	7782.1
16.2262	11548.1	22984.3	13219.4
16.2262	13281.5	23756.6	12019.6
16.2693	7254.24	14806.6	8125.56
16.3212	6934.03	21946.6	6004.94
16.3395	5557.44	12731.7	6411.55
16.4033	12011.4	19211.1	14811.7
16.4084	7024.52	14641.7	9619.75
16.4378	8266.4	21491.1	7822.96
16.4598	9706.65	20120	10205.7
16.5254	14526.7	11010.6	12361.3
16.5254	7307.22	18802.2	8051.74
16.5817	9371.02	18794.3	9364.27
16.5984	12681	19218.6	13812.9
16.7092	7899.03	14419.6	10253
16.77	10407.3	15612.1	10594.6
16.77	8282.39	17465.4	9582.79
16.8281	7104.79	16641.3	9408.6
16.8531	10224.6	19200.1	11751.6
16.8641	8261.18	18869.5	9499.26
16.9173	9061.3	13500.8	10594.1
16.9173	11696	21535.7	13692.3
16.9326	9497.51	24575.1	9297.18
16.9474	12863.3	28187.6	13641.2
16.9587	10814.9	17963.1	13940.8
17.0186	9593.6	17303.8	6484.44
17.0242	12320.2	25491.9	11885.5
17.0522	9002.95	17204.7	10712
17.0522	8894.24	24869.5	7865.03
17.082	14125.2	32391.8	16442
17.1224	9420.43	23357.8	8962.74
17.1601	6524.56	16294.6	6465.67
17.2193	11312.8	26388.4	11299.1
17.2304	12204	28672	10269.3
17.4177	16412	19613.6	15742.3
17.4213	11760.1	25372.5	13222.8
17.5994	7814.37	19170.6	8359.17
17.609	7588.87	22697.3	6788.19
17.6211	9914.38	21134.8	10501.9
17.6211	20299.8	35378.8	25434.9
17.6247	9243.28	23123.7	8343.85
17.6746	11590.8	30589.1	10327
17.7111	8510.47	19498.8	10989.6
17.7147	9795.13	18763.1	14659.5
17.7219	15784.3	22966.3	11079
17.8293	8172.31	14809.8	11224.9
17.8685	9404.4	14982.3	11931.3
17.8685	9860.55	27264.2	7465.18
17.8907	11954.2	35202.9	10076.2
17.8934	11615.7	24482.6	13813.8
17.9112	13390.3	29465.8	14107.3
17.9254	7570.52	23018.3	6534.15
17.9254	7614.88	23307.3	7480.66
17.9537	10258.8	22326.9	8088.16
17.9962	9849.71	19633.5	12191.1
18.0386	12044	21265	13273.8
18.1541	10406.7	29912.8	7881.05
18.1896	8348.58	19751.8	5416.18
18.2246	10667.6	23691.4	14169.8
18.2442	11090.4	20489.6	13994.1
18.2534	8641.33	19403.6	14836.7
18.3637	9422.38	15751.1	11896.5
18.3637	12071.8	26214.5	13628.8
18.4156	10279	21784.9	11476.1
18.4156	10369.8	22034.8	10703.6
18.498	7645.36	16127.9	14647.5
18.4983	8245.09	17856.5	8767.31
18.5018	8226.6	21847.2	8257.66
18.5018	12193.7	24495.3	12812.6
18.5121	9580.11	27610.9	10085.7
18.5728	11951.8	19549.5	10168.3
18.5751	11277.5	19502.9	10148.5
18.6218	12558.9	24703.1	14581.9
18.6698	8700.77	15931.1	12083.4
18.6729	13592.5	25101.5	16339.9
18.6934	10565.4	21870	10985.7
18.7036	15976.7	35929.1	13600.9
18.7206	7973.39	19001.8	7599.11
18.7681	11212.8	25710.3	13732.6
18.92	13107.8	30932.4	10137.8
18.92	12849.6	23661	15021
18.9335	11309	26584.1	7889.54
19.0541	8522.51	16670.9	7686.13
19.0541	17027.9	36688.1	19038.3
19.0975	12240.2	26064.2	12322.8
19.0975	10978.2	27871.4	8949.84
19.1208	13573.8	26382.4	16529.6
19.1772	12461.6	29528	15524.2
19.2104	13956	27924.3	16726.1
19.2303	12344.4	18478.6	14749.7
19.2303	10652.7	19635	12111.8
19.293	14915.1	20744.2	17403.4
19.5029	18531.5	24172.3	20369.1
19.516	13200.3	25744.5	17394.8
19.5486	14215.3	35478.6	12754.8
19.5551	11909.2	21297.4	12842.9
19.633	14690.1	36075.2	15242.2
19.6751	7134.55	17149.7	7798.49
19.6821	9582.94	17201.6	14530.1
19.788	8323.95	21625.3	8221.47
19.8839	11517.6	33842.8	9574.66
19.9577	12794.6	28619.5	14634.6
19.9895	20030.2	31988.2	17437.2
20.092	13108.3	28586	12408.8
20.2139	10774.1	24853.9	12149.6
20.4863	26963.1	34984.2	21499.2
20.4863	12085	19376.2	16756.3
20.5263	15493.6	37926.8	11916
20.7394	11014.9	27931.4	9853.54
20.7394	14579.2	29261.1	14101.8
20.8272	16654.1	38414.7	13534.3
21.1037	15665.5	22890.7	12856.7
21.73	12760.9	26030.1	12993
22.5219	17565.1	34975	20257.2
22.6992	18825.6	44058.1	18774.5
23.3525	16838.2	42739.7	15048.4
23.7164	17180.8	30526.7	19831
23.9832	12622.6	25376.5	17471.8
24.2628	35919.3	55026	23909.5
24.7641	15786.8	31220.1	23838.4
28.7537	15784.3	39885.5	16084.3

## Sheet: S Dataset 3
APOE3/3				APOE4/4 AD				APOE4/4 non-demented
	Mean intensity				Mean intensity				Mean intensity
Area (um2)	GFAP	FN1	DAPI	Area (um2)	GFAP	FN1	DAPI	Area (um2)	GFAP	FN1	DAPI
91.3504	34.004	89.0192	13.4889	101.245	96.5412	27.0806	36.8315	105.743	15.7553	98.6614	21.9254
116.437	101.553	63.3403	11.1569	69.7622	129.888	27.1434	57.3868	64.9648	21.7907	43.5403	30.9335
120.435	123.883	71.1797	20.1263	98.5465	171.263	22.0944	45.1983	150.718	24.8172	97.9226	20.36
100.845	74.6386	23.0545	38.8133	68.4629	98.7307	27.1935	55.2233	72.9604	14.5635	145.043	33.6684
105.943	92.0404	68.0746	22.439	33.6817	31.5989	39.2322	106.868	131.229	134.865	43.8908	32.3277
108.941	100.715	84.2755	42.5051	33.9816	18.1425	61.6201	71.7625	144.921	32.3563	93.4484	35.3725
79.357	68.8692	52.0278	14.9097	78.4574	18.2817	44.0423	38.3768	132.428	95.1117	39.5299	21.6735
82.0555	60.4208	48.0941	13.2348	51.3721	26.3713	31.5622	48.6813	125.732	99.9004	27.844	7.56686
84.754	80.8056	85.5944	49.4944	92.7497	27.5821	45.9708	40.8117	151.618	71.5471	54.1917	33.8561
79.357	55.6612	25.6565	57.0631	86.4531	27.7484	35.3084	61.8212	101.645	80.728	67.0714	40.1667
72.3607	75.385	45.033	13.7408	95.3483	185.851	29.0956	49.2857	168.908	88.3136	47.7168	26.5299
80.7562	73.0241	47.4374	41.7669	58.5682	111.992	78.9709	23.388	124.932	133.829	27.8824	23.6195
107.542	114.628	25.8877	34.1399	101.645	76.9216	22.1841	45.3446	218.481	46.8505	26.1381	10.3488
69.6622	49.8195	42.2872	11.0132	135.926	76.6244	38.5293	29.8511	98.4466	68.746	53.3526	16.4398
103.944	51.6547	42.0072	41.3498	84.4542	81.9426	33.2911	14.7976	62.4661	88.4464	75.7366	20.0357
66.5639	100.031	53.9397	24.7952	74.5596	70.6338	54.5092	21.0136	45.7752	56.4951	69.4165	20.4912
92.4499	69.8171	33.6955	29.999	82.0555	118.835	36.9866	44.1609	110.44	109.565	45.5195	20.1354
156.415	57.397	40.6725	22.0365	84.0544	71.5163	49.737	29.4789	110.44	79.3926	36.1213	22.3302
80.7562	53.3208	74.9192	39.1172	54.8702	15.8033	43.6367	55.0817	128.43	65.5781	24.0708	23.8825
103.644	52.904	28.887	48.0422	45.7752	25.55	63.77	72.994	105.943	23.8943	49.2123	36.1383
73.9599	43.7794	36.6003	59.3208	54.3705	68.7631	42.6616	53.9323	111.639	9.2093	33.6794	31.6105
64.9648	30.0811	23.6316	58.394	162.412	29.8578	54.289	33.6584	147.52	20.7029	27.0547	24.8575
76.0587	102.071	32.2698	52.1416	101.645	52.5141	46.7856	24.0136	161.712	82.5922	71.6114	32.3498
70.8616	57.4321	51.9556	14.8185	76.4585	74.376	58.2622	24.7189	156.715	103.034	29.8168	20.0084
134.727	90.3593	56.7772	34.2545	77.1581	47.2814	40.2515	60.0072	168.309	97.9151	27.6078	25.6162
110.74	75.5089	52.719	12.1797	97.5471	104.415	25.439	40.3387	239.17	33.9977	45.7588	15.9027
120.035	131.98	31.6715	14.1974	134.727	70.0217	45.0112	19.3151	94.8486	67.1928	41.3464	22.1282
103.244	93.9183	53.5426	26.5272	62.4661	91.3426	38.4162	20.7544	144.422	152.601	41.1765	23.1778
146.521	80.3089	56.1943	23.2389	73.9599	54.2717	28.6538	59.2804	108.941	111.77	42.9813	30.3169
103.644	50.1457	47.3324	54.8302	70.8616	94.4275	104.214	26.5137	124.932	52.4324	26.9902	32.6014
82.0555	75.0722	35.6479	63.9052	83.1549	99.2766	51.9506	41.5148	63.6655	44.0709	31.4139	12.5268
56.1695	86.7496	57.7103	9.38625	80.7562	49.3527	64.0034	46.6473	81.7557	117.63	40.5342	43.9167
66.5639	89.5069	37.8144	11.8006	62.4661	196.657	31.4544	51.2324	224.378	86.6752	34.6807	27.0416
124.932	76.421	52.7936	20.2951	86.4531	79.2547	70.7947	16.3117	72.9604	77.8506	17.1329	57.6038
79.6568	65.4058	57.45	14.3651	51.1722	66.9635	52.2555	22.3777	91.3504	116.243	20.4229	14.3215
74.4596	60.5415	39.0302	57.5678	52.9713	174.546	33.0696	52.3861	120.435	108.392	34.2595	12.0479
59.1679	107.035	50.3703	33.4505	111.639	54.7373	103.102	16.0917	152.417	137.868	23.806	15.7149
80.1565	40.6798	55.9907	18.3109	110.84	64.846	118.075	28.5093	222.379	79.5935	25.6315	21.8713
52.1717	53.7741	44.0603	54.6845	120.135	65.9243	110.068	13.4779	65.5644	95.3716	26.5901	40.8879
88.9517	54.8346	30.6712	48.6147	131.229	94.4467	145.923	13.0967	81.9555	54.3836	15.9269	48.2523
114.438	77.2082	20.3344	12.4727	161.912	93.1684	89.6505	15.0961	215.183	37.9681	24.42	21.0673
71.961	68.3325	36.0051	9.65863	149.219	59.2231	65.4785	18.7725	101.645	74.9936	37.5967	43.7819
100.945	54.5299	92.2576	8.85649	93.1495	99.5842	151.646	16.8006	99.9458	74.0568	26.0363	66.5937
105.943	36.4699	28.6681	34.5	49.2733	200.507	33.3883	71.9432	84.0544	97.4093	33.297	12.4383
99.9458	51.2442	47.4332	17.3862	78.4574	186.715	25.5223	32.3134	168.309	93.1291	48.1934	27.9911
82.0555	60.6313	44.9989	14.7306	84.4542	116.547	34.6773	41.5022	110.84	136.949	18.3882	39.8329
99.9458	103.423	41.9832	18.8385	121.234	183.819	33.5111	34.3015	105.743	74.535	37.8581	17.2837
91.3504	139.647	42.7681	19.6986	116.937	67.9022	95.7163	54.1194	61.6665	99.7124	35.0298	14.9493
91.3504	79.5373	31.3286	11.6653	125.132	69.8637	48.8064	45.9084	79.357	105.94	35.0777	16.7541
234.273	68.5686	44.3855	42.9811	98.4466	128.091	35.0388	42.1277	112.839	144.294	46.9038	11.1355
185.999	69.4954	80.1193	43.8287	92.7497	105.809	47.2783	32.4234	88.0522	217.876	38.9197	23.6558
228.376	47.9585	43.853	17.5652	88.9517	89.6505	123.65	24.0999	94.8486	166.829	17.8932	46.7855
192.096	53.7062	22.3903	13.2674	72.1609	51.0609	63.0051	38.8997	122.434	160.378	39.6351	43.9385
180.102	88.0989	35.2525	14.7751	58.5682	141.7	44.2231	43.9954	76.0587	104.446	28.8767	45.9621
1085.91	64.3802	53.0157	26.3746	54.4705	87.1347	52.9815	63.3367	120.435	120.772	27.8092	25.9742
155.216	74.3393	31.8691	7.77778	115.337	80.8151	29.7774	12.9313	118.336	77.9623	22.5181	40.0723
84.4542	110.799	26.4081	7.43961	84.9539	109.427	46.8495	20.3429	107.542	77.1885	35.8752	42.4329
203.989	133.859	23.4728	19.2286	62.766	79.7278	51.8195	22.9578	105.743	99.9517	34.522	31.0202
43.2765	97.0582	35.4906	10.8462	93.6492	93.8836	32.8422	42.1252	76.4585	109.533	37.5195	18.8978
145.721	89.7308	31.2091	25.6458	92.4499	110.019	36.9874	41.8591	98.5465	123.89	32.4329	30.0047
93.6492	44.458	21.834	10.375	70.8616	96.7637	40.5929	39.575	148.919	84.8998	29.0342	42.6488
132.428	72.0332	59.7352	28.6801	101.745	56.1098	71.3669	51.4977	96.4477	67.8603	60.8679	21.9627
80.0566	64.9061	30.0904	52.1228	130.029	76.2482	70.6567	44.4227	177.903	44.5321	54.557	26.8143
120.035	126.677	19.9945	36.2877	88.9517	69.9439	89.7726	22.9003	84.754	76.425	36.7656	20.8258
97.5471	60.1524	38.5973	29.0508	84.4542	81.6396	33.9143	49.4549	56.8692	68.8152	41.8882	58.3177
88.0522	75.8076	31.4721	46.8591	69.6622	84.2306	22.3412	46.2727	115.537	68.363	39.389	21.9465
69.7622	50.7033	48.1364	52.9205	65.2646	83.0627	37.7245	15.4198	128.13	30.1763	41.9078	40.9238
106.542	79.554	31.9017	27.2125	62.4661	96.2466	37.8782	66.3774	110.44	48.4752	53.1587	14.1192
141.623	110.854	29.4809	33.2009	90.0512	111.263	31.3908	54.479	77.2581	51.0602	34.9483	30.2912
78.4574	198.463	48.9433	34.6789	60.9669	51.9818	76.649	82.1377	112.939	42.5766	120.531	13.2117
110.74	213.995	38.5927	36.0119	46.3748	110.776	85.705	31.3861	72.3607	71.4478	35.3295	14.6768
105.943	93.1509	20.7	45.6719	77.1581	144.935	75.5054	34.4474	78.4574	53.8623	45.825	25.6208
59.2679	84.7256	44.7659	87.3891	114.438	64.4498	63.7666	36.6062	180.702	83.2992	98.8345	16.4527
80.1565	86.3192	26.6602	10.7474	33.9816	127.241	39.8727	16.2175	138.325	76.4176	39.3283	31.3903
80.7562	79.5891	18.504	32.2906	76.0587	50.9173	42.2701	65.7433	130.429	76.9103	61.1707	21.5725
89.9512	66.1749	26.9959	28.216	96.7475	120.973	29.6262	42.5115	87.1527	107.654	28.1741	18.8025
102.444	137.794	34.4642	26.3128	110.44	80.5021	62.1129	27.2106	110.84	83.9933	35.4614	20.5227
51.3721	71.7254	45.9959	30.8238	84.0544	46.4513	50.4524	43.8861	66.5639	87.4705	92.743	36.3315
101.645	44.03	21.6451	45.7389	79.357	36.0983	52.8208	53.8566	111.639	64.6372	31.0434	11.1501
97.5471	50.9637	35.4246	26.6851	92.8496	42.5653	40.5543	41.1675	106.542	50.2354	23.7551	35.9092
63.6655	89.5426	24.76	28.9722	68.4629	76.2777	31.5501	17.6395	146.521	76.516	25.4635	31.3425
243.868	68.4142	26.2571	23.6996	63.9653	178.524	44.2845	20.7112	88.9517	74.6281	55.6021	36.1198
174.405	82.6276	36.3027	22.9524	67.5634	65.9056	28.643	47.1286	87.1527	65.8573	36.1765	36.5254
58.4683	69.9547	39.8984	11.9375	62.766	110.058	59.8456	39.7013	120.035	59.2648	19.6914	35.0242
128.13	170.573	40.2283	21.3538	68.4629	138.283	33.2523	59.1242	103.644	63.3381	30.4589	11.8748
91.3504	92.9949	26.5025	7.55927	65.5644	95.1952	60.1629	56.059	77.2581	44.7969	26.7993	54.6227
141.623	68.6401	28.9585	56.2525	111.34	94.6949	36.757	30.4287	76.0587	57.3317	29.7506	12.04
125.732	62.4955	17.3852	32.7362	96.1478	103.339	46.9427	32.0344	141.223	39.961	41.3884	25.8864
52.9713	57.5812	36.6719	37.3892	51.3721	60.1411	67.9571	50.5679	86.4531	74.221	36.383	29.1524
65.2646	81.0141	31.7458	36.137	103.644	57.2769	65.0269	39.4794	92.4499	76.8855	31.4438	21.0934
145.921	46.4422	36.7463	34.8224	51.9718	69.5061	59.0053	21.4133	112.839	121.172	105.377	17.3508
100.945	56.7788	45.9414	13.3866	54.4705	187.983	66.4967	26.4147	103.644	83.2225	83.0171	31.9856
63.9653	82.2175	45.7425	17.618	84.4542	147.542	36.2443	24.0622	90.0512	151.578	85.8363	50.2111
95.3483	80.3201	75.0971	28.8499	40.9778	108.082	81.3644	35.2822	135.127	171.872	29.84	28.6193
56.4694	53.3774	41.8258	21.4887	125.132	90.1572	24.5449	32.6115	116.937	98.2383	91.8054	32.3749
72.4607	157.116	16.4994	46.4118	82.0555	163.422	33.036	24.1732	121.634	84.5338	96.5092	6.47005
61.2668	127.878	49.0824	14.9118	138.325	118.604	26.4859	34.6958	144.921	104.651	73.1095	7.04666
80.0566	62.8256	31.6259	23.94	54.3705	44.9514	38.4791	15.67	185.999	81.7003	63.8012	6.42596
54.3705	162.662	36.6836	83.3824	63.6655	68.2229	40.5614	25.8986	161.912	73.0023	127.521	55.7492
93.6492	123.324	22.4542	32.8966	64.9648	75.9169	42.6183	19.1113	70.8616	36.2281	44.7758	47.2332
107.542	59.4677	20.1059	35.9018	84.4542	134.533	24.0676	44.8852	174.405	182.317	33.6457	18.7706
83.1549	67.4665	41.319	20.7696	88.0522	204	28.0999	32.0873	435.864	82.704	123.246	15.8581
61.2668	162.966	28.899	69.6464	73.9599	44.1056	74.2385	17.9416	76.0587	58.9009	67.3672	39.5863
101.245	92.962	44.6389	66.4565	103.644	110.716	85.9077	113.905	105.743	34.0449	72.3289	33.5321
84.4542	135.072	30.218	55.8416	77.2581	90.2229	52.1609	52.2122	144.921	68.4603	44.4068	9.4236
49.2733	138.73	22.1599	54.1227	74.5596	46.8352	49.3161	35.0873	255.561	60.9061	31.5959	5.59406
80.7562	168.568	31.7802	59.9795	106.542	92.7158	32.0553	14.6956	105.943	77.8309	54.4987	8.52559
48.0739	166.183	25.9196	88.1925	88.1522	88.4247	148.549	48.1046	152.917	95.7998	37.3424	12.5735
76.0587	94.4267	25.4921	46.6623	22.4878	144.847	102.867	31.6118	131.229	62.7049	39.5096	26.7346
115.537	57.4574	23.8781	18.4143	50.4726	124.951	31.2291	57.0073	130.029	198.898	25.827	15.4744
92.8496	62.3635	19.1219	45.5217	62.766	166.033	44.2352	28.5195	288.843	107.227	36.8483	14.5732
83.1549	123.336	26.949	77.2073	54.0707	108.483	61.3986	67.9341	142.323	71.0891	10.7809	6.72607
140.824	46.7172	47.2721	14.8463	61.1668	89.2888	89.6581	17.155	130.029	172.14	23.7489	9.17677
81.9555	35.1141	54.3523	81.1409	75.3591	116.15	60.198	55.9864	156.715	154.732	18.8036	18.8345
65.5644	98.708	34.2299	11.2821	85.2538	157.949	38.0896	44.4779	225.578	149.312	18.3191	15.1052
92.8496	87.5466	36.9865	36.7836	60.4672	75.1396	77.2625	43.7967	1070.02	63.6837	45.3086	8.56138
101.645	67.869	36.3985	13.667	51.3721	47.643	50.4885	70.6217	125.132	63.199	34.1664	5.82988
84.9539	25.3522	34.1793	46.2467	72.9604	150.176	47.426	57.1071	168.109	60.2526	30.1383	12.9878
83.1549	78.4374	28.4703	56.1462	72.1609	157.074	42.4378	43.316	44.176	37.9475	17.3239	55.1597
106.542	101.546	20.8011	32.142	97.5471	164.384	31.3073	47.4196	112.839	35.0594	21.6443	29.5831
115.937	76.442	18.2025	38.8882	61.6665	131.591	58.8776	44.7791	128.43	81.4774	46.8433	6.77624
107.542	116.454	22.9767	42.4509	76.4585	159.84	43.8799	53.0619	142.023	104.489	23.2612	29.1914
67.9631	64.5856	13.5408	36.9755	77.5579	138.295	49.8886	50.6315	92.8496	156.843	20.9095	25.2864
84.9539	42.5027	24.1262	31.4628	77.2581	116.877	66.885	31.4262	90.0512	135.933	24.22	44.1973
81.7557	94.4399	17.3952	51.3093	72.4607	55.5527	84.4193	69.0788	98.5465	117.556	45.8416	30.4086
135.926	79.173	19.4187	39.0673	116.937	46.8589	66.4163	41.8134	88.0522	158.02	35.7367	14.303
78.4574	120.897	27.2387	57.9451	142.823	56.5428	78.9647	39.4362	103.944	38.9043	61.3739	19.3023
88.0522	82.653	25.4103	30.0527	124.832	38.0637	65.6687	39.1964	131.329	120.566	43.6284	13.7126
68.4629	86.9665	13.7015	46.7108	43.2765	22.3583	55.8667	90.7125	65.6644	105.035	16.9749	43.4616
77.1581	66.8742	35.3736	14.289	134.727	80.6569	29.341	41.2576	115.337	93.8836	17.3616	19.6287
69.7622	36.0039	21.9488	30.9528	64.7649	97.6275	78.5822	38.5212	95.3483	73.6797	35.5889	15.1787
51.3721	68.9324	50.879	17.3043	88.3521	83.4197	36.6226	47.5624	60.4672	30.4985	40.8152	7.10909
185.999	34.9057	49.0867	32.1361	90.0512	37.0458	74.3704	55.4849	84.4542	53.9146	39.7645	9.02957
146.82	71.8931	27.7618	34.3784	174.405	35.0871	87.7027	39.8774	80.1565	59.489	32	10.4682
88.9517	40.5929	18.4958	52.1576	71.961	81.934	66.1079	64.6764	293.641	28.0172	41.7202	19.272
124.932	65.233	27.1658	50.5698	80.1565	82.4406	28.7947	57.8512	136.026	23.8062	30.2935	28.3938
251.963	32.2111	39.7138	23.3969	90.4509	65.5619	47.4299	54.3245	127.931	82.5167	39.2245	48.2207
141.623	46.9242	36.7297	22.2564	120.435	59.6587	86.8367	40.2101	80.1565	75.5476	58.6418	57.1114
100.945	48.6074	15.4065	25.4747	97.5471	170.45	38.1358	57.623	45.1755	27.8443	57.8115	86.2561
101.645	49.0731	29.4502	63.3918	65.5644	118.092	38.2316	71.9223	88.0522	56.2778	31.9497	30.2673
110.44	50.9544	24.5621	18.4328	80.7562	69.215	37.2025	45.6155	103.644	81.874	70.1707	40.6336
96.7475	67.7456	18.2331	35.1818	88.9517	27.8371	45.5742	61.0485	74.4596	90.1425	52.2396	54.527
64.7649	76.5653	16.858	50.3764	76.0587	136.699	56.1106	39.3464	92.4499	72.8871	63.2671	52.371
163.611	40.2896	56.0378	30.8888	63.6655	92.6455	42.755	24.9654	148.919	67.9147	51.7295	39.513
96.7475	70.6535	47.8668	17.1805	62.4661	76.9719	62.4601	39.4231	102.444	77.5348	41.162	21.2253
83.1549	152.22	44.6991	31.3595	84.0544	109.698	39.553	27.255	79.9566	58.2378	55.8387	58.3179
168.409	21.9704	29.4235	31.0816	141.123	37.4866	46.3725	35.8409	69.6622	52.0997	38.8856	54.1902
65.6644	69.4019	38.0779	14.2211	115.937	76.0454	19.8709	39.3434	81.7557	60.7636	48.0317	21.457
84.0544	30.7141	52.6298	68.1117	135.127	66.6196	31.5065	35.0834	101.645	51.5105	26.6992	7.80128
152.917	31.871	28.1604	29.1746	141.623	105.498	42.0039	42.1171	116.937	47.7949	18.4921	41.4348
129.93	39.6847	35.6062	39.7819	161.912	60.8995	76.7375	35.8548	88.9517	81.2552	45.5429	45.9623
115.637	61.892	23.7248	13.0349	103.944	40.9766	70.7714	58.9388	80.7562	61.0913	41.1164	42.9429
88.9517	111.049	45.12	49.5271	98.4466	56.8057	34.7	43.2142	51.9718	41.0516	92.2171	61.1975
109.541	19.4135	39.9088	6.6965	132.428	45.4463	30.3067	36.4954	58.5682	89.6505	37.6301	7.47649
103.944	48.9477	63.1658	34.455	188.798	41.0768	46.4465	23.5985	64.9648	78.3105	66.7413	39.586
73.9599	76.66	23.1305	44.059	100.845	27.7315	73.5676	26.1306	83.1549	72.8223	64.3039	17.7765
107.242	108.703	27.6813	17.0201	136.026	59.397	49.5426	25.2988	63.6655	109.877	39.5737	47.0014
57.9686	17.5071	40.9592	7.76295	199.892	49.6167	32.5362	24.8424	118.836	72.2896	64.8838	44.0314
74.4596	59.6865	28.4659	45.0731	151.218	57.0809	52.134	26.5142	84.9539	80.8484	62.7099	32.3119
48.0739	32.5158	36.2309	79.2849	88.9517	40.0356	33.2534	51.1853	106.542	46.5263	40.7504	30.0149
58.5682	31.2037	17.1369	15.9378	125.732	53.6916	40.4566	14.4648	114.438	99.3529	62.6046	35.3505
52.9713	29.1746	26.761	55.339	64.9648	121.256	49.6685	25.3021	75.3591	63.1595	66.1026	44.7936
66.5639	40.2028	25.2514	9.32222	158.514	44.4326	40.0374	25.691	84.4542	56.7914	35.719	56.2031
52.9713	101.367	23.5009	60.4713	120.135	35.3559	32.8263	23.5265	120.435	76.8545	75.137	39.6505
55.6698	54.8539	19.9343	66.3924	85.2538	39.4614	35.6246	46.0326	93.6492	83.9043	57.5155	39.1585
84.9539	54.7877	25.7768	12.8807	101.645	18.8058	59.4472	36.1924	90.4509	73.7198	76.4294	14.4264
70.8616	49.8285	27.3757	12.8076	88.3521	39.0021	78.6513	28.5084	206.788	33.2061	54.1843	25.5473
79.9566	85.2627	24.8214	41.7074	48.0739	78.8958	38.9773	16.0341	61.6665	78.0897	36.7773	67.8954
107.542	45.7398	16.8903	41.7058					74.4596	58.9377	37.99	40.4464
170.807	33.7638	26.8331	20.5286					102.444	79.1505	51.1757	53.3919
								93.1495	93.2802	38.7208	48.304
								130.429	50.1477	19.5043	27.1974
								136.026	71.9678	28.2092	46.6571
								174.405	48.5223	20.6243	24.5529
								93.1495	145.338	34.9216	12.4038
								252.063	44.7088	31.5855	16.9168
								85.2538	63.2763	32.1636	17.4615
								182.401	102.782	21.9147	25.8526
								105.743	82.8169	30.0035	23.1461
								128.13	167.629	19.5169	30.0838
								141.223	143.126	24.4947	17.2523
								157.515	43.1627	25.3929	26.3953
								148.919	48.0666	24.068	26.3045
								111.639	52.0719	25.2935	14.2082
								157.515	41.2081	26.1517	17.0741
								120.435	28.3007	16.9277	31.7529
								84.9539	41.4493	31.9548	38.7115
								80.0566	34.5272	32.7787	8.08922
								110.44	39.605	35.7155	11.8084
								68.4629	42.9477	40.7989	7.56612
								99.9458	30.6796	16.6231	29.7861
								264.057	78.4383	43.2265	24.4085
								134.027	86.4393	38.2831	8.76778
								92.4499	41.8897	29.8867	27.7673
								115.337	58.7439	48.2016	33.6894
								106.542	126.384	16.2814	13.3449
								177.604	145.28	18.8691	9.77244
								168.409	174.521	18.3125	9.7779
								147.52	150.277	23.2597	12.6384
								168.908	68.5843	48.2846	12.1328
								154.816	30.9266	59.714	12.2932
								130.029	108.096	16.7599	11.9806
								249.864	67.7423	31.5725	5.27809
								61.2668	106.685	32.1583	8.6716
								88.3521	167.83	25.7293	16.0693
								216.383	44.0039	31.6754	9.37702
								162.812	25.9476	31.9292	14.5184
								90.0512	124.287	18.7166	17.104
								88.3521	169.79	24.7718	14.8391
								128.43	56.4218	39.008	16.2018
								135.926	72.1577	31.8085	5.89738
								140.824	54.244	59.59	4.75533
								176.404	37.1985	29.5295	4.75838
								172.906	44.9777	57.7301	4.0827
								120.035	79.1021	49.7498	9.1668
								145.721	77.2017	49.3756	4.67719
								107.542	152.093	22.0398	23.7662
								50.4726	78.363	32.294	9.00907
								128.13	67.4978	34.2133	18.3703
								98.4466	57.097	56.6422	30.1808
								92.4499	153.064	24.036	24.4384
								176.804	64.1393	29.1802	30.0643
								65.2646	107.653	40.4733	47.9185
								142.323	69.4746	27.0387	6.7777
								70.8616	49.8442	61.2212	32.1322
								101.245	147.129	24.6985	26.1835
								101.245	73.3078	41.9107	29.0583
								128.13	77.0146	23.3923	22.8712
								106.842	97.4352	34.7391	13.1532
								235.572	59.8876	28.4008	18.4344
								246.366	53.6298	26.5911	10.9992
								114.438	133.007	26.2424	24.9334
								145.721	122.73	29.8657	13.891
								67.9631	129.029	33.5157	15.1628
								105.743	53.2278	19.8725	30.9156
								98.5465	45.1074	35.1847	8.705
								112.839	41.3076	33.3839	14.7678
								120.135	64.5272	76.6115	23.0181
								140.424	101.364	29.2627	32.8839
								222.679	56.1844	56.3982	18.1259
								74.5596	88.1953	38.7101	40.4398
								92.15	63.6345	20.3323	43.5934
								70.8616	38.431	45.7786	57.0182
								89.9512	97.7395	28.7028	39.6987
								193.595	64.8621	34.8204	21.8738
								74.4596	70.849	34.9295	8.81188
								103.644	82.6607	22.2277	28.3771
								135.327	37.9868	20.8895	32.1626
								110.84	61.3667	31.4668	18.3827
								67.2635	103.781	37.8229	39.654
								88.9517	110.102	30.6514	47.2758
								84.0544	119.946	27.915	49.4062
								96.1478	64.8571	39.5484	10.3701
								72.4607	29.5613	25.1075	17.0063
								94.049	47.3261	19.3939	10.2809
								66.5639	62.9459	40.0257	9.07848
								99.9458	188.656	29.8884	17.3487
								73.8059	69.2282	83.8802	13.034
								55.5444	76.9902	34.5203	50.6764
								63.6655	41.2853	8.29672	42.2653
								105.943	50.4938	25.1248	29.6371
								57.9686	32.3328	19.4144	12.022
								93.1495	102.127	31.2746	17.2844
								84.0544	105.795	33.4114	36.6031
								39.3786	90.1114	50.7169	9.58005
								77.2581	136.553	36.4868	22.5
								68.8626	35.1461	59.7051	55.2627
								84.4542	170.173	40.6879	46.533
								51.9718	144.492	39.0931	51.2337
								57.9686	108.359	31.2641	11.9871
								72.4607	133.938	46.1787	15.0514
								69.7622	117.968	19.5896	9.834
								97.5471	96.6219	60.0529	27.0992
								57.7687	133.808	35.5586	59.057
								88.1522	145.391	45.7998	49.3498
								90.0512	144.373	23.393	31.68
								84.0544	104.315	45.0372	11.1171
								110.44	130.152	36.0868	40.5114
								102.444	143.587	29.3913	30.374
								82.0555	135.027	26.3097	21.5451
								118.336	87.9692	66.1494	44.0474
								116.437	89.6581	46.7755	43.5213
								96.7475	66.321	57.3324	29.7949
								84.0544	81.024	41.7967	16.7224
								173.206	81.9363	41.4684	18.0871
								147.52	44.6091	43.9714	41.2665
								126.731	101.985	31.6978	15.2007
								102.444	36.8474	40.746	61.5934
								128.43	95.4855	34.5796	12.7844
								135.926	64.2727	49.2609	30.7938
								88.3521	83.9188	54.2536	21.4383
								102.444	89.9255	46.4296	22.5059
								74.4596	97.7472	64.2672	20.7216
								245.667	18.8887	54.2821	13.8069
								134.027	18.1709	37.0371	13.7605
								142.823	36.7727	31.9414	21.5758
								180.002	16.1444	37.2314	19.077
								131.229	13.8688	34.3096	19.9729
								145.921	15.7431	44.8217	23.5636
								109.641	33.0417	32.6879	28.5255
								175.205	14.9581	39.088	16.1294
								200.791	69.9414	32.9095	12.5302
								69.7622	57.2355	20.3066	36.7553
								72.3607	80.3325	24.9184	9.71393
								115.637	39.4897	25.7745	28.0667
								92.8496	103.147	43.6583	27.504
								87.2527	101.591	29.6185	14.085
								88.9517	67.214	35.3403	12.023
								105.743	82.3022	24.904	22.4238
								128.43	80.4399	21.0188	11.0029
								137.725	67.2015	34.8393	10.1525
								42.0772	68.2989	31.228	22.3785
								74.5596	92	47.9951	15.9877
								170.807	77.6687	36.7384	22.3335
								84.4542	50.7791	25.4308	35.9582
								109.541	56.7907	22.3322	28.5551
								126.032	66.4818	15.2973	6.43069
								69.6622	61.3894	27.9762	30.3338
								91.3504	50.173	20.1348	39.8863
								89.9512	95.6074	28.6341	31.6804
								88.0522	112.137	20.7224	27.2061
								155.216	105.945	26.7533	17.8848
								138.425	84.4687	21.2172	12.9475
								84.4542	57.4405	20.6115	4.79221
								102.444	65.9211	26.8286	26.1287
								142.323	95.5769	20.2458	4.42047
								93.1495	104.566	26.5833	8.60818
								99.9458	68.2361	30.5731	13.6287
								98.5465	106.396	20.7187	21.2606
								88.3521	92.8672	15.0303	8.90272
								69.7622	84.0171	29.0145	11.3702
								131.229	72.385	14.6107	8.01622
								59.5677	106.232	19.7092	7.61538
								103.644	57.5771	26.3306	12.1461
								136.926	66.9632	25.9761	23.5689
								118.336	72.4183	27.6482	20.2572
								76.4585	79.7327	25.531	39.5164
								124.033	45.3685	23.2803	13.6993
								132.128	76.8894	35.4177	11.3255
								111.639	74.9227	48.3126	13.7361
								90.0512	98.0499	26.5723	3.59674
								72.3607	56.8849	21.0742	32.9143
								115.138	83.8732	26.3596	15.9462
								79.9566	100.67	31.729	19.5052
								75.3591	75.8925	35.5909	19.1323
								58.4683	111.966	30.3379	12.0369
								75.3591	123.457	33.5626	5.64642
								90.0512	81.8411	28.3583	10.1724
								110.44	64.4823	12.8305	19.0599
								120.035	79.3884	24.0209	20.3915
								120.135	69.8415	16.5828	20.5377
								72.1609	44.3699	20.5982	26.3482
								67.9631	50.6329	14.0864	20.8988
								101.245	45.6503	27.5134	27.901
								116.737	71.8481	17.7061	13.8653
								105.943	61.8784	14.0922	22.3293
								89.9512	52.5477	12.7169	24.4913
								82.8551	45.7808	14.6712	25.3028
								64.7649	93.2461	28.2162	5.8734
								88.9517	61.345	12.5881	23.4295
								204.389	50.7365	20.2906	6.16076
								201.691	52.0359	15.5712	6.22585
								96.9474	57.2783	19.3887	22.2332
								112.939	61.6304	13.7592	7.44231
								216.383	31.2148	17.749	11.2746
								137.725	16.7085	40.9525	14.8807
								93.1495	47.002	24.057	13.702
								151.618	75.6691	16.8776	16.2418
								48.1739	118.625	32.649	5.02157
								94.8486	41.7781	14.6667	25.569
								161.712	36.7626	16.4742	12.7528
								80.0566	63.349	24.4501	19.6693
								73.9599	57	22.8402	15.7466
								105.243	60.913	19.3144	9.84281
								106.542	50.4042	19.1681	30.2726
								88.1522	36.3907	11.7202	7.87751
								97.5471	49.5424	18.4337	8.58055
								82.0555	46.0101	13.277	13.5023

## Sheet: S Dataset 4
	fn1b-/Ab42			wt/Ab42
	DAPI	ZO1	GS	DAPI	ZO1	GS
	59350	77018	44205	50130	37342	24682
	28121	38775	26822	56251	47319	26927
	27776	33140	25952	40064	47717	36830
	50778	43267	21466	43003	42236	28122
	24879	31708	23537	37982	41287	33156
	42330	35035	24558	43931	55684	37277
	33404	28953	22630	19754	26624	32309
	44469	29609	19940	20172	28748	30370
	17416	20273	10595	54120	35302	31460
	94998	29142	32719	46642	46299	56000
	34758	27431	25251	47929	31375	27952
	29975	28493	17668	43336	28556	19841
	34080	24178	18605	20963	34051	12914
	40422	42022	25346	28871	25487	11138
	31163	23039	14611	25657	68750	27882
	21977	27631	24170	61229	37375	26569
	37356	30149	16457	42927	44467	42684
	35253	26086	12189	26433	37837	37185
	25484	30338	17119	42594	26639	25295
	27940	28528	15205	23742	22123	14801

## Sheet: S Dataset 5
fn1b-/-	wild type
0.143989	0.414697
0.189089	0.427002
0.228965	0.411228
0.268028	0.388901
0.291472	0.367411
0.155665	0.394503
0.215619	0.445475
0.304637	0.475507
0.386334	0.48347
0.394918	0.443469
0.356641	0.391112
0.230928	0.375704
0.317105	0.436212
0.440486	0.497247
0.658678	0.627694
0.457139	0.509736
0.339389	0.436093
0.292581	0.323102
0.3338	0.37706
0.37289	0.436667
0.386718	0.480877
0.317348	0.482419
0.232645	0.453566
0.295001	0.239851
0.281501	0.306153
-0.0708454	0.349006
-0.0253635	0.403465
0.0269668	0.445353
0.0541596	0.448538
0.0798035	0.42521
0.0715781	0.340407
0.122467	0.408201
0.204363	0.469554
0.296125	0.525199
0.328509	0.503455
0.319491	0.458076
0.369891	0.373979
0.44611	0.439465
0.560726	0.508073
0.771664	0.677289
0.650659	0.528478
0.567977	0.45539
0.421173	0.358816
0.505791	0.405788
0.583056	0.456201
0.657887	0.506308
0.594659	0.468377
0.52822	0.409774
0.434073	0.307894
0.499023	0.342068
-0.0271243	0.427538
0.0190132	0.437845
0.133461	0.430704
0.313729	0.413309
0.31976	0.391531
-0.0313754	0.349425
0.00767474	0.370428
0.133984	0.39468
0.345087	0.403489
0.411252	0.377377
0.243291	0.335742
0.018758	0.257116
0.116984	0.283077
0.359136	0.327115
0.752619	0.474027
0.399133	0.312106
0.147557	0.250916
0.0966715	0.172607
0.245725	0.184923
0.492886	0.208483
0.463009	0.215981
0.155668	0.197763
0.0637666	0.170986
0.151263	0.0473403
0.3547	0.0457548
0.148623	-0.0672778
0.0407281	0.138609
0.0728004	0.299283
0.0733166	0.255034
-0.075234	0.12167
0.282566	-0.245056
0.166603	-0.094153
0.124833	0.189033
0.288637	0.391398
0.156022	0.274501
-0.0596198	0.073337
0.276076	-0.249031
0.201822	-0.0633959
0.271348	0.280409
0.575096	0.567111
0.190736	0.277986
-0.0866266	0.0459881
0.309529	-0.206388
0.271411	0.00325067
0.351588	0.279979
0.409262	0.37829
0.128265	0.193871
-0.0342166	0.0184378
0.305041	-0.171333
0.242484	0.0382987
0.512476	0.247454
0.589541	0.279569
0.633599	0.309228
0.531408	0.295804
0.380279	0.237727
0.411729	0.214352
0.50015	0.264793
0.608886	0.322105
0.710842	0.370469
0.603678	0.329562
0.424587	0.230763
0.398633	0.230047
0.478233	0.298818
0.604823	0.374943
0.764511	0.511139
0.659802	0.307191
0.471983	0.165823
0.372958	0.211648
0.441268	0.271542
0.55673	0.307374
0.687856	0.275463
0.64946	0.200379
0.498617	0.124907
0.345636	0.140819
0.407225	0.161631
0.136103	0.189326
0.137408	0.19561
0.142343	0.175743
0.1834	0.160913
0.224829	0.137208
0.195562	0.168526
0.229201	0.235472
0.318004	0.308614
0.432761	0.335912
0.418642	0.290932
0.328931	0.221501
0.259923	0.19182
0.366608	0.241206
0.616839	0.345206
	0.561157
0.609254	0.391381
0.367595	0.296746
0.221918	0.162158
0.312013	0.186883
0.404801	0.233584
0.410818	0.292661
0.290784	0.304199
0.212311	0.284613
0.219611	0.153354
0.227503	0.181218
0.269152	0.372421
0.336993	0.440116
0.331002	0.467876
0.256132	0.40379
0.203551	0.337373
0.125944	0.204514
0.263876	0.332951
0.460416	0.448031
0.558306	0.528767
0.383053	0.461951
0.238229	0.371254
0.0852615	0.147004
0.223498	0.285567
0.5291	0.447581
	0.675167
0.4905	0.505673
0.230969	0.396932
0.0576978	0.0915365
0.171168	0.236091
0.348537	0.40395
0.475933	0.521999
0.341514	0.50537
0.187575	0.427143
0.0313342	0.0496777
0.113751	0.197309
-0.111937	0.378084
-0.143352	0.390124
-0.113346	0.369722
-0.0833753	0.339701
-0.109954	0.309377
-0.0707572	0.474148
-0.0539977	0.544754
-0.0303493	0.595141
0.0601781	0.599321
0.0713929	0.541165
-0.012409	0.451685
-0.0155031	0.455585
0.0497693	0.563969
0.189205	0.674856
0.404272	0.794721
0.150018	0.678175
-0.0258164	0.546309
0.0504434	0.349841
0.118233	0.427297
0.181739	0.4859
0.16884	0.537653
0.0486993	0.551634
-0.0159792	0.511723
0.045134	0.231858
0.0719987	0.276416
0.167033	0.083999
0.149415	0.0681722
0.136793	0.0369339
0.120251	0.00210737
0.111349	-0.0124773
0.146878	0.102422
0.166017	0.10399
0.19108	0.104794
0.181014	0.106526
0.154598	0.0635244
0.13104	0.0297642
0.121049	0.0906227
0.14875	0.145311
0.18876	0.174975
	0.398531
0.189836	0.151499
0.147912	0.0973082
0.0844962	0.106297
0.104412	0.133459
0.125353	0.134767
0.151406	0.136491
0.163573	0.165747
0.136941	0.183888
0.0617417	0.0438792
0.0696225	0.0729002
0.175497	0.184459
0.224605	0.314857
0.26506	0.420802
0.265625	0.426578
0.220611	0.423797
0.224158	0.0626746
0.24334	0.226971
0.333671	0.389544
0.421781	0.518612
0.34941	0.475005
0.233927	0.412779
0.28245	0.112326
0.320741	0.286998
0.438016	0.4637
0.646511	0.704111
0.3499	0.536208
0.200955	0.445486
0.337414	0.154278
0.375152	0.303283
0.418976	0.431491
0.390829	0.534872
0.250761	0.477424
0.159247	0.403025
0.370761	0.203836
0.384489	0.32484
0.128976	0.353303
0.175149	0.354891
0.128296	0.335971
0.0928194	0.31807
0.102124	0.202404
0.0835875	0.243755
0.137096	0.35362
0.220586	0.396944
0.229701	0.483123
0.155729	0.359245
0.138101	0.240922
0.0977775	0.210713
0.142668	0.32294
0.227198	0.394587
0.534214	0.710076
0.221023	0.3453
0.16083	0.270726
0.120077	0.212443
0.162989	0.289602
0.200898	0.3943
0.273437	0.449182
0.23882	0.319244
0.179422	0.299513
0.124386	0.220111
0.143538	0.265675
0.185855	0.117131
0.238687	0.159281
0.248769	0.24581
0.219106	0.32005
0.158574	0.3798
0.144565	0.164082
0.202151	0.244585
0.270813	0.355767
0.329593	0.484453
0.236779	0.503748
0.149685	0.502289
0.135675	0.245405
0.197261	0.388589
0.276455	0.507961
0.612442	0.648543
0.255169	0.468465
0.132887	0.410957
0.0904774	0.291767
0.121834	0.324726
0.181342	0.339609
0.24117	0.339707
0.16668	0.364402
0.064274	0.385557
0.0549211	0.210656
0.0560706	0.232227
0.00841648	0.385261
0.0872057	0.466733
0.140049	0.495624
0.120093	0.393437
0.0858581	0.107298
-0.0214571	0.281016
0.0398281	0.421089
0.156321	0.550095
0.256451	0.623318
0.217616	0.436572
0.149152	0.0999784
0.0163271	0.30332
0.0896936	0.409379
0.253202	0.599893
0.612728	0.777563
0.283155	0.495546
0.152288	0.132125
0.0192479	0.327175
0.0645966	0.414717
0.155855	0.548762
0.215142	0.617641
0.153528	0.475733
0.0823599	0.164974
-0.0115922	0.335881
0.00623385	0.405891
0.126755	0.170834
0.217949	0.287093
0.194757	0.241184
0.165816	0.0663739
0.167675	-0.0350599
0.0766901	0.0183922
0.134049	0.103675
0.238402	0.284019
0.271417	0.36683
0.207672	0.131457
0.166788	0.016365
0.0722503	-0.0020447
0.109569	0.0529903
0.2513	0.234237
0.530497	0.624064
0.238218	0.208071
0.160366	0.0374896
0.0733762	-0.0071979
0.11675	0.0385286
0.213601	0.147569
0.255243	0.381663
0.197602	0.259379
0.16723	0.0770006
0.0877319	0.00283758
0.125426	0.0150023
0.0934752	-0.0690485
0.171901	-0.0520014
0.257971	-0.0104868
0.256219	0.131225
0.229739	0.126335
0.041121	0.0208348
0.174929	0.0385018
0.304126	0.126364
0.446569	0.111337
0.402157	0.219971
0.355064	0.245602
0.108657	-0.0203085
0.255022	0.0685368
0.423181	0.26234
0.733116	0.425895
0.564863	0.174659
0.497508	0.212244
0.116871	-0.0021708
0.261008	0.0901162
0.415659	0.149565
0.579139	0.175007
0.559973	0.116046
0.520555	0.18076
0.145084	0.0177203
0.282842	0.074709
0.0848134	-0.276646
0.0894161	-0.146493
0.0859504	0.108731
0.0529276	0.29929
0.0165284	0.376402
0.0726763	-0.217735
0.138575	-0.116528
0.157714	0.0905507
0.165276	0.417513
0.0777478	0.511732
0.0282789	0.491057
0.0140253	-0.0607835
0.105433	0.0796065
0.211003	0.353746
0.496836	0.771785
0.161279	0.645689
0.0640123	0.496023
-0.0185681	0.122076
0.0406442	0.240901
0.101365	0.464008
0.169109	0.694715
0.141576	0.56717
0.0799358	0.424253
-0.0544546	0.224899
-0.0247225	0.308507
0.0848134	0.0595051
0.0894161	0.0631818
0.0859504	0.0865182
0.0529276	0.064031
0.0165284	0.0449833
0.0726763	0.121329
0.138575	0.147048
0.157714	0.180412
0.165276	0.242401
0.0777478	0.19077
0.0282789	0.142954
0.0140253	0.171915
0.105433	0.221881
0.211003	0.318815
0.496836	0.615142
0.161279	0.346748
0.0640123	0.275355
-0.0185681	0.0989511
0.0406442	0.124997
0.101365	0.189757
0.169109	0.255721
0.141576	0.215632
0.0799358	0.422334
-0.0544546	0.458066
-0.0247225	0.233208
0.206208	-0.137875
0.186925	-0.0814976
0.199502	0.105805
0.235393	0.688036
0.186228	0.361453
0.242278	0.103544
0.223957	-0.113728
0.23484	-0.0110025
0.315874	0.232207
0.278945	0.495675
0.208552	0.244567
0.237045	0.405916
0.232111	0.541243
0.305911	0.556505
0.588265	0.429511
0.291972	0.324449
0.209244	0.270991
0.228781	0.379407
0.237505	0.541451
0.327511	0.650813
0.331472	0.492262
0.229012	0.357416
0.201189	0.238803
0.195475	0.347854
0.205809	0.525867
0.14984	0.782831
0.171046	0.552847
0.199335	0.387223
0.198209	0.194667
0.191606	0.303715
0.156445	0.447524
0.185237	0.645582
0.231423	0.569192
0.286729	0.421145
0.279381	0.158744
0.24974	0.261231
0.198711	0.41567
0.247648	0.503524
0.333113	0.486428
0.60165	0.33806
0.354004	0.243301
0.271612	0.312822
0.197806	0.429792
0.224032	0.540971
0.250579	0.51742
0.271121	0.311774
0.234023	0.231842
0.201898	0.330724
0.138146	0.446552
0.148731	0.580676
0.0418301	0.611325
0.0208533	0.325854
0.00239111	0.236632
-0.0404162	0.324775
-0.0586259	0.44876
0.0189277	0.549531
0.0278768	0.478285
0.0633115	0.306095
0.0732318	0.238938
0.0317597	0.323865
-0.0235661	0.436661
0.118243	0.226401
0.172887	0.303016
0.233097	0.403854
0.607087	0.456859
0.207831	0.440482
0.139068	0.252925
-0.0383343	0.342042
	0.459086
0.0190473	0.583591
0.0406236	0.552136
-0.0215412	0.440144
-0.0458748	0.357912
-0.0433322	0.462959
-0.0362609	0.63445
0.300702	0.793778
0.34763	0.574141
0.316794	0.396894
0.2563	0.390193
0.168211	0.470891
0.189719	0.56995
0.261154	0.506744
0.346823	0.328276
0.378639	0.232185
0.281664	0.33761
0.171901	0.367593
0.135299	0.0632478
0.251497	0.103035
0.359438	0.0562302
0.645324	0.0541472
0.32738	0.0362112
0.186574	0.0399755
0.131278	0.0976428
0.216299	0.1777
0.282499	0.203257
0.328397	0.0786262
0.260454	0.038691
0.159594	0.0747239
0.0961224	0.161623
0.145526	0.257481
0.0648699	0.566292
0.136031	0.12716
0.35052	0.0493352
0.393151	0.12983
0.400613	0.230018
0.00720249	0.28798
0.145959	0.306981
0.283442	0.164499
0.478065	0.0708958
0.450578	0.167184
0.34965	0.282849
0.0862318	0.0604856
0.253789	0.077474
0.372594	0.0528316
0.660106	0.0746307
0.337559	0.0960024
0.186156	0.0348145
0.216274	0.0759189
0.333314	0.0996049
0.344724	0.127113
0.380672	0.208248
0.20486	0.18494
0.100266	0.0200465
0.270671	0.089822
0.311275	0.221628
0.0648699	0.587168
0.136031	0.261552
0.35052	0.186296
0.393151	0.0837094
0.400613	0.169955
0.00720249	0.213903
0.145959	0.166536
0.283442	0.178675
0.478065	0.170666
0.450578	0.0339395
0.34965	0.0377073
0.0862318	0.0921176
0.253789	0.101376
0.372594	0.0816138
0.660106	0.0124376
0.337559	-0.0862581
0.186156	0.207518
0.216274	0.152948
0.333314	0.158926
0.344724	0.227651
0.380672	0.0558996
0.20486	-0.0477216
0.100266	0.256296
0.270671	0.229121
0.311275	0.211649
0.18854	0.448292
0.192836	0.10624
0.20989	-0.0195829
0.322665	0.276628
0.295747	0.258636
0.217326	0.196596
0.213468	0.262288
0.208101	0.107464
0.340179	-0.0177057
0.388554	0.290825
0.219069	0.249176
0.217975	0.121569
0.203846	0.164701
0.299545	0.189912
0.611844	0.183974
0.235059	0.209201
0.111603	0.104899
0.199387	0.159689
0.26776	0.225785
0.380332	0.266688
0.281893	0.294987
0.103075	0.254023
0.0914291	0.076066
0.217727	0.176274
0.297318	0.281497
0.0586401	0.563945
0.116548	0.299678
0.187444	0.212394
0.200323	0.164939
0.200118	0.211642
0.0356708	0.269291
0.113555	0.280275
0.186221	0.23266
0.305333	0.163335
0.264231	0.150119
0.215867	0.190868
0.0437241	0.205376
0.116488	0.214738
0.222376	0.145806
0.598693	0.13984
0.314404	0.0601639
0.18914	0.10581
0.110725	0.231857
0.125336	0.368523
0.171775	0.346982
0.276082	0.265362
0.23695	0.147514
0.182469	0.146148
0.106086	0.248608
0.113995	0.46911
0.0429827	0.785317
0.0509236	0.424146
0.0847317	0.270654
0.144154	0.144664
0.128586	0.217202
0.130985	0.384087
0.141049	0.446251
0.181833	0.424801
0.297438	0.301739
0.285567	0.152926
0.195107	0.232281
0.232063	0.300156
0.26449	0.348828
0.427108	0.353242
0.683025	0.294468
0.368572	0.239822
0.209363	0.369672
0.312446	0.389968
0.408379	0.441605
0.474423	0.451314
0.408689	0.355745
0.294616	0.282998
0.214852	0.258858
0.39878	0.266941
0.423931	0.33713
0.175497	0.56257
0.224605	0.246386
0.26506	0.117066
0.265625	0.194174
0.220611	0.204052
0.224158	0.217799
0.24334	0.224815
0.333671	0.158034
0.421781	0.0911362
0.34941	0.0803445
0.233927	0.0753234
0.28245	0.00744563
0.320741	0.0726449
0.438016	0.144354
0.646511	0.25428
0.3499	0.306761
0.200955	-0.0149271
0.337414	0.0560661
0.375152	0.172584
0.418976	0.287011
0.390829	0.353086
0.250761	0.339048
0.159247	-0.0084341
0.370761	0.117253
0.384489	0.288896
-0.00178226	0.572825
0.00372714	0.437971
-0.00702273	0.338007
-0.00594227	0.0587046
-0.0178214	0.157462
0.025285	0.265376
0.0458505	0.349435
0.0614317	0.33291
0.0955022	0.278773
0.0911683	0.0940414
0.0412841	0.163838
0.0447895	0.370136
0.0673569	0.458573
0.188312	0.525786
0.495444	0.419683
0.251154	0.357608
0.150669	0.331181
0.0435733	0.422279
0.0656855	0.537717
0.157156	0.609098
0.22562	0.458171
0.182078	0.394006
0.137376	0.329039
-0.0241387	0.449509
0.0365363	0.593646
0.0916672	0.715097
0.0929337	0.479006
0.0953026	0.413372
0.0660799	0.334153
0.0296632	0.447949
0.0960871	0.566138
0.112981	0.578299
0.124106	0.440476
0.169085	0.404322
0.0956721	0.345632
0.053344	0.445135
0.143548	0.20696
0.146244	0.20197
0.226867	0.208518
0.50916	0.307729
0.185722	0.348621
0.102326	0.170891
0.147976	0.180553
0.188663	0.213042
0.203435	0.294398
0.244024	0.331701
0.174429	0.285922
0.133841	0.161078
0.18175	0.189078
0.178832	0.274342
0.160145	0.568413
0.173345	0.268817
0.17851	0.171488
0.132486	0.178337
0.0544509	0.223557
0.067133	0.249692
0.13328	0.179754
0.174608	0.129044
0.186998	0.115476
0.0823851	0.148011
-0.0262625	0.156996
0.0355107	0.289181
0.112752	0.302566
0.180748	0.278022
0.455229	0.191579
0.0811396	0.117643
-0.0814755	0.227849
-0.0506055	0.330209
0.00353521	0.438081
0.0346784	0.448829
0.0658708	0.315269
-0.0323146	0.189027
-0.113575	0.242788
-0.0975247	0.316925
-0.0721347	0.49098
0.0145261	0.720282
0.0091689	0.446047
0.0146067	0.263874
0.00705636	0.240821
	0.269549
0.152388	0.375155
0.17176	0.496415
0.177782	0.433997
0.179996	0.288569
0.155058	0.221628
0.125098	0.234132
0.279323	-0.0777383
0.294312	0.00675449
0.330871	0.189769
0.608559	0.235194
0.328327	0.181101
0.256109	-0.139188
0.254823	-0.0425179
0.255591	0.0721728
0.25639	0.368807
0.277002	0.300326
0.272453	0.206438
0.22534	-0.15532
0.231865	-0.0474738
0.23013	0.112573
0.441666	0.673386
0.451927	0.362651
0.424438	0.232478
0.387491	-0.114383
0.360254	0.0107113
0.419976	0.173271
0.443476	0.464218
0.492356	0.338484
0.495686	0.246251
0.429973	-0.0888066
0.378266	0.0267858
0.389637	0.0991772
0.430817	0.0272337
0.514317	0.0415361
0.668389	0.0710524
0.485151	0.0377471
0.396277	0.0330951
0.320195	0.11004
0.350158	0.183853
0.396224	0.0767034
0.4489	0.0698585
0.408457	0.0907387
0.337603	0.033996
0.25852	0.0682047
0.27339	0.110794
	0.510309
	0.180965
	0.0808446
	0.031509
	0.0904154
	0.106986
	0.0855954
	0.235378
	0.183644
	0.0334418
	0.0756562
	0.055651
	0.0774221
	0.207523
	0.318057
	0.340027
	0.0401446
	0.0475496
	0.0895906
	0.31987
	0.375654
	0.347931
	0.0361438
	0.0630759
	0.187239
	0.548943
	0.388342
	0.332938
	0.0611425
	0.121883
	0.28839
	0.435277
	0.365345
	0.304743
	0.0961509
	0.201854
	0.0141673
	0.0491934
	0.117168
	0.182163
	0.228198
	-0.0174491
	0.0662721
	0.15577
	0.187975
	0.259438
	0.303233
	0.0756849
	0.123126
	0.232462
	0.522508
	0.264984
	0.268752
	0.136983
	0.199092
	0.211966
	0.138535
	0.143388
	0.175692
	0.162987
	0.149758

## Sheet: S Dataset 6
fn1b -/-	Resting	Active	Total
1	18	11	29
2	11	8	19
3	14	9	23
4	11	5	16
5	7	5	12
6	17	12	29
7	12	9	21
8	13	14	27
9	16	10	26
10	17	12	29
11	17	11	28
12	21	16	37
13	13	8	21
14	19	7	26
15	13	11	24
16	24	16	40
17	15	11	26
18	23	16	39
19	11	7	18
20	17	9	26
21	22	15	37
22	15	8	23
23	18	11	29
24	26	17	43
WT	Resting	Active	Total
1	12	5	17
2	11	5	16
3	10	5	15
4	15	10	25
5	11	8	19
6	12	4	16
7	11	5	16
8	13	14	27
9	12	3	15
10	16	5	21
11	12	10	22
12	9	4	13
13	10	7	17
14	11	4	15
15	12	6	18
16	9	4	13
17	12	5	17
18	10	6	16
19	15	9	24
20	14	7	21
21	13	5	18
22	17	8	25
23	21	12	33
24	13	6	19

## Sheet: S Dataset 7
fn1b-/-1.1.tiff (green): 154 objects detected (Size filter set to 10-1048576 voxels, threshold set to: 55).	154
fn1b-/-1.2.tiff (green): 523 objects detected (Size filter set to 10-1048576 voxels, threshold set to: 55).	523
fn1b-/-1.3.tiff (green): 124 objects detected (Size filter set to 10-1048576 voxels, threshold set to: 55).	124
fn1b-/-1.4.tiff (green): 306 objects detected (Size filter set to 10-1048576 voxels, threshold set to: 55).	306
fn1b-/-1.5.tiff (green): 91 objects detected (Size filter set to 10-1048576 voxels, threshold set to: 55).	91
fn1b-/-1.6.tiff (green): 72 objects detected (Size filter set to 10-1048576 voxels, threshold set to: 55).	72
fn1b-/-2.1.tiff (green): 659 objects detected (Size filter set to 10-1048576 voxels, threshold set to: 55).	659
fn1b-/-2.2.tiff (green): 243 objects detected (Size filter set to 10-1048576 voxels, threshold set to: 55).	243
fn1b-/-2.3.tiff (green): 528 objects detected (Size filter set to 10-1048576 voxels, threshold set to: 55).	528
fn1b-/-2.4.tiff (green): 323 objects detected (Size filter set to 10-1048576 voxels, threshold set to: 55).	323
fn1b-/-2.5.tiff (green): 282 objects detected (Size filter set to 10-1048576 voxels, threshold set to: 55).	282
fn1b-/-2.6.tiff (green): 85 objects detected (Size filter set to 10-1048576 voxels, threshold set to: 55).	85
fn1b-/-3.1.tiff (green): 659 objects detected (Size filter set to 10-1048576 voxels, threshold set to: 55).	659
fn1b-/-3.2.tiff (green): 304 objects detected (Size filter set to 10-1048576 voxels, threshold set to: 55).	304
fn1b-/-3.3.tiff (green): 468 objects detected (Size filter set to 10-1048576 voxels, threshold set to: 55).	468
fn1b-/-3.4.tiff (green): 185 objects detected (Size filter set to 10-1048576 voxels, threshold set to: 55).	185
fn1b-/-3.5.tiff (green): 307 objects detected (Size filter set to 10-1048576 voxels, threshold set to: 55).	307
fn1b-/-3.6.tiff (green): 101 objects detected (Size filter set to 10-1048576 voxels, threshold set to: 55).	101
fn1b-/-4.1.tiff (green): 185 objects detected (Size filter set to 10-1048576 voxels, threshold set to: 55).	185
fn1b-/-4.2.tiff (green): 148 objects detected (Size filter set to 10-1048576 voxels, threshold set to: 55).	148
fn1b-/-4.3.tiff (green): 272 objects detected (Size filter set to 10-1048576 voxels, threshold set to: 55).	272
fn1b-/-4.4.tiff (green): 297 objects detected (Size filter set to 10-1048576 voxels, threshold set to: 55).	297
fn1b-/-4.5.tiff (green): 167 objects detected (Size filter set to 10-1048576 voxels, threshold set to: 55).	167
fn1b-/-4.6.tiff (green): 66 objects detected (Size filter set to 10-1048576 voxels, threshold set to: 55).	66
WA1.1.tiff (green): 870 objects detected (Size filter set to 10-1048576 voxels, threshold set to: 55).	870
WA1.2.tiff (green): 575 objects detected (Size filter set to 10-1048576 voxels, threshold set to: 55).	575
WA1.3.tiff (green): 169 objects detected (Size filter set to 10-1048576 voxels, threshold set to: 55).	169
WA1.4.tiff (green): 138 objects detected (Size filter set to 10-1048576 voxels, threshold set to: 55).	138
WA1.5.tiff (green): 166 objects detected (Size filter set to 10-1048576 voxels, threshold set to: 55).	166
WA1.6.tiff (green): 679 objects detected (Size filter set to 10-1048576 voxels, threshold set to: 55).	679
WA2.1.tiff (green): 355 objects detected (Size filter set to 10-1048576 voxels, threshold set to: 55).	355
WA2.2.tiff (green): 443 objects detected (Size filter set to 10-1048576 voxels, threshold set to: 55).	443
WA2.3.tiff (green): 701 objects detected (Size filter set to 10-1048576 voxels, threshold set to: 55).	701
WA2.4.tiff (green): 97 objects detected (Size filter set to 10-1048576 voxels, threshold set to: 55).	97
WA2.5.tiff (green): 76 objects detected (Size filter set to 10-1048576 voxels, threshold set to: 55).	76
WA2.6.tiff (green): 683 objects detected (Size filter set to 10-1048576 voxels, threshold set to: 55).	683
WA3.1.tiff (green): 546 objects detected (Size filter set to 10-1048576 voxels, threshold set to: 55).	546
WA3.2.tiff (green): 615 objects detected (Size filter set to 10-1048576 voxels, threshold set to: 55).	615
WA3.3.tiff (green): 78 objects detected (Size filter set to 10-1048576 voxels, threshold set to: 55).	78
WA3.4.tiff (green): 724 objects detected (Size filter set to 10-1048576 voxels, threshold set to: 55).	724
WA3.5.tiff (green): 765 objects detected (Size filter set to 10-1048576 voxels, threshold set to: 55).	765
WA3.6.tiff (green): 709 objects detected (Size filter set to 10-1048576 voxels, threshold set to: 55).	709
WA4.1.tiff (green): 625 objects detected (Size filter set to 10-1048576 voxels, threshold set to: 55).	625
WA4.2.tiff (green): 136 objects detected (Size filter set to 10-1048576 voxels, threshold set to: 55).	136
WA4.3.tiff (green): 474 objects detected (Size filter set to 10-1048576 voxels, threshold set to: 55).	474
WA4.4.tiff (green): 369 objects detected (Size filter set to 10-1048576 voxels, threshold set to: 55).	369
WA4.5.tiff (green): 285 objects detected (Size filter set to 10-1048576 voxels, threshold set to: 55).	285
WA4.6.tiff (green): 599 objects detected (Size filter set to 10-1048576 voxels, threshold set to: 55).	599
